# Supplementary material for: Altered nucleocytoplasmic proteome and transcriptome distributions in an in vitro model of amyotrophic lateral sclerosis
Source: PLoS One. 2017 Apr 28;12(4):e0176462. doi: 10.1371/journal.pone.0176462 (PMC5409181; doi:10.1371/journal.pone.0176462)
Supplement: S1 Table — (CSV) [file pone.0176462.s005.csv]

IPI	Gene.Symbol	Peptide.Sequence	WT0_Cy	WT1_Cy	WT2_Cy	MT0_Cy	MT1_Cy	MT2_Cy
IPI00108125.4	Eif5a	K.IVEM(15.9949)STSK.T	8736	11663	11426	11506	13153	18567
IPI00108125.4	Eif5a	K.IVEMSTSK.T	249923	354254	351112	394145	389226	522017
IPI00108125.4	Eif5a	K.KYEDICPSTHNMDVPNIK.R	139274	178983	182535	183138	216695	278308
IPI00108125.4	Eif5a	K.NGFVVLK.G	54134	69519	68329	68581	76842	100824
IPI00108125.4	Eif5a	K.RNDFQLIGIQDGYLSLLQDSGEVR.E	3016	3277	3428	2953	3856	5564
IPI00108125.4	Eif5a	K.YDCGEEILITVLSAM(15.9949)TEEAAVAIK.A	1712	2016	1984	1928	2289	3296
IPI00108125.4	Eif5a	K.YDCGEEILITVLSAMTEEAAVAIK.A	592	689	707	666	855	1238
IPI00108125.4	Eif5a	R.LPEGDLGK.E	789344	1001041	1170648	928084	1315975	1433216
IPI00108125.4	Eif5a	R.NDFQLIGIQDGYLSLLQDSGEVR.E	1485	1696	2496	2317	3065	4069
IPI00108143.1	Hnrnph2	K.ANMQHR.Y	12158	12001	12814	10448	14214	21455
IPI00108143.1	Hnrnph2	K.EEIVQFFSGLEIVPNGMTLPVDFQGR.S	252	360	501	833	418	1232
IPI00108143.1	Hnrnph2	R.ATENDIYNFFSPLNPMR.V	3462	3463	3956	3320	5277	8760
IPI00108143.1	Hnrnph2	R.STGEAFVQFASQEIAEK.A	86150	86970	87486	76018	98917	147689
IPI00108143.1	Hnrnph2	R.VHIEIGPDGR.V	33735	37462	39298	34590	44544	65646
IPI00108143.1	Hnrnph2	R.YIEIFK.S	87743	86865	91193	70616	101028	146540
IPI00108189.4	Hint1	K.AQVAQPGGDTIFGK.I	33116	36472	38783	42908	42874	58870
IPI00108189.4	Hint1	K.CAADLGLK.R	95568	117767	129794	124967	154246	234733
IPI00108189.4	Hint1	K.IIFEDDR.C	13294	16410	16167	17268	18356	27544
IPI00108206.1	Mela	K.DQCAYCK.E	98580	143568	141555	100973	178352	273967
IPI00108206.1	Mela	K.GITQGPNESPSAFLER.L	20731	23392	23804	19832	29648	42616
IPI00108206.1	Mela	K.LLATVVSGQR.Q	36472	46342	52303	36404	64290	103240
IPI00108206.1	Mela	K.RDPPAADSTTSR.A	373	414	487	303	596	739
IPI00108206.1	Mela	K.TLGDLVR.E	74641	83642	81584	66425	102274	160307
IPI00108206.1	Mela	R.DPPAADSTTSR.A	10819	13521	14467	11462	18608	27961
IPI00108206.1	Mela	R.ETEEKEER.R	1228	1641	1770	1412	2196	3080
IPI00108206.1	Mela	R.QLLLAGLQNAGR.S	26766	34561	35946	27292	42714	62659
IPI00108206.1	Mela	R.SPTNLAK.V	810087	928336	858391	719966	1165511	1648878
IPI00108206.1	Mela	R.YTPYDPEDPGQETNVSMSFIWQSAPDIGR.K	1416	1585	1959	1311	2231	2861
IPI00108271.2	Elavl1	K.DANLYISGLPR.T	7589	8530	9889	8317	11245	16455
IPI00108271.2	Elavl1	R.TNLIVNYLPQNMTQEELR.S	4199	5146	5912	4084	7163	10111
IPI00108338.1	Mcm3	K.GCYTSGTFR.T	39949	46015	51743	38376	58597	89736
IPI00108338.1	Mcm3	K.TDDSQETQDSQK.V	5011	7011	8343	3015	7499	12166
IPI00108338.1	Mcm3	K.TVDLQDAEEAVELVQYAYFK.K	2250	2719	2630	2257	3547	5767
IPI00108338.1	Mcm3	R.DYLDFLDDEEDQGIYQNK.V	3295	4497	4649	2788	5266	8224
IPI00108338.1	Mcm3	R.IQVVGTYR.C	57854	76777	82879	54084	95181	144593
IPI00108338.1	Mcm3	R.LIVSVNDLR.R	41682	51485	58100	40474	67511	107990
IPI00108338.1	Mcm3	R.LLNNAFEELVAFQR.A	5682	7558	8155	5382	9692	15290
IPI00108338.1	Mcm3	R.SQDSM(15.9949)SSDTAR.T	0	0	0	0	0	209
IPI00108338.1	Mcm3	R.TAIHEVMEQGR.V	3156	4075	4664	3105	5735	9072
IPI00108338.1	Mcm3	R.TSPVTAR.T	0	0	0	0	0	791
IPI00108410.1	Atad1	K.LQPSIIFIDEIDSFLR.N	1599	1546	1742	1430	2174	3475
IPI00108774.2	Rad23b	K.LIYAGK.I	55284	69967	77420	62653	87744	145367
IPI00108774.2	Rad23b	K.NENLAANFLLQQNFDED.-	796	1108	808	917	1105	1652
IPI00108774.2	Rad23b	R.AVEYLLM(15.9949)GIPGDR.E	4633	5460	5329	4822	6288	8546
IPI00108774.2	Rad23b	R.AVEYLLMGIPGDR.E	51596	58611	57451	62091	67516	89428
IPI00108774.2	Rad23b	R.EQVIAALR.A	97370	110278	117628	115199	122966	163360
IPI00108774.2	Rad23b	R.SNLFEDATSALVTGQSYENM(15.9949)VTEIMSMGYER.E	201	250	250	137	318	417
IPI00108774.2	Rad23b	R.SNLFEDATSALVTGQSYENMVTEIM(15.9949)SMGYER.E	118	0	189	141	173	302
IPI00108774.2	Rad23b	R.SNLFEDATSALVTGQSYENMVTEIMSM(15.9949)GYER.E	153	494	196	156	547	860
IPI00108774.2	Rad23b	R.SNLFEDATSALVTGQSYENMVTEIMSMGYER.E	0	144	117	77	0	305
IPI00108844.1	M6pr	K.SFESTVGQGSDTYSYIFR.V	18444	18763	19042	20170	20979	33392
IPI00108844.1	M6pr	R.AVVMISCNR.H	29036	29141	31496	28748	35473	54670
IPI00108895.2	Psmc4	K.ENAPAIIFIDEIDAIATK.R	47348	55990	58764	50934	66174	111333
IPI00108895.2	Psmc4	K.IQDEIPALSVSRPQTGLSFLGPEPEDLEDLYSR.Y	48754	67927	66118	44007	66831	107502
IPI00108895.2	Psmc4	K.KLQQELEFLEVQEEYIKDEQK.N	167381	192879	203893	182677	215635	369258
IPI00108895.2	Psmc4	K.LQQELEFLEVQEEYIKDEQK.N	85720	112693	118581	99590	132184	210158
IPI00108895.2	Psmc4	K.YLGEGPR.M	12434	16535	18962	15038	21875	35415
IPI00109061.1	Tubb2b	K.EVDEQM(15.9949)LNVQNK.N	29846	37815	39850	33157	46417	72821
IPI00109061.1	Tubb2b	K.EVDEQMLNVQNK.N	51840	63273	64087	54738	74920	114348
IPI00109061.1	Tubb2b	K.FWEVISDEHGIDPTGSYHGDSDLQLER.I	114266	165924	175900	120312	199838	300594
IPI00109061.1	Tubb2b	K.GHYTEGAELVDSVLDVVR.K	18684	20992	27682	18819	29050	44112
IPI00109061.1	Tubb2b	K.IREEYPDR.I	122043	156294	160916	119834	192329	283268
IPI00109061.1	Tubb2b	K.LAVNM(15.9949)VPFPR.L	42999	53658	55894	44316	62912	100086
IPI00109061.1	Tubb2b	K.LAVNMVPFPR.L	41288	51450	55860	42612	61822	100730
IPI00109061.1	Tubb2b	K.LTTPTYGDLNHLVSATM(15.9949)SGVTTCLR.F	8738	10294	12826	9431	13589	20569
IPI00109061.1	Tubb2b	K.LTTPTYGDLNHLVSATMSGVTTCLR.F	8152	11925	12687	9307	13451	20343
IPI00109061.1	Tubb2b	K.NM(15.9949)M(15.9949)AACDPR.H	12682	17012	16195	12989	18590	30735
IPI00109061.1	Tubb2b	K.NM(15.9949)MAACDPR.H	6190	8176	7324	6542	9013	13956
IPI00109061.1	Tubb2b	K.NMMAACDPR.H	5947	7886	7923	6553	9056	13912
IPI00109061.1	Tubb2b	K.NSSYFVEWIPNNVK.T	25046	32720	33702	27129	38359	59316
IPI00109061.1	Tubb2b	K.TAVCDIPPR.G	39382	51591	53176	41350	61498	94062
IPI00109061.1	Tubb2b	K.VSDTVVEPYNATLSVHQLVENTDETYCIDNEALYDICFR.T	645	968	711	820	1432	2381
IPI00109061.1	Tubb2b	R.AILVDLEPGTM(15.9949)DSVR.S	22370	26321	29870	21996	27906	45940
IPI00109061.1	Tubb2b	R.AILVDLEPGTMDSVR.S	46048	55712	62636	47368	61154	100004
IPI00109061.1	Tubb2b	R.EEYPDR.I	34980	43996	51910	34576	57818	76341
IPI00109061.1	Tubb2b	R.FPGQLNADLR.K	64122	79641	84077	65122	97368	154648
IPI00109061.1	Tubb2b	R.GSQQYR.A	47024	57410	63105	49416	69851	116417
IPI00109061.1	Tubb2b	R.ISEQFTAM(15.9949)FR.R	55216	71353	81014	58873	89120	143004
IPI00109061.1	Tubb2b	R.ISEQFTAMFR.R	36860	46937	50951	38072	56799	90541
IPI00109108.2	Stt3a	K.ENDYYTPTGEFR.V	12131	13186	15734	9574	17172	28149
IPI00109108.2	Stt3a	R.EAYYWLR.H	31645	33621	39357	25118	42873	75631
IPI00109108.2	Stt3a	R.IGGSTETGR.H	64775	63284	74461	51039	81014	125107
IPI00109108.2	Stt3a	R.IIFDDFR.E	63359	67322	78974	48160	88040	134917
IPI00109109.1	Sod2	K.AIWNVINWENVTER.Y	14887	14142	15284	13854	21086	29124
IPI00109109.1	Sod2	K.GDVTTQVALQPALK.F	121226	115126	124499	108254	164406	228384
IPI00109109.1	Sod2	K.GELLEAIK.R	326960	274279	384864	297595	459916	570940
IPI00109122.1	Psma8	K.ALLEVVQSGGK.N	194304	239078	275944	208438	324580	480462
IPI00109122.1	Psma8	K.LTVEDPVTVEYITR.F	38746	39784	44247	37622	54728	80776
IPI00109122.1	Psma8	K.YTQSNGR.R	17130	20988	23424	18725	26101	40676
IPI00109122.1	Psma8	R.VVISRAR.V	49240	60601	69774	57587	76127	128755
IPI00109221.3	Sacm1l	K.LEEQDEFEK.T	12806	12977	15837	13450	20164	32363
IPI00109221.3	Sacm1l	K.VVTNQDGVFR.S	48538	57589	61204	50006	81753	127079
IPI00109221.3	Sacm1l	R.SLQAQLQR.L	15268	16282	17911	14818	21474	31828
IPI00109813.1	Hnrnpa0	K.EDIHAGGGGAR.A	42010	37796	46765	25241	40132	62527
IPI00109813.1	Hnrnpa0	K.GDVAEGDLIEHFSQFGAVEK.A	184743	178581	182201	132822	166778	261166
IPI00109813.1	Hnrnpa0	K.LFIGGLNVQTSESGLR.G	26796	23645	27691	17440	23144	38998
IPI00109813.1	Hnrnpa0	K.SGGGGGGGGSWGGR.S	51405	48648	56512	36805	49545	77464
IPI00109932.1	Ddx6	K.GVTQYYAYVTER.Q	23942	30241	31557	26742	38564	62018
IPI00109932.1	Ddx6	K.SLYVAEYHSEPAEDEKP.-	23878	27021	31081	24411	37030	61390
IPI00109932.1	Ddx6	K.TSDVTSTK.G	14181	22741	26086	23328	30120	51006
IPI00109932.1	Ddx6	K.VMATTGGTNLR.D	20186	24948	27413	22262	33248	51495
IPI00110247.7	Tbc1d15	K.ANDQDSLISGILR.V	13134	16927	17959	13561	19920	32429
IPI00110247.7	Tbc1d15	K.DAEVIVDWRPLDDALDSSSILCAGK.D	5906	7579	8931	5512	9454	14992
IPI00110247.7	Tbc1d15	K.DDSPTQTLASPNACR.L	2926	3438	3785	2776	4786	6977
IPI00110247.7	Tbc1d15	K.INQQEEPGFEVITR.I	6243	7616	8786	5943	8531	13694
IPI00110247.7	Tbc1d15	K.LLIESLEK.Y	147939	172146	171938	152819	200677	329565
IPI00110247.7	Tbc1d15	K.SLSQSFENLLDEPAYGLIQK.I	2649	3480	3691	2827	4101	6744
IPI00110247.7	Tbc1d15	K.VTNYIFDSLR.G	9168	13133	13465	9702	14570	23369
IPI00110247.7	Tbc1d15	R.EFSFLDILR.L	7742	9794	10634	7079	11050	19573
IPI00110588.4	Msn	K.ALTSELANAR.D	29267	33930	37641	31008	48173	76285
IPI00110588.4	Msn	K.APDFVFYAPR.L	27713	33914	36394	30741	42991	71779
IPI00110588.4	Msn	K.EALLQASR.D	27226	32280	36813	29656	47772	73354
IPI00110588.4	Msn	K.GSELWLGVDALGLNIYEQNDR.L	2001	2665	2859	2206	3456	5718
IPI00110588.4	Msn	K.IGFPWSEIR.N	40012	51255	56423	45097	63584	105440
IPI00110588.4	Msn	K.QIEEQTK.K	34166	45633	50250	38255	59014	100152
IPI00110588.4	Msn	R.ALELEQER.K	12201	14980	15775	14380	18621	30700
IPI00110588.4	Msn	R.TTEAEK.N	7890	9922	11276	9045	15623	23025
IPI00110684.1	Ppa1	K.AIVDALPPPCESACSLPTDVDKWFHQQK.N	44115	48902	50740	60579	75713	121312
IPI00110684.1	Ppa1	K.GYIWNYGAIPQTWEDPGHSDK.H	3738	4472	4538	4128	6238	8801
IPI00110684.1	Ppa1	K.VIAINVDDPDAANYKDISDVER.L	192222	238986	238763	211727	271978	417783
IPI00110684.1	Ppa1	K.VLGILAM(15.9949)IDEGETDWK.V	27748	36771	40077	38941	40415	56953
IPI00110684.1	Ppa1	K.VLGILAMIDEGETDWK.V	3776	5292	4938	4348	6463	9210
IPI00110684.1	Ppa1	R.AAPFTLEYR.V	66904	87558	90100	86087	108661	156152
IPI00110684.1	Ppa1	R.YKVPDGKPENEFAFNAEFK.N	137027	166897	167451	150846	184256	265473
IPI00110729.1	Chmp5	K.IDQIEDLQDQLEDM(15.9949)MEDANEIQEALGR.S	468	560	708	521	662	1085
IPI00110729.1	Chmp5	K.IDQIEDLQDQLEDMMEDANEIQEALGR.S	2086	3916	3868	3340	4642	6194
IPI00110753.1	Tuba1a	K.AYHEQLSVAEITNACFEPANQM(15.9949)VK.C	7340	8631	9597	7554	9634	16208
IPI00110753.1	Tuba1a	K.AYHEQLSVAEITNACFEPANQMVK.C	9972	12960	13205	10730	16253	25700
IPI00110753.1	Tuba1a	K.DVNAAIATIK.T	48952	57334	61426	48651	67523	115572
IPI00110753.1	Tuba1a	K.DYEEVGVDSVEGEGEEEGEEY.-	1609	1676	2122	1785	2705	4644
IPI00110753.1	Tuba1a	K.EIIDLVLDR.I	67935	79204	93486	72650	106250	150543
IPI00110753.1	Tuba1a	K.FDLMYAK.R	222261	258466	296352	220470	322092	442707
IPI00110753.1	Tuba1a	K.LEFSIYPAPQVSTAVVEPYNSILTTHTTLEHSDCAFMVDNEAIYDICR.R	304	303	254	208	360	466
IPI00110753.1	Tuba1a	K.TIGGGDDSFNTFFSETGAGK.H	96587	111693	125332	89887	132223	218518
IPI00110753.1	Tuba1a	K.VGINYQPPTVVPGGDLAK.V	54178	69025	71122	58530	77573	121853
IPI00110753.1	Tuba1a	K.YM(15.9949)ACCLLYR.G	74568	94873	100548	74395	107499	184810
IPI00110753.1	Tuba1a	K.YMACCLLYR.G	187364	250633	272261	213494	285946	486977
IPI00110753.1	Tuba1a	R.AFVHWYVGEGM(15.9949)EEGEFSEAR.E	2018	2209	2494	1893	2799	4443
IPI00110753.1	Tuba1a	R.AFVHWYVGEGMEEGEFSEAR.E	2110	2509	2853	2161	3140	4807
IPI00110753.1	Tuba1a	R.AVCM(15.9949)LSNTTAIAEAWAR.L	17034	21192	23219	18004	23980	37547
IPI00110753.1	Tuba1a	R.AVCMLSNTTAIAEAWAR.L	3791	4688	5049	4043	5655	9130
IPI00110753.1	Tuba1a	R.AVFVDLEPTVIDEVR.T	68361	92790	89054	73283	102578	170364
IPI00110753.1	Tuba1a	R.EDM(15.9949)AALEK.D	17237	20412	25348	14859	29263	40840
IPI00110753.1	Tuba1a	R.EDMAALEK.D	321522	350655	473519	256897	542671	743559
IPI00110753.1	Tuba1a	R.FDGALNVDLTEFQTNLVPYPR.I	2500	3081	3306	2677	3798	5712
IPI00110753.1	Tuba1a	R.GDVVPK.D	63373	79134	88236	64009	95929	148846
IPI00110753.1	Tuba1a	R.GHYTIGK.E	258645	300339	344907	305073	384816	539180
IPI00110753.1	Tuba1a	R.LSVDYGK.K	208692	255257	288237	214822	314036	517008
IPI00110753.1	Tuba1a	R.NLDIERPTYTNLNR.L	51608	64642	66816	55239	80143	118375
IPI00110753.1	Tuba1a	R.PTYTNLNR.L	32798	39528	44450	34397	53064	73642
IPI00110753.1	Tuba1a	R.QLFHPEQLITGK.E	184456	216030	253983	172152	274599	432508
IPI00110753.1	Tuba1a	R.QLFHPEQLITGKEDAANNYAR.G	319617	478084	381089	423610	410140	824671
IPI00110753.1	Tuba1a	R.TIQFVDWCPTGFK.V	14676	18599	20220	16161	22448	36662
IPI00111045.1	Timm50	K.IPDEFDSDPILVQQLR.R	3063	3854	3653	2727	5463	6113
IPI00111045.1	Timm50	K.TIALNQVEDVR.T	25840	34610	35464	25736	40156	57670
IPI00111045.1	Timm50	R.LEQEEQQR.L	18777	22041	23992	15340	25119	29553
IPI00111045.1	Timm50	R.LQPFNGVALRPWDGNSDDR.V	8067	9429	8942	7069	10585	16526
IPI00111045.1	Timm50	R.TPEQVTEIANR.G	11468	12634	14345	8584	14807	17045
IPI00111045.1	Timm50	R.TVLEHYALEDDPLEAFK.Q	157591	194203	213798	148077	220680	267998
IPI00111181.1	Vps35	K.NIIIALIDR.L	29336	34999	36689	34468	46162	68735
IPI00111181.1	Vps35	R.ESPESEGPIYEGLIL.-	1023	1473	1505	1008	1487	2757
IPI00111181.1	Vps35	R.ILVGTNLVR.L	42800	49676	54486	48417	67435	107349
IPI00111181.1	Vps35	R.LSQLEGVNVER.Y	40272	48750	49915	48349	63852	102850
IPI00111211.1	Mrpl46	K.ADLYDEEQEQGITLAQDLEDMWEQAFLQFR.P	2054	2812	2936	2321	3352	5264
IPI00111211.1	Mrpl46	K.ALTPLQEEMAGLLQQIEVER.S	14611	13539	16419	10156	17844	24828
IPI00111218.1	Aldh2	K.EEIFGPVMQILK.F	7053	6628	7324	5756	8930	14872
IPI00111218.1	Aldh2	K.LLCGGGAAADR.G	12237	11426	12152	10399	14332	22372
IPI00111218.1	Aldh2	K.TIPIDGDFFSYTR.H	20446	18444	20267	16320	25475	39227
IPI00111218.1	Aldh2	R.AAFQLGSPWR.R	35242	34140	38172	30992	46962	77034
IPI00111218.1	Aldh2	R.KTFPTVNPSTGEVICQVAEGNKEDVDK.A	89362	96532	108227	87273	104270	215422
IPI00111218.1	Aldh2	R.TEQGPQVDETQFK.K	5536	5042	6025	4634	7880	11835
IPI00111218.1	Aldh2	R.YYAGWADK.Y	28070	34341	37163	26273	41732	59397
IPI00111265.3	Capza2	K.FIIHAPPGEFNEVFNDVR.L	81055	138896	118346	114008	163639	233603
IPI00111265.3	Capza2	K.IVEAAENEYQTAISENYQTMSDTTFK.A	5283	7627	6608	4370	9278	13538
IPI00111265.3	Capza2	R.LLLNNDNLLR.E	47537	64706	71029	53400	81361	128671
IPI00111412.3	Rpl4	K.EAVQLLK.K	436406	527712	612292	420903	649306	1046614
IPI00111412.3	Rpl4	K.KLEAAATALATK.S	406842	535164	605701	451416	656513	1108133
IPI00111412.3	Rpl4	K.LNPYAK.T	77721	97512	110843	84172	122267	194170
IPI00111412.3	Rpl4	K.MMNTDLSR.I	4121	5169	5759	4989	6584	11039
IPI00111412.3	Rpl4	K.NVTLPAVFK.A	476658	558521	604259	476664	718337	1191760
IPI00111412.3	Rpl4	K.SPEIQR.A	3950	5709	5886	4885	7021	11782
IPI00111412.3	Rpl4	R.FCIWTESAFR.K	11324	14817	16199	12278	17822	29176
IPI00111412.3	Rpl4	R.GGGTHR.S	196	158	17	218	213	364
IPI00111412.3	Rpl4	R.GPCIIYNEDNGIIK.A	102310	129326	128356	107119	155592	268690
IPI00111412.3	Rpl4	R.IEEVPELPLVVEDK.V	63159	78999	92551	63994	108368	152984
IPI00111412.3	Rpl4	R.IEEVPELPLVVEDKVEGYK.K	181577	222773	231699	180847	225757	410460
IPI00111412.3	Rpl4	R.IEEVPELPLVVEDKVEGYKK.T	324873	507832	410102	427833	434244	993170
IPI00111412.3	Rpl4	R.KLDELYGTWR.K	130230	166995	186059	135552	200541	327727
IPI00111412.3	Rpl4	R.MFAPTK.T	1008991	1258393	1404597	1112701	1503991	2339181
IPI00111412.3	Rpl4	R.NIPGITLLNVSK.L	14004	18854	19569	15591	23230	38703
IPI00111412.3	Rpl4	R.PLISVYSEK.G	541283	578717	609313	502278	701889	1138821
IPI00111412.3	Rpl4	R.QPYAVSELAGHQTSAESWGTGR.A	16564	20698	24293	18362	27646	40966
IPI00111412.3	Rpl4	R.SGQGAFGNM(15.9949)CR.G	23943	32384	36866	26634	37743	63249
IPI00111412.3	Rpl4	R.SGQGAFGNMCR.G	33276	44598	47844	36546	55750	88704
IPI00111412.3	Rpl4	R.VNTTQK.R	50984	68316	76194	56716	86850	136762
IPI00111416.1	Stx12	K.ELGSLPLPLSASEQR.Q	11534	11148	11106	11254	14124	22222
IPI00111416.1	Stx12	R.DFNSIIQTCSGNIQR.I	6898	6383	7116	6182	8456	14980
IPI00111416.1	Stx12	R.LMNDFSSALNNFQVVQR.K	6448	6894	6476	6264	7990	13542
IPI00111416.1	Stx12	R.QLEADILDVNQIFK.D	87329	89227	97156	81096	103040	174814
IPI00111556.1	Ppp2cb	K.ELDQWVEQLNECK.Q	77282	85284	99673	80122	113977	178706
IPI00111556.1	Ppp2cb	K.SPDTNYLFMGDYVDR.G	7029	8880	10176	7995	12107	19737
IPI00111556.1	Ppp2cb	K.YSFLQFDPAPR.R	53484	65241	73060	57440	84636	135373
IPI00111556.1	Ppp2cb	R.GAGYTFGQDISETFNHANGLTLVSR.A	4894	5898	6360	4994	7498	11126
IPI00111556.1	Ppp2cb	R.LQEVPHEGPM(15.9949)CDLLWSDPDDR.G	2602	3357	3294	2039	3100	5027
IPI00111556.1	Ppp2cb	R.LQEVPHEGPMCDLLWSDPDDR.G	6814	6872	8987	6897	11358	16684
IPI00111556.1	Ppp2cb	R.NVVTIFSAPNYCYR.C	13935	20373	20190	16586	23191	39580
IPI00111556.1	Ppp2cb	R.QITQVYGFYDECLR.K	5774	7013	7495	6109	8863	14634
IPI00111827.5	Snx6	K.LGEGEGSMTK.E	14794	18728	21122	15081	24484	37801
IPI00111827.5	Snx6	K.SAADDYNR.I	11048	14561	15113	11766	17234	27866
IPI00111885.2	Uqcrc1	K.VVELLADIVQNSSLEDSQIEK.E	1644	2479	2733	1407	3081	3917
IPI00111885.2	Uqcrc1	K.YFYDQCPAVAGYGPIEQLPDYNR.I	3364	3918	3857	2882	5252	6977
IPI00111885.2	Uqcrc1	R.EMQENDASMQNVVFDYLHATAFQGTPLAQAVEGPSENVR.R	5994	4416	10026	6124	12718	15932
IPI00111885.2	Uqcrc1	R.FTGSEIR.H	43713	63358	71974	45317	79222	99839
IPI00111885.2	Uqcrc1	R.LCTSATESEVTR.G	6734	11283	13256	6912	14426	15708
IPI00111885.2	Uqcrc1	R.NALVSHLDGTTPVCEDIGR.S	13424	20990	19818	12380	22340	31799
IPI00111885.2	Uqcrc1	R.SGMFWLR.F	9654	15797	18279	9946	20202	24021
IPI00111885.2	Uqcrc1	R.TDLTDYLNR.H	25078	38622	44487	22795	47023	52178
IPI00111885.2	Uqcrc1	R.VYEEDAVPGLTPCR.F	7356	11494	12094	7574	13044	14922
IPI00111959.2	Ctps	R.VPLLLEEQGVVDYFLR.R	1755	2085	2276	1896	2733	4480
IPI00111981.1	Ola1	K.LQELSAEER.Q	6671	8937	9516	8301	11545	16962
IPI00111981.1	Ola1	K.STFFNVLTNSQASAENFPFCTIDPNESR.V	1075	1045	1306	1035	1502	2426
IPI00112251.1	Tubb3	K.EVDEQMLAIQSK.N	36916	48882	54088	44438	57648	88208
IPI00112251.1	Tubb3	K.FWEVISDEHGIDPSGNYVGDSDLQLER.I	22484	28461	30401	28365	35342	55829
IPI00112251.1	Tubb3	K.GHYTEGAELVDSVLDVVR.K	18684	20992	27682	18819	29050	44112
IPI00112251.1	Tubb3	K.LATPTYGDLNHLVSATM(15.9949)SGVTTSLR.F	5030	6294	7747	5537	8560	12560
IPI00112251.1	Tubb3	K.LAVNM(15.9949)VPFPR.L	42999	53658	55894	44316	62912	100086
IPI00112251.1	Tubb3	K.LAVNMVPFPR.L	41288	51450	55860	42612	61822	100730
IPI00112251.1	Tubb3	K.MSSTFIGNSTAIQELFK.R	3690	4578	5216	4209	5672	8457
IPI00112251.1	Tubb3	K.NM(15.9949)M(15.9949)AACDPR.H	12682	17012	16195	12989	18590	30735
IPI00112251.1	Tubb3	K.NM(15.9949)MAACDPR.H	6190	8176	7324	6542	9013	13956
IPI00112251.1	Tubb3	K.NMMAACDPR.H	5947	7886	7923	6553	9056	13912
IPI00112251.1	Tubb3	K.NSSYFVEWIPNNVK.V	25046	32720	33702	27129	38359	59316
IPI00112251.1	Tubb3	K.VAVCDIPPR.G	14243	18183	20158	15535	21620	35963
IPI00112251.1	Tubb3	R.AILVDLEPGTM(15.9949)DSVR.S	22370	26321	29870	21996	27906	45940
IPI00112251.1	Tubb3	R.AILVDLEPGTMDSVR.S	46048	55712	62636	47368	61154	100004
IPI00112251.1	Tubb3	R.ALTVPELTQQMFDAK.N	65781	77826	86334	67145	100152	167032
IPI00112251.1	Tubb3	R.EEYPDR.I	34980	43996	51910	34576	57818	76341
IPI00112251.1	Tubb3	R.FPGQLNADLR.K	64122	79641	84077	65122	97368	154648
IPI00112251.1	Tubb3	R.GSQQYR.A	47024	57410	63105	49416	69851	116417
IPI00112251.1	Tubb3	R.IM(15.9949)NTFSVVPSPK.V	118391	187111	173871	137790	195089	309654
IPI00112251.1	Tubb3	R.IMNTFSVVPSPK.V	142289	180075	190201	155504	222240	333966
IPI00112251.1	Tubb3	R.ISEQFTAM(15.9949)FR.R	55216	71353	81014	58873	89120	143004
IPI00112251.1	Tubb3	R.ISEQFTAMFR.R	36860	46937	50951	38072	56799	90541
IPI00112251.1	Tubb3	R.ISVYYNEASSHK.Y	85624	109604	123647	90373	126640	203076
IPI00112251.1	Tubb3	R.YLTVATVFR.G	41508	54270	62272	47430	66455	96396
IPI00112414.1	Cse1l	K.ATIELCSTHANDASALR.I	7360	8377	8859	6898	10951	16528
IPI00112414.1	Cse1l	K.LLQTDDEEEAGLLELLK.S	28268	35022	38112	29996	44768	70106
IPI00112414.1	Cse1l	K.QLSDAISIIGR.E	13601	17322	18702	14406	22268	35858
IPI00112414.1	Cse1l	K.VIVPNMEFR.A	18910	24706	27207	20148	29035	49101
IPI00112414.1	Cse1l	K.WPDLLTEMVNR.F	8993	11277	12963	9643	15060	23530
IPI00112414.1	Cse1l	K.YDEEFQR.Y	15498	19652	19215	15802	23725	36893
IPI00112414.1	Cse1l	R.AADEEAFEDNSEEYIR.R	13202	16365	16564	13830	21450	34663
IPI00112414.1	Cse1l	R.DLEGSDIDTR.R	9861	11300	13060	11191	14668	25566
IPI00112414.1	Cse1l	R.LLQAFLER.G	20964	26669	28384	22195	33462	54812
IPI00112448.1	Rps10	K.AEAGAGSATEFQFR.G	8218	11502	13022	9746	14212	23263
IPI00112448.1	Rps10	K.AMQSLK.S	14491	17825	19816	15265	22668	36814
IPI00112448.1	Rps10	K.EQFAWR.H	12838	15677	17398	14084	20457	32662
IPI00112448.1	Rps10	K.GPEGERPAR.F	17588	21549	23701	18437	26731	43741
IPI00112448.1	Rps10	K.KAEAGAGSATEFQFR.G	983	1672	1572	1552	1797	3241
IPI00112448.1	Rps10	K.KDVHM(15.9949)PK.H	2069	2544	2771	2198	2928	5222
IPI00112448.1	Rps10	R.DYLHLPPEIVPATLR.R	51333	61355	59626	47413	66516	119046
IPI00112448.1	Rps10	R.GEADRDTYR.R	12573	14674	17076	12834	18504	29075
IPI00112448.1	Rps10	R.SRPETGR.P	6447	7913	8588	6044	9657	15143
IPI00112448.1	Rps10	R.SRPETGRPR.P	99	166	109	0	244	494
IPI00112555.3	Gars	K.APQVDVDR.A	33584	40669	45890	36612	49034	81034
IPI00112555.3	Gars	K.AQVTGQSAR.K	22107	26566	30236	22886	31920	49400
IPI00112555.3	Gars	K.ELALQPK.D	121275	144028	161279	123129	171861	281173
IPI00112555.3	Gars	K.FADFMVK.D	411054	520311	525679	397520	554749	862568
IPI00112555.3	Gars	K.GEFTIETEGK.T	117114	136725	150461	122703	174593	241653
IPI00112555.3	Gars	K.LPFAAAQIGNSFR.N	29930	36176	37101	31365	38971	61463
IPI00112555.3	Gars	K.NNIIQAWR.Q	47219	59788	62794	50318	70145	108136
IPI00112555.3	Gars	K.TLHVEEVVPSVIEPSFGLGR.I	95094	106006	91604	129974	125101	162134
IPI00112555.3	Gars	K.TPHTATLR.D	7517	9252	10025	8435	12117	19662
IPI00112555.3	Gars	K.TSYGWIEIVGCADR.S	20226	26245	28069	21107	30400	52014
IPI00112555.3	Gars	K.VDDSSGSIGR.R	60585	68708	78748	60562	81915	138753
IPI00112555.3	Gars	R.AVAELK.A	1249663	1502033	1667932	1612537	1949084	3216293
IPI00112555.3	Gars	R.DLANGNITWADVEAR.Y	3979	4937	5275	3918	5908	9331
IPI00112555.3	Gars	R.EFTMAEIEHFVDPTEKDHPK.F	200494	226618	252380	211627	302536	426287
IPI00112555.3	Gars	R.LGDAVEQGVINNSVLGYFIGR.I	2054	2356	2532	2132	3233	4302
IPI00112555.3	Gars	R.LLEFNQGK.L	543694	629253	729721	542768	723101	1178194
IPI00112555.3	Gars	R.QHFIQEEQILEIDCTMLTPEPVLK.T	35652	52824	65708	38692	52335	103430
IPI00112555.3	Gars	R.SCYDLSCHAR.A	39561	44493	49862	39624	53732	87464
IPI00112555.3	Gars	R.YPLFEGQETGK.K	207576	265303	289355	222133	320588	477476
IPI00112719.1	Alad	R.CVLIFGVPSR.V	14638	19050	19706	15253	26391	41706
IPI00112719.1	Alad	R.TAVLETMTAFR.R	19498	25521	25808	21022	34371	51718
IPI00112719.1	Alad	R.VPKDEQGSAADSEDSPTIEAVR.L	7528	10268	10418	8381	12102	23063
IPI00112948.2	Rtn3	K.SCGSSCAVHDLIFWR.D	14162	17348	17214	14746	20866	30318
IPI00112948.2	Rtn3	K.TQIDHYVGIAR.D	23939	23898	27652	19810	28755	40065
IPI00113052.1	Tsfm	K.GFLNSSELSELAAGPDR.E	101544	104087	100612	77275	115247	204552
IPI00113052.1	Tsfm	K.YGALVICETPEQIANLEEVGR.R	3839	4675	4640	3062	5285	8388
IPI00113141.1	Cs	K.DVLSNLIPK.E	143482	154561	165520	117114	152002	258322
IPI00113141.1	Cs	K.DVSDEK.L	98551	83585	99959	62596	111910	150648
IPI00113141.1	Cs	K.GLVYETSVLDPDEGIR.F	16600	15465	16402	14311	20563	29142
IPI00113141.1	Cs	K.IVPNILLEQGK.A	413158	438852	473985	352165	500175	795913
IPI00113141.1	Cs	K.LPCVAAK.I	572231	600436	550724	472416	612820	1014621
IPI00113141.1	Cs	K.LVAQLYK.I	133563	142540	151517	117437	171199	263329
IPI00113141.1	Cs	K.SMSTDGLMK.F	116174	108684	113831	91145	118509	198893
IPI00113141.1	Cs	K.TVVGQITVDM(15.9949)MYGGMR.G	9966	10448	10519	8008	12579	18774
IPI00113141.1	Cs	K.TVVGQITVDMMYGGM(15.9949)R.G	16238	17534	17611	17608	24448	35080
IPI00113141.1	Cs	K.YWELIYEDCMDLIAK.L	3405	4475	4949	4214	5887	7797
IPI00113141.1	Cs	R.AYAEGM(15.9949)NR.A	56002	66222	68302	45406	73433	100693
IPI00113141.1	Cs	R.AYAEGMNR.A	17277	19240	17988	14218	22643	35291
IPI00113141.1	Cs	R.DYIWNTLNSGR.V	49288	46641	54744	38121	62820	93955
IPI00113141.1	Cs	R.EGSSIGAIDSR.L	54247	49744	56816	43884	61568	98521
IPI00113141.1	Cs	R.GYSIPECQK.M	64665	58129	62370	48353	67124	111912
IPI00113141.1	Cs	R.LDWSHNFTNM(15.9949)LGYTDPQFTELMR.L	2379	2536	2867	2117	3349	4763
IPI00113141.1	Cs	R.VVPGYGHAVLR.K	21564	21360	23892	18127	27825	42674
IPI00113223.2	Fasn	K.ACVDTALENLSTLK.M	356293	555010	578547	389739	694384	1146772
IPI00113223.2	Fasn	K.AQVEDAFR.Y	10561	14527	16967	10940	19040	34982
IPI00113223.2	Fasn	K.AVAHGDGDTQR.D	25189	39830	46836	27477	51242	94614
IPI00113223.2	Fasn	K.DNLEFFLTNLGK.V	2291	3381	4259	2485	5289	7963
IPI00113223.2	Fasn	K.EQGVTFPSGEVQEQLICSLYQPAGLAPESLEYIEAHGTGTK.V	0	0	0	0	7008	9635
IPI00113223.2	Fasn	K.FVFTPHMEAECLSESTALQK.E	91431	108086	129432	80270	137273	181122
IPI00113223.2	Fasn	K.GVDLVLNSLAEEK.L	129503	195033	209624	128504	243919	432733
IPI00113223.2	Fasn	K.LGM(15.9949)LSPDGTCR.S	4029	5324	6807	4844	7297	12109
IPI00113223.2	Fasn	K.LGMLSPDGTCR.S	32466	44899	49923	31545	59991	95509
IPI00113223.2	Fasn	K.LPESENLQEFWANLIGGVDM(15.9949)VTDDDRR.W	810	1067	1139	877	1440	2366
IPI00113223.2	Fasn	K.LPESENLQEFWANLIGGVDMVTDDDR.R	295	308	362	94	371	579
IPI00113223.2	Fasn	K.LPESENLQEFWANLIGGVDMVTDDDRR.W	888	1236	1315	953	1607	2624
IPI00113223.2	Fasn	K.LQASVR.C	54932	60152	61750	55774	79030	115438
IPI00113223.2	Fasn	K.MTPGCEAEAEAEALCFFIK.Q	7443	8448	5345	7551	9672	12359
IPI00113223.2	Fasn	K.TDSATDTTAPK.S	100242	155348	155876	93338	186366	297514
IPI00113223.2	Fasn	K.TGGTYGEDLGADYNLSQVCDGK.V	4048	5666	5400	3066	5517	10746
IPI00113223.2	Fasn	K.TGTVALEVR.L	18892	26774	31372	21986	38538	55910
IPI00113223.2	Fasn	K.VAEVLAGEGHLYSR.I	23680	32630	33864	25924	41497	69114
IPI00113223.2	Fasn	K.VLEALLPLK.S	4652	6723	7632	4577	8547	16157
IPI00113223.2	Fasn	R.AYLQAR.F	26594	40877	45127	26882	52607	88256
IPI00113223.2	Fasn	R.DAMLENQTPELFQDVNKPK.Y	135922	175044	182884	109566	213159	364144
IPI00113223.2	Fasn	R.DCMLGM(15.9949)EFSGR.D	2046	2208	2900	1574	2884	5133
IPI00113223.2	Fasn	R.DCMLGMEFSGR.D	12507	17708	17895	12225	21536	34237
IPI00113223.2	Fasn	R.EACPELDYFVAFSSVSCGR.G	6497	8994	10556	6189	11946	20062
IPI00113223.2	Fasn	R.EAVLAAYWR.G	46875	62075	71757	45957	81727	136037
IPI00113223.2	Fasn	R.EEEPEAVLPGAQPTLISAISK.T	47454	71450	66364	47802	89762	144991
IPI00113223.2	Fasn	R.FPQLDDTSFANSR.D	4492	5542	6574	4320	7201	12380
IPI00113223.2	Fasn	R.GMGLSLMR.L	48901	66145	74113	52393	84199	146235
IPI00113223.2	Fasn	R.GNAGQTNYGFANSTMER.I	5125	6797	7602	4600	9457	15485
IPI00113223.2	Fasn	R.IPALLNTQPMLQLEYTATDR.H	5098	7014	7200	5262	8196	13238
IPI00113223.2	Fasn	R.LVLTSR.S	39010	49028	54622	38778	65318	109264
IPI00113223.2	Fasn	R.QGIQVLVSTSNVSSLEGAR.A	3949	5363	5563	4356	6157	10893
IPI00113223.2	Fasn	R.SFDDSGSGYCR.S	12988	18538	20998	12925	24353	39498
IPI00113223.2	Fasn	R.SLCAFR.Q	35090	49873	56128	34426	61692	101095
IPI00113223.2	Fasn	R.TLEAVQDLLEQGR.Q	44005	61198	67556	39958	75660	120455
IPI00113223.2	Fasn	R.WLSTSIPEAQWQSSLAR.T	10246	15560	17230	10241	20305	32125
IPI00113232.3	Lyar	K.AQGGQASEEGADR.N	10657	11578	14218	8238	11844	19642
IPI00113232.3	Lyar	K.LPEQPEEGEAK.D	3448	2949	3962	2842	3772	4859
IPI00113232.3	Lyar	K.NQEAGHEAAGEEAAEASGPPEK.K	16740	18316	19795	12262	22156	29333
IPI00113232.3	Lyar	K.QAPDNEISVK.K	21454	21061	21294	16722	22581	32157
IPI00113232.3	Lyar	K.TNGTTEEQTEAK.K	12365	14820	16355	11175	15841	21012
IPI00113232.3	Lyar	R.ELLQQISAFDNVPR.K	13281	14988	16108	12584	17126	27086
IPI00113243.1	Tmem85	K.QIPM(15.9949)NLFIMYMAGNTISIFPTM(15.9949)MVCMMAWRPIQALMAISATFK.M	0	857	1034	0	0	1954
IPI00113243.1	Tmem85	K.WAIELSGPGGGSR.G	35192	39895	46722	32516	51796	79908
IPI00113655.1	Rps6;Gm13654	K.DIPGLTDTTVPR.R	97099	119584	130485	88966	147726	230842
IPI00113655.1	Rps6;Gm13654	K.KNKEEAAEYAK.L	22794	28826	33242	28562	40368	72344
IPI00113655.1	Rps6;Gm13654	K.LFNLSK.E	108504	119875	139278	99566	158292	239146
IPI00113655.1	Rps6;Gm13654	K.LNISFPATGCQK.L	78901	103683	109288	82365	123057	204198
IPI00113655.1	Rps6;Gm13654	K.NKEEAAEYAK.L	81162	97189	112647	84603	141208	220116
IPI00113655.1	Rps6;Gm13654	K.SESSQK.-	662797	825282	902084	762510	1040314	1570354
IPI00113655.1	Rps6;Gm13654	R.M(15.9949)ATEVAADALGEEWK.G	104958	132786	136761	114953	143440	264332
IPI00113655.1	Rps6;Gm13654	R.MATEVAADALGEEWK.G	136707	171789	181117	134582	201643	318474
IPI00113660.1	Psme3	K.LLELDSFLK.E	8915	10593	13224	7919	15286	21771
IPI00113660.1	Psme3	K.SNQQLVDIIEK.V	224462	244911	266359	205146	296862	520305
IPI00113660.1	Psme3	K.VDQEVK.L	66940	86519	89918	70647	108682	182776
IPI00113660.1	Psme3	R.IEDGNNFGVSIQEETVAELR.T	1103	1679	1527	1498	1552	3006
IPI00113660.1	Psme3	R.ITSEAEDLVANFFPK.K	1559	2110	2126	1819	2334	4313
IPI00113660.1	Psme3	R.LDECEEAFQGTK.V	2862	3873	3858	3060	4151	8421
IPI00113660.1	Psme3	R.TVESEAASYLDQISR.Y	11426	15282	16752	14460	20086	30335
IPI00113845.1	Psmb1	K.DVFISAAER.D	15473	19902	21936	17474	25814	45554
IPI00113845.1	Psmb1	K.GAVYSFDPVGSYQR.D	23764	27840	30156	23576	36057	61872
IPI00113845.1	Psmb1	R.DVYTGDALR.I	19864	22251	24904	20831	29415	49376
IPI00113845.1	Psmb1	R.FSPYAFNGGTVLAIAGEDFSIVASDTR.L	478	517	587	484	730	1074
IPI00113845.1	Psmb1	R.ICIVTK.E	29974	35906	38592	34298	48712	80578
IPI00113895.1	Actr1a	K.AQYYLPDGSTIEIGPSR.F	11652	14087	16677	11659	18118	27167
IPI00113895.1	Actr1a	K.DQLQTFSEEHPVLLTEAPLNPR.K	11546	15720	15627	11185	18812	30113
IPI00113895.1	Actr1a	K.DWNDMER.I	12622	13885	15869	13148	17472	27361
IPI00113895.1	Actr1a	K.KEYEEDGAR.S	8457	10662	11442	8525	13715	20642
IPI00113895.1	Actr1a	K.YCFPNYVGR.P	19783	24270	28529	20698	34250	49279
IPI00114069.1	Prim2	K.LESESVYK.V	6678	9097	10528	7126	11566	20550
IPI00114069.1	Prim2	K.VPFADALDLFR.G	5217	7405	8359	5394	8985	14993
IPI00114162.3	Fabp5	K.FDETTADGR.K	26057	34279	37924	31344	38413	53425
IPI00114162.3	Fabp5	K.MIVECVMNNATCTR.V	17823	21340	24515	21098	24957	38166
IPI00114162.3	Fabp5	K.TESTVK.T	253310	341371	359215	324965	385156	529958
IPI00114162.3	Fabp5	K.TETVCTFQDGALVQHQQWDGK.E	5435	7539	7626	6289	8962	13407
IPI00114162.3	Fabp5	K.TTVFSCNLGEK.F	279025	387738	430131	351975	431087	586637
IPI00114162.3	Fabp5	R.KTETVCTFQDGALVQHQQWDGK.E	61011	70359	78165	73446	79098	151586
IPI00114209.1	Glud1	K.YNLGLDLR.T	21859	23676	27270	21687	33359	49939
IPI00114209.1	Glud1	R.GASIVEDK.L	45424	42138	49745	33416	55308	90082
IPI00114209.1	Glud1	R.YSTDVSVDEVK.A	12521	11584	14294	9778	16840	30214
IPI00114285.1	Gsto1	R.EALENEFK.K	48500	67338	66488	70774	105966	149172
IPI00114285.1	Gsto1	R.EYLNLYLQDSPEACDYGL.-	672	1027	840	580	1203	1678
IPI00114329.1	Gclm	K.LFIVGSNSSSSTR.S	23352	35624	37606	28786	45494	76605
IPI00114329.1	Gclm	K.TLNEWSSQISPDLVR.E	2896	4640	4436	3008	5543	9731
IPI00114329.1	Gclm	R.AAGALLAR.A	13808	18973	21229	14983	25514	39221
IPI00114368.3	Sec22b	R.DLQQYQSQAK.Q	17911	18892	21566	16582	24554	36814
IPI00114368.3	Sec22b	R.GEALSALDSK.A	41056	47248	52139	49167	63735	89643
IPI00114368.3	Sec22b	R.IMVANIEEVLQR.G	19612	20338	23798	18704	26974	40477
IPI00114368.3	Sec22b	R.VADGLPLAASMQEDEQSGR.D	5637	5004	5706	4204	6265	9886
IPI00114375.2	Dpysl2	K.DNFTLIPEGTNGTEER.M	8010	9594	10820	7443	11681	18050
IPI00114375.2	Dpysl2	K.IVNDDQSFYADIYMEDGLIK.Q	4581	4778	5984	3045	4637	9352
IPI00114375.2	Dpysl2	K.MDENQFVAVTSTNAAK.V	44223	48193	53414	43538	69581	127832
IPI00114375.2	Dpysl2	K.QIGENLIVPGGVK.T	201581	259581	267537	206854	320553	536351
IPI00114375.2	Dpysl2	K.TIEAHSR.M	19912	24332	29609	21869	32311	53343
IPI00114375.2	Dpysl2	K.VFNLYPR.K	32709	41056	46166	34808	50488	80109
IPI00114375.2	Dpysl2	R.DIGAIAQVHAENGDIIAEEQQR.I	861	1244	1402	1043	1412	1951
IPI00114375.2	Dpysl2	R.ILDLGITGPEGHVLSRPEEVEAEAVNR.S	70667	94921	113116	77417	111877	201641
IPI00114375.2	Dpysl2	R.IVAPPGGR.A	31518	36777	37527	31581	51137	87192
IPI00114375.2	Dpysl2	R.MSVIWDK.A	64407	73109	81969	62919	108429	188283
IPI00114380.1	Gstm5	K.IAAFLQSDR.F	10597	11831	14261	9867	17311	27020
IPI00114380.1	Gstm5	K.ITQSNAILR.Y	21978	29474	27504	29946	44296	67470
IPI00114380.1	Gstm5	K.LTFVDFLTYDVLDQNR.I	3738	5489	5460	4115	6001	9603
IPI00114380.1	Gstm5	K.SMVLGYWDIR.G	20807	31088	31895	27925	36650	60195
IPI00114380.1	Gstm5	R.YICGEAPDYDR.S	5050	6507	6988	5564	8347	13441
IPI00114593.1	Actc1	K.AGFAGDDAPR.A	77762	101914	110174	75368	119376	171940
IPI00114593.1	Actc1	K.DSYVGDEAQSK.R	233415	294572	328543	222442	342356	510859
IPI00114593.1	Actc1	K.EITALAPSTM(15.9949)K.I	20358	25807	28006	18248	30938	45395
IPI00114593.1	Actc1	K.IIAPPER.K	80594	97021	112506	87743	124999	187072
IPI00114593.1	Actc1	K.LCYVALDFENEM(15.9949)ATAASSSSLEK.S	5235	5684	7486	4943	8124	11828
IPI00114593.1	Actc1	K.SYELPDGQVITIGNER.F	48842	63230	70946	52520	72796	123851
IPI00114593.1	Actc1	K.YPIEHGIITNWDDM(15.9949)EK.I	130422	173198	185641	136426	210046	338798
IPI00114593.1	Actc1	K.YPIEHGIITNWDDMEK.I	265860	339060	389379	255356	376549	588472
IPI00114593.1	Actc1	R.AVFPSIVGR.P	318862	383955	459229	298229	476256	685004
IPI00114593.1	Actc1	R.AVFPSIVGRPR.H	37199	50819	50942	39785	55941	96813
IPI00114593.1	Actc1	R.DLTDYLM(15.9949)K.I	285097	377135	409896	279172	434336	666353
IPI00114593.1	Actc1	R.DLTDYLMK.I	265021	338278	365181	252702	399962	581571
IPI00114593.1	Actc1	R.GILTLK.Y	422138	542852	603934	384351	633353	911288
IPI00114593.1	Actc1	R.HQGVMVGM(15.9949)GQK.D	840434	1072357	1099022	857689	1154824	1949772
IPI00114593.1	Actc1	R.HQGVMVGMGQK.D	18276	26199	27345	18900	29565	45129
IPI00114593.1	Actc1	R.VAPEEHPTLLTEAPLNPK.A	114943	155818	164886	125458	183985	302820
IPI00114691.1	Gch1	K.GYQETISDVLNDAIFDEDHDEMVIVK.D	38695	51348	60431	48301	60347	101839
IPI00114691.1	Gch1	K.TVTSTMLGVFR.E	24814	33358	36566	30288	42449	65822
IPI00114733.2	Serpinh1	R.DNQSGSLLFIGR.L	12503	13811	14300	13907	17000	30586
IPI00114733.2	Serpinh1	R.LYGPSSVSFADDFVR.S	12635	14597	16092	12785	17832	28778
IPI00114819.3	Wdr77	R.ILLWDTR.C	20644	30972	32820	24161	39720	62663
IPI00114819.3	Wdr77	R.SDGSLLLGVSSLSGR.C	9554	12972	13979	10765	17088	27862
IPI00115097.1	Copb2	K.DMGSCEIYPQTIQHNPNGR.F	5630	6081	6536	5558	8643	13678
IPI00115097.1	Copb2	R.TYLPSQVSR.V	22526	28166	31386	21706	35510	56081
IPI00115454.3	Sfxn1	K.QAITQVVISR.I	20626	27408	29098	18557	29866	36822
IPI00115454.3	Sfxn1	R.NILLTNEQLENAR.K	4148	6147	5888	4044	6707	7671
IPI00115564.5	Slc25a4	K.DEGANAFFK.G	305460	434781	537638	269212	545614	569274
IPI00115564.5	Slc25a4	K.DFLAGGIAAAVSK.T	54042	78820	92408	51874	92021	102974
IPI00115564.5	Slc25a4	K.EQGFLSFWR.G	67175	97296	117745	62127	124586	127273
IPI00115564.5	Slc25a4	K.GADIM(15.9949)YTGTLDCWR.K	10958	15198	21253	11286	20630	22241
IPI00115564.5	Slc25a4	K.GADIMYTGTLDCWR.K	23836	34865	43011	20720	45875	48328
IPI00115564.5	Slc25a4	K.GAWSNVLR.G	84722	119255	142462	79897	148029	194410
IPI00115564.5	Slc25a4	K.QIFLGGVDR.H	67903	101725	123022	68949	135051	144396
IPI00115564.5	Slc25a4	K.TAVAPIER.V	26870	42446	46042	25916	48285	56777
IPI00115564.5	Slc25a4	R.AAYFGVYDTAK.G	24736	35243	42400	22616	43290	48340
IPI00115564.5	Slc25a4	R.EFNGLGDCLTK.I	179246	264423	325079	165850	324795	328108
IPI00115564.5	Slc25a4	R.GNLANVIR.Y	170579	256947	306075	163562	323122	342667
IPI00115564.5	Slc25a4	R.LAADVGK.G	581059	857356	978068	526291	1005936	1088104
IPI00115564.5	Slc25a4	R.M(15.9949)MMQSGR.K	18632	27589	30578	20064	32989	37923
IPI00115564.5	Slc25a4	R.MMMQSGR.K	17621	24696	27081	18682	32160	38973
IPI00115588.4	Nxf1	K.CLQDNNWDYTR.S	649	966	918	706	1253	2083
IPI00115588.4	Nxf1	R.IIEENIPELLSLNLSSNR.L	3595	4327	4816	3290	4829	7551
IPI00115607.3	Hadhb	K.AMDSDWFAQNYMGR.K	4266	4986	6086	3316	5946	9383
IPI00115607.3	Hadhb	K.DVVDYIIFGTVIQEVK.T	3314	3754	4434	2825	4977	7151
IPI00115607.3	Hadhb	R.LAAAFAVSR.M	69611	75771	81927	47752	93231	141117
IPI00115607.3	Hadhb	R.LVMAAANR.L	30469	28972	32925	24952	38780	57737
IPI00115607.3	Hadhb	R.MEQDEYALR.S	6695	6902	8994	5422	9913	13702
IPI00115627.4	Actr3	K.EFSIDVGYER.F	14500	16160	18284	14798	21131	37835
IPI00115627.4	Actr3	K.GVDDLDFFIGDEAIEKPTYATK.W	236979	267870	302212	271768	346478	640055
IPI00115627.4	Actr3	K.NIVLSGGSTM(15.9949)FR.D	8152	11432	11646	8608	13482	22421
IPI00115627.4	Actr3	K.NIVLSGGSTMFR.D	46985	65815	67223	58370	83337	139066
IPI00115627.4	Actr3	R.AEPEDHYFLLTEPPLNTPENR.E	7011	9979	9332	8823	12208	19984
IPI00115627.4	Actr3	R.TLTGTVIDSGDGVTHVIPVAEGYVIGSCIK.H	34767	62759	73529	53912	92231	144846
IPI00115650.4	Cacybp	K.DLEEVK.V	56109	71352	79912	87877	133030	173245
IPI00115650.4	Cacybp	K.EKPSYDTEADPSEGLMNVLK.K	71079	92853	92582	103068	129725	197038
IPI00115650.4	Cacybp	K.ISNYGWDQSDK.F	11448	14293	15613	17066	22526	32630
IPI00115650.4	Cacybp	K.IYEDGDDDMKR.T	16136	21006	21066	25447	35609	48174
IPI00115650.4	Cacybp	K.KPELDNEKPAAVVAPLTTGYTVK.I	466540	587953	546748	703598	880342	1290834
IPI00115650.4	Cacybp	K.SKIETELK.N	368181	505131	465857	594145	664745	1102953
IPI00115650.4	Cacybp	K.TDTVIILCR.K	32126	41474	41630	44788	59518	80882
IPI00115650.4	Cacybp	R.DTLTSEK.S	16851	20879	22882	24876	34939	45741
IPI00115650.4	Cacybp	R.SFDLLVK.N	101340	133078	129313	163402	199560	302981
IPI00115650.4	Cacybp	R.WDYLTQVEK.E	129317	157292	154460	196262	240296	362692
IPI00115862.1	Eif6	K.TSIEDQDELSSLLQVPLVAGTVNR.G	9208	9940	9459	7262	10178	15541
IPI00115862.1	Eif6	R.LSALGNVTTCNDYVALVHPDLDRETEEILADVLK.V	18168	20935	22445	19470	25294	44263
IPI00115862.1	Eif6	R.MCVGNR.H	14734	13691	17993	15904	18652	33253
IPI00116065.3	Stk24	K.IIDLEEAEDEIEDIQQEITVLSQCDSPYVTK.Y	1891	2270	2660	1498	3321	5116
IPI00116074.1	Aco2	K.DINQEVYNFLATAGAK.Y	5792	5716	6434	4159	7762	11850
IPI00116074.1	Aco2	K.DLEDLQILIK.V	170275	141759	203518	117750	221946	281691
IPI00116074.1	Aco2	K.FKLEAPDADELPR.S	263046	234769	301773	244845	330434	485514
IPI00116074.1	Aco2	K.IHPVDK.L	210147	194257	237240	158661	247233	382509
IPI00116074.1	Aco2	K.IVYGHLDDPANQEIER.G	7168	5790	7358	4732	8030	11670
IPI00116074.1	Aco2	K.LEAPDADELPR.S	25954	23030	28687	17870	29555	39987
IPI00116074.1	Aco2	K.LTIQGLK.D	355940	334066	389694	243042	401944	615465
IPI00116074.1	Aco2	K.NINIVR.K	27607	26355	29238	19727	30743	43866
IPI00116074.1	Aco2	K.NTIVTSYNR.N	91838	81522	102625	60422	109467	158600
IPI00116074.1	Aco2	K.QGLLPLTFADPSDYNK.I	125082	116381	146224	94195	144886	235896
IPI00116074.1	Aco2	K.SQFTITPGSEQIR.A	41473	37501	44877	28449	46075	72228
IPI00116074.1	Aco2	K.VAMSHFEPSEYIR.Y	115854	122502	148252	94212	152707	231580
IPI00116074.1	Aco2	K.YGVGFWR.P	101323	76558	94034	69031	100872	121501
IPI00116074.1	Aco2	R.AGSALNR.M	81987	72836	90468	60540	91749	143681
IPI00116074.1	Aco2	R.DGYAQILR.D	139529	115101	147333	91580	155993	240940
IPI00116074.1	Aco2	R.DVGGIVLANACGPCIGQWDR.K	25342	25698	30927	18958	30501	45334
IPI00116074.1	Aco2	R.GHLDNISNNLLIGAINIENGK.A	110313	138232	141346	113256	171094	272045
IPI00116074.1	Aco2	R.NAVTQEFGPVPDTAR.Y	69280	70900	82280	49199	75637	121781
IPI00116074.1	Aco2	R.VDVSPTSQR.L	12506	11365	13685	8854	13862	20809
IPI00116074.1	Aco2	R.VGLIGSCTNSSYEDM(15.9949)GR.S	13780	11750	15301	8008	15082	24058
IPI00116074.1	Aco2	R.VGLIGSCTNSSYEDMGR.S	11923	10754	13071	8082	12672	20923
IPI00116074.1	Aco2	R.WVVIGDENYGEGSSR.E	31536	31610	32333	24439	35041	67879
IPI00116074.1	Aco2	R.YDLLEK.N	242694	208973	264745	159583	251735	369357
IPI00116192.1	Prdx3	K.AFQFVETHGEVCPANWTPESPTIKPSPTASK.E	321371	324475	413686	263447	469306	679139
IPI00116192.1	Prdx3	K.ELSLDDFK.G	147325	144058	160564	131578	197670	273071
IPI00116192.1	Prdx3	K.GTAVVNGEFK.E	95259	89513	108621	82093	118591	162965
IPI00116192.1	Prdx3	R.DYGVLLESAGIALR.G	60520	60873	68266	52430	76634	105406
IPI00116254.1	Prdx4	K.DYGVYLEDSGHTLR.G	5125	6304	6321	5825	7471	13481
IPI00116254.1	Prdx4	R.ENECHFYAGGQVYPGEASR.V	3461	3670	4670	3470	5346	8258
IPI00116254.1	Prdx4	R.GLFIIDDK.G	60426	72727	79286	67648	97600	147511
IPI00116254.1	Prdx4	R.QGGLGPIR.I	15186	14001	16894	15062	19082	28693
IPI00116277.3	Cct4	K.AQDIEAGDGTTSVVIIAGSLLDSCTK.L	6212	7201	6967	6575	8911	14558
IPI00116277.3	Cct4	K.DVEREDIEFICK.T	64660	101120	105202	92951	130880	218326
IPI00116277.3	Cct4	K.GDVTITNDGATILK.Q	32258	44425	47916	38544	56310	90726
IPI00116277.3	Cct4	K.GIHPTIISESFQK.A	47567	60792	64600	49386	76439	127459
IPI00116277.3	Cct4	K.GLEILTDM(15.9949)SR.P	11037	13762	16442	13581	18013	30783
IPI00116277.3	Cct4	K.GLEILTDMSR.P	114041	158210	165860	139020	198394	308094
IPI00116277.3	Cct4	K.KLGGTIDDCELVEGLVLTQK.V	123304	174702	169987	145437	210174	379069
IPI00116277.3	Cct4	K.LGGTIDDCELVEGLVLTQK.V	58232	80846	85401	70779	112764	169691
IPI00116277.3	Cct4	K.TDMDNQIVVSDYAQM(15.9949)DR.V	3296	4278	4217	3472	5989	9403
IPI00116277.3	Cct4	K.TDMDNQIVVSDYAQMDR.V	12679	16485	19450	15906	21792	35503
IPI00116277.3	Cct4	K.TGCNVLLIQK.S	547708	655513	701078	628639	918123	1326840
IPI00116277.3	Cct4	K.TIGTKPVAHIDQFTADMLGSAELAEEVSLNGSGK.L	384	576	445	483	697	934
IPI00116277.3	Cct4	K.TVTIVVR.G	103150	145328	144071	126844	189729	306030
IPI00116277.3	Cct4	K.VANSGITR.V	92178	131320	140150	119384	168590	280369
IPI00116277.3	Cct4	K.VIDPATATSVDLR.D	43921	51813	59962	50377	66327	113294
IPI00116277.3	Cct4	R.AFADAM(15.9949)EVIPSTLAENAGLNPISTVTELR.N	1299	1380	1418	1408	1652	2693
IPI00116277.3	Cct4	R.AFADAMEVIPSTLAENAGLNPISTVTELR.N	1602	2765	3111	1396	3464	5039
IPI00116277.3	Cct4	R.ALIAGGGAPEIELALR.L	9032	11604	12972	11287	16393	26208
IPI00116277.3	Cct4	R.FSNISAAK.A	38451	53177	57448	45421	70015	115779
IPI00116277.3	Cct4	R.MLVELSK.A	67627	88365	98024	79989	119065	195763
IPI00116277.3	Cct4	R.PVQLSDR.E	34034	45435	47179	37789	62872	95176
IPI00116277.3	Cct4	R.SGAPTAGPGSR.G	19780	27637	31555	24848	39396	60762
IPI00116277.3	Cct4	R.TLSGM(15.9949)ESYCVR.A	10019	13932	16465	16367	20955	31512
IPI00116277.3	Cct4	R.TLSGMESYCVR.A	20411	24455	27803	25825	33576	53636
IPI00116279.3	Cct5	K.CPTLEQYAM(15.9949)R.A	8406	10641	13000	9205	14548	23759
IPI00116279.3	Cct5	K.CPTLEQYAMR.A	65937	82797	98649	74011	125207	181006
IPI00116279.3	Cct5	K.DGDVTITNDGATILSMMDVDHQIAK.L	48601	57795	71188	55251	94691	128959
IPI00116279.3	Cct5	K.ESNPALGIDCLHK.G	242152	294734	346793	256999	388430	682664
IPI00116279.3	Cct5	K.ETGANLAICQWGFDDEANHLLLQNGLPAVR.W	14019	20408	18074	13679	23004	39051
IPI00116279.3	Cct5	K.GSNDMQYQHVIETLIGK.K	17786	24785	27734	20847	30458	51261
IPI00116279.3	Cct5	K.GVIVDKDFSHPQMPK.K	202021	237460	292122	223562	314255	584286
IPI00116279.3	Cct5	K.LDVMSVEDYK.A	70604	96810	106364	87216	129447	202698
IPI00116279.3	Cct5	K.LM(15.9949)VELSK.S	48476	64621	65556	50877	78623	131692
IPI00116279.3	Cct5	K.LMVELSK.S	19970	26825	29299	23778	33976	55493
IPI00116279.3	Cct5	K.MIIEEAK.R	353910	458632	483054	445187	575554	1064829
IPI00116279.3	Cct5	K.MMVDKDGDVTITNDGATILSMMDVDHQIAK.L	125840	198550	213637	180580	246992	455658
IPI00116279.3	Cct5	K.QQISLATQM(15.9949)VR.M	7408	9149	10671	7033	10527	18012
IPI00116279.3	Cct5	K.QQISLATQMVR.M	43217	59758	63174	48093	74603	120232
IPI00116279.3	Cct5	K.SQDDEIGDGTTGVVVLAGALLEEAEQLLDR.G	657	819	852	839	1053	1719
IPI00116279.3	Cct5	K.VINSCHR.Q	11903	15065	17077	14140	18934	34122
IPI00116279.3	Cct5	R.AFADALEVIPM(15.9949)ALSENSGMNPIQTMTEVR.A	448	626	668	592	880	1421
IPI00116279.3	Cct5	R.AFADALEVIPMALSENSGM(15.9949)NPIQTMTEVR.A	2789	3482	3629	3177	4247	7075
IPI00116279.3	Cct5	R.AFADALEVIPMALSENSGMNPIQTMTEVR.A	1050	1260	1377	1087	1583	2608
IPI00116279.3	Cct5	R.AVTIFIR.G	46388	67895	74475	60702	82681	147801
IPI00116279.3	Cct5	R.DVDFELIK.V	94243	123315	133564	110795	167082	291670
IPI00116279.3	Cct5	R.IADGYEQAAR.I	37853	51926	59282	47508	71993	117495
IPI00116279.3	Cct5	R.LMGLEALK.S	96785	128376	140005	111602	161186	251813
IPI00116279.3	Cct5	R.QMAEIAVNAVLTVADM(15.9949)ER.R	1510	2026	2356	1388	2407	3577
IPI00116279.3	Cct5	R.QMAEIAVNAVLTVADMER.R	3905	5069	5609	4498	6457	10737
IPI00116279.3	Cct5	R.WVGGPEIELIAIATGGR.I	4779	6655	7071	5769	8272	13725
IPI00116281.3	Cct6a	K.ALQFLEQVK.V	205516	271208	304924	230431	346016	568466
IPI00116281.3	Cct6a	K.DEPIDLFMVEIMEMK.H	12482	14551	17513	13965	22808	33839
IPI00116281.3	Cct6a	K.EMDRETLIDVAR.T	3836	5343	5939	4258	5750	10754
IPI00116281.3	Cct6a	K.GFVVINQK.G	149598	195006	222449	170101	259472	452039
IPI00116281.3	Cct6a	K.GIDPFSLDALAK.E	14094	19710	21426	16758	25199	43919
IPI00116281.3	Cct6a	K.KDEPIDLFMVEIMEMK.H	91927	81434	85707	77241	111733	179847
IPI00116281.3	Cct6a	K.NAIDDGCVVPGAGAVEVALAEALIK.Y	5659	7118	9147	6284	9773	14249
IPI00116281.3	Cct6a	K.QADLYISEGLHPR.I	28079	36034	42248	26656	46207	73256
IPI00116281.3	Cct6a	K.SETDTSLIR.G	24077	32864	37481	25819	43299	72736
IPI00116281.3	Cct6a	K.TEVNSGFFYK.S	46439	58938	67859	50472	78980	129814
IPI00116281.3	Cct6a	K.VATAQDDITGDGTTSNVLIIGELLK.Q	7611	9195	10668	7633	12088	17878
IPI00116281.3	Cct6a	K.VCGDSDK.G	60452	82301	96544	77975	125537	202572
IPI00116281.3	Cct6a	K.VHAELADVLTEAVVDSILAIR.K	580	750	764	599	905	1486
IPI00116281.3	Cct6a	R.AQAALAVNISAAR.G	19295	25746	28706	22656	34369	58327
IPI00116281.3	Cct6a	R.GLQDVLR.T	66508	86988	95768	72648	114732	196557
IPI00116281.3	Cct6a	R.GLVLDHGAR.H	18696	25230	27744	21634	32067	55024
IPI00116281.3	Cct6a	R.IITEGFEAAK.E	368509	475609	534032	415358	611768	1091959
IPI00116281.3	Cct6a	R.SVTLLVK.G	71641	98908	108526	85197	123888	209699
IPI00116281.3	Cct6a	R.TNLGPK.G	256254	309157	346174	304804	394491	648491
IPI00116281.3	Cct6a	R.VENAYILTCNVSLEYEK.T	12336	15324	16899	14433	18657	30860
IPI00116283.1	Cct3	K.ACTILLR.G	90157	123814	134912	105126	161223	275624
IPI00116283.1	Cct3	K.AM(15.9949)TGVEQWPYR.A	23551	28207	30966	27842	37487	66206
IPI00116283.1	Cct3	K.AMTGVEQWPYR.A	33596	41569	46844	36066	55158	93897
IPI00116283.1	Cct3	K.DVTHPR.M	18875	27006	29401	23178	34319	63898
IPI00116283.1	Cct3	K.ELGIWEPLAVK.L	245852	385548	429109	369311	486585	850314
IPI00116283.1	Cct3	K.GISDLAQHYLMR.A	28702	39278	44262	32393	48107	84656
IPI00116283.1	Cct3	K.IPGGIIEDSCVLR.G	41863	58760	66220	51486	82428	131743
IPI00116283.1	Cct3	K.ISTPVDVNNR.E	14704	20553	22171	18274	27916	46432
IPI00116283.1	Cct3	K.MLLDPMGGIVMTNDGNAILR.E	4367	5595	6225	4809	7491	12672
IPI00116283.1	Cct3	K.TAVETAVLLLR.I	48733	68499	73779	61249	87818	152055
IPI00116283.1	Cct3	K.TVQFEENGR.K	7839	10684	11806	8258	14588	23540
IPI00116283.1	Cct3	R.ANVTAIR.R	71062	98918	99004	78771	110289	210735
IPI00116283.1	Cct3	R.AVAQALEVIPR.T	41858	59771	64399	47673	73434	132804
IPI00116283.1	Cct3	R.EEDFTR.I	9737	13567	15345	10600	18957	29382
IPI00116283.1	Cct3	R.EIQVQHPAAK.S	143163	195966	217136	185357	262672	425279
IPI00116283.1	Cct3	R.GVMINK.D	38261	45219	51272	39092	57757	102415
IPI00116283.1	Cct3	R.ILQM(15.9949)EEEYIHQLCEDIIQLKPDVVITEK.G	49210	66299	76576	61893	74607	150085
IPI00116283.1	Cct3	R.IVLLDSSLEYK.K	37245	50174	55253	43575	66559	118405
IPI00116283.1	Cct3	R.IVSRPEELREDDVGTGAGLLEIK.K	227768	309470	327896	260625	394962	678017
IPI00116283.1	Cct3	R.KVQSGNINAAK.T	274821	319200	365560	336584	468024	774517
IPI00116283.1	Cct3	R.MALDDMISTLK.K	102931	145384	157215	131008	190067	304788
IPI00116283.1	Cct3	R.NLQDAM(15.9949)QVCR.N	30275	36286	40907	29857	47575	78088
IPI00116283.1	Cct3	R.NLQDAMQVCR.N	45902	67774	66786	54003	81311	140832
IPI00116283.1	Cct3	R.QTGAPDAGQE.-	7171	8110	8383	7073	9727	18305
IPI00116283.1	Cct3	R.TCLGPK.S	1145067	1512792	1476976	1214126	1901796	3072041
IPI00116283.1	Cct3	R.TLIQNCGASTIR.L	19846	26766	27463	22625	33538	56754
IPI00116302.3	Eif2s2	K.DASDDLDDLNFFNQK.K	13226	15280	16345	14056	19863	34097
IPI00116302.3	Eif2s2	K.EVEPEPTEEKDVDADEEDSR.K	26598	30962	36834	29724	44150	75908
IPI00116302.3	Eif2s2	K.EYVTCHTCR.S	8483	9211	11054	9716	14182	23520
IPI00116302.3	Eif2s2	K.FPEEDEILEKDEALEDEDSKKDDGISFSSQTAWAGSER.D	165088	184554	213212	171868	286158	504512
IPI00116302.3	Eif2s2	K.IESDAQEPAEPEDDLDIMLGNK.K	1995	2218	2738	2509	3450	5521
IPI00116302.3	Eif2s2	K.IFDIDEAEEAIK.D	24761	27287	34351	24432	43277	67977
IPI00116302.3	Eif2s2	K.IFDIDEAEEAIKDVK.I	176692	246749	220375	194633	282113	547370
IPI00116302.3	Eif2s2	K.QIENVLR.R	39154	45621	46303	41926	56603	101219
IPI00116302.3	Eif2s2	K.TSFVNFTDICK.L	239581	291642	262041	246703	375330	592231
IPI00116302.3	Eif2s2	R.DYTYEELLNR.V	21863	24845	25171	24114	31425	56290
IPI00116302.3	Eif2s2	R.VFNIMR.E	16919	22050	22542	18363	28610	45847
IPI00116308.1	St13	K.AIDLFTDAIK.L	100134	125728	123342	123828	152874	206292
IPI00116308.1	St13	K.GAAIEALNDGELQK.A	185927	211513	225625	228916	288055	429904
IPI00116308.1	St13	K.KGAAIEALNDGELQK.A	109043	122613	135044	132720	168045	258264
IPI00116308.1	St13	K.LDYDEDASAMLR.E	33047	40052	38767	37538	50308	70129
IPI00116308.1	St13	K.SEENTK.E	111699	141230	149168	127095	201988	264784
IPI00116308.1	St13	K.TTEENIK.T	45880	54745	62912	53361	91072	119971
IPI00116308.1	St13	K.VMNLISK.L	70049	87178	92486	90361	118424	158099
IPI00116308.1	St13	K.YQSNPK.V	26672	32536	33112	33455	43719	61054
IPI00116308.1	St13	R.AIEINPDSAQPYK.W	146512	204393	183607	175120	234354	365558
IPI00116308.1	St13	R.ASVFVK.L	118560	141246	152762	138783	182714	271516
IPI00116308.1	St13	R.EWVESMGGK.V	448577	558949	569908	573339	668606	970590
IPI00116308.1	St13	R.QDPSVLHTEEM(15.9949)R.F	3503	4377	5049	3617	5010	7955
IPI00116308.1	St13	R.QDPSVLHTEEMR.F	3540	4387	4126	4141	5367	7982
IPI00116498.1	Ywhaz	K.ACSLAK.T	71277	81188	92263	81538	114093	183592
IPI00116498.1	Ywhaz	K.DSTLIM(15.9949)QLLR.D	25854	32188	38115	27759	44512	66838
IPI00116498.1	Ywhaz	K.DSTLIMQLLR.D	40088	50832	61169	46555	69051	101203
IPI00116498.1	Ywhaz	K.EM(15.9949)QPTHPIR.L	35990	8862	6243	5538	7106	12285
IPI00116498.1	Ywhaz	K.EMQPTHPIR.L	28384	29215	34193	28069	37921	61305
IPI00116498.1	Ywhaz	K.FLIPNASQPESK.V	529643	589720	711417	652321	823068	1279009
IPI00116498.1	Ywhaz	K.GIVDQSQQAYQEAFEISK.K	61891	73854	78678	72514	97438	154235
IPI00116498.1	Ywhaz	K.SVTEQGAELSNEER.N	27274	34014	36251	33291	41831	72180
IPI00116498.1	Ywhaz	K.TAFDEAIAELDTLSEESYK.D	44118	52396	68326	51765	83805	111114
IPI00116498.1	Ywhaz	K.TAFDEAIAELDTLSEESYKDSTLIM(15.9949)QLLR.D	4608	5143	5715	5708	6541	11683
IPI00116498.1	Ywhaz	R.DICNDVLSLLEK.F	153242	183139	208446	183452	237052	407598
IPI00116498.1	Ywhaz	R.DNLTLWTSDTQGDEAEAGEGGEN.-	1243	1941	1797	1169	2259	2548
IPI00116498.1	Ywhaz	R.NLLSVAYK.N	245484	317472	326566	298664	396806	621662
IPI00116498.1	Ywhaz	R.VVSSIEQK.T	52864	62937	68630	61672	78523	131623
IPI00116498.1	Ywhaz	R.YDDM(15.9949)AACM(15.9949)K.S	112705	150184	164474	141121	190125	299426
IPI00116498.1	Ywhaz	R.YDDM(15.9949)AACMK.S	68684	83442	89915	80125	103482	168575
IPI00116498.1	Ywhaz	R.YDDMAACMK.S	67377	82133	88799	77775	105620	162359
IPI00116498.1	Ywhaz	R.YLAEVAAGDDK.K	64435	73411	85325	74653	103310	162103
IPI00116498.1	Ywhaz	R.YLAEVAAGDDKK.G	135021	154313	175919	182447	216159	358855
IPI00116668.2	Ilk	K.FDMIVPILEK.M	4567	5789	6651	4893	8288	14299
IPI00116668.2	Ilk	R.SAVVEMLIMR.G	5586	7177	8082	6130	9808	15747
IPI00116688.1	Rab3d	K.CDLEDER.V	27023	31006	31464	28055	36397	48185
IPI00116688.1	Rab3d	R.TITTAYYR.G	38026	44921	51300	39229	58512	97336
IPI00116697.1	Rab6	K.TMYLEDR.T	4526	5399	5932	5142	7300	9300
IPI00116697.1	Rab6	R.DSTVAVVVYDITNVNSFQQTTK.W	1162	1345	1583	1238	1708	3030
IPI00116697.1	Rab6	R.VAAALPGMESTQDR.S	16375	17009	22124	15426	24104	36391
IPI00116741.10	Xpot	K.ASALQDMMR.T	13463	16183	18106	13434	18438	30571
IPI00116741.10	Xpot	K.LMMAQDEER.Q	26327	31570	34337	24300	36419	58611
IPI00116741.10	Xpot	K.QTFDLADAQTVLALSECAVTLK.T	427	660	703	539	914	1292
IPI00116741.10	Xpot	R.ALAYFEQLK.I	18296	22241	25566	17801	24752	44089
IPI00116741.10	Xpot	R.FMEVEVAVR.L	23500	27505	31269	21446	30165	53328
IPI00116741.10	Xpot	R.TAYLFSR.F	39104	48944	50596	36958	50845	89010
IPI00116753.4	Etfa	K.DPEAPIFQVADYGIVADLFK.V	6914	6081	7444	5799	9550	13720
IPI00116753.4	Etfa	K.GLLPEELTPLILETQK.Q	105024	101658	124272	96317	150982	233357
IPI00116753.4	Etfa	K.LNVAPVSDIIEIK.S	147800	124178	159012	120133	184752	267056
IPI00116753.4	Etfa	K.VVPEMTEILK.K	448847	460873	527554	391098	581620	853612
IPI00116753.4	Etfa	K.VVVSGGR.G	74293	84795	89143	83591	124818	195463
IPI00116770.1	Rab18	K.LDNWLNELETYCTR.N	5447	5802	6452	5382	7714	10919
IPI00116770.1	Rab18	K.TCDGVQCAFEELVEK.I	5807	6548	6695	6201	8502	12293
IPI00116770.1	Rab18	R.GAQGVILVYDVTR.R	16884	16268	18762	15565	22677	33973
IPI00116770.1	Rab18	R.TLTPSYYR.G	35126	39620	41377	34649	50041	69287
IPI00116825.1	Abcf2	K.DGPCIYNNLEFGIDLDTR.V	4432	6503	7085	5391	7839	14017
IPI00116825.1	Abcf2	K.ELEDFEM(15.9949)K.K	3433	4290	5019	3670	5986	9547
IPI00116825.1	Abcf2	K.LLTGELLPTDGMIR.K	26566	35987	40141	26048	45675	76159
IPI00116825.1	Abcf2	K.LMELYER.L	30514	41763	45012	32336	53042	84916
IPI00116825.1	Abcf2	K.LVDEEPQLTK.R	81379	115899	122653	88740	144296	241161
IPI00116825.1	Abcf2	K.YYTGNYDQYVK.T	14712	22697	24142	18259	29124	45362
IPI00116825.1	Abcf2	R.ETTGDGEVDLLTK.E	16445	23464	25807	16898	29256	49373
IPI00116825.1	Abcf2	R.LAHEDAECEK.L	23467	33125	36710	24534	39622	73109
IPI00116825.1	Abcf2	R.LEELDADK.A	17998	25990	32384	18701	36583	61923
IPI00116850.3	D10Wsu52e	K.DLEEALEMGVDWSLR.E	447	533	592	359	652	747
IPI00116850.3	D10Wsu52e	K.GMAAAGNYAWVNR.S	26192	33368	37284	25028	41120	70870
IPI00116850.3	D10Wsu52e	K.LMFEELR.N	24635	32874	35424	23867	41006	67266
IPI00116850.3	D10Wsu52e	K.LVMEEAPESYK.N	23405	31031	33345	23005	38370	67219
IPI00116850.3	D10Wsu52e	R.NYNDELQFLDK.I	38164	55118	60142	37874	67842	105410
IPI00116850.3	D10Wsu52e	R.SSMTFLTR.Q	16421	23309	25358	17406	26038	44981
IPI00116966.8	Asns	K.EAFSDGITSVK.N	210840	275431	285033	226775	310731	574585
IPI00116966.8	Asns	K.EAQVQYPLQTFAIGMEDSPDLLAAR.K	4826	5242	5816	4462	7446	9320
IPI00116966.8	Asns	K.ELYLFDVLR.A	45272	60873	64100	46780	67294	125466
IPI00116966.8	Asns	K.LFPGFDLETVK.N	52903	70106	71670	54765	82752	134264
IPI00116966.8	Asns	K.WINATDPSAR.T	41556	51578	60676	46404	70133	131641
IPI00116966.8	Asns	R.DTYGVR.P	7354	9248	9764	7658	11780	18078
IPI00116966.8	Asns	R.ETFEDCNLLPK.E	26820	34075	36299	28411	40625	72566
IPI00116966.8	Asns	R.FSSYYLSLPPDMR.I	16026	21821	22372	17396	27275	44700
IPI00116966.8	Asns	R.LAVVDPLFGMQPIR.V	40880	55514	59002	45423	65513	112512
IPI00116966.8	Asns	R.TTAAHGLELR.V	20806	27004	28635	22800	33358	57795
IPI00116991.2	Hars	K.AQLGQDEGK.Q	3997	5894	6502	4851	7271	10573
IPI00116991.2	Hars	K.ASAEQIEEEVTK.L	15737	19854	22449	17854	25519	39728
IPI00116991.2	Hars	K.DQGGELLSLR.Y	12555	19544	19153	17005	22261	40546
IPI00116991.2	Hars	K.GLAPEVADR.I	6771	7873	9813	7842	10166	17011
IPI00116991.2	Hars	K.ISFDLSLAR.G	27843	31300	36818	35208	46487	65388
IPI00116991.2	Hars	K.LLNQLQYCEEAGIPLVAIIGEQELK.D	9827	14635	13918	10732	16673	25449
IPI00116991.2	Hars	K.LVSELWDAGIK.A	251496	346028	359333	307195	440992	688339
IPI00116991.2	Hars	K.NEMVGEK.G	22365	26344	29235	22971	38531	52957
IPI00116991.2	Hars	K.VFDVIIR.C	22865	30887	33016	28735	42668	64429
IPI00116991.2	Hars	R.IFSIVEQR.L	18651	22411	25799	19454	30141	41689
IPI00116996.1	Iap	K.AAGEGQFADWPQGSR.L	9847	15722	18360	14263	24047	53881
IPI00116996.1	Iap	K.DQLAEVSR.K	14984	19306	21093	17956	29459	61712
IPI00116996.1	Iap	K.FQQFCR.Q	51489	71352	73896	45634	82288	149107
IPI00116996.1	Iap	K.GLEPEEK.L	101929	143755	152591	112359	190439	405059
IPI00116996.1	Iap	K.IIQGPQESFSDFVAR.M	39815	60905	60401	50263	83570	181016
IPI00116996.1	Iap	K.IQQAFPVFEGAEGGR.V	24423	34900	36947	26959	48283	90924
IPI00116996.1	Iap	K.KDQLAEVSR.K	109883	164278	173615	140228	222182	409041
IPI00116996.1	Iap	K.TDNGPAYTSQK.F	60823	85831	91154	53282	98510	169322
IPI00116996.1	Iap	K.YGTNANFTLVQLDR.L	16493	27547	27312	22484	41110	87132
IPI00116996.1	Iap	K.YGTQNK.Y	27771	43568	44036	40552	65013	149181
IPI00116996.1	Iap	K.YTGLSK.G	98517	135798	147925	114262	190125	395792
IPI00116996.1	Iap	R.AGETTGQLTK.I	18845	30307	31293	29159	46716	110028
IPI00116996.1	Iap	R.ALWHEAAQAQAR.A	9003	11439	13721	10211	14860	29269
IPI00116996.1	Iap	R.ANAAALTPEQR.D	38250	53075	55978	41648	72236	154667
IPI00116996.1	Iap	R.IFGESEQAAPLIEQLIYEQATK.E	3671	5911	5460	4845	7736	16857
IPI00116996.1	Iap	R.KIQQAFPVFEGAEGGR.V	187656	270465	290550	225041	342068	728717
IPI00116996.1	Iap	R.M(15.9949)TEAAER.I	1078	2480	1884	1918	3355	7302
IPI00116996.1	Iap	R.QCADSFIPR.E	27557	42317	45129	30878	53176	110441
IPI00116996.1	Iap	R.QMDVTHLTGLPYNPQGQGIVER.A	9675	10882	11697	8666	12690	21938
IPI00116996.1	Iap	R.VHAPVEYLQIK.E	141287	246318	231411	179593	346794	782148
IPI00117016.1	Mcm4	K.YQQLFEDIR.G	13157	14594	16967	12912	19082	31849
IPI00117016.1	Mcm4	R.ALADDDFLTVTGK.T	139501	161442	172996	127540	187252	298282
IPI00117016.1	Mcm4	R.FDLIFLM(15.9949)LDPQDEAYDR.R	1356	1479	1875	1071	1650	3199
IPI00117016.1	Mcm4	R.FDLIFLMLDPQDEAYDR.R	2541	2905	3441	2489	3850	6183
IPI00117016.1	Mcm4	R.GMVSAYPR.Q	24709	29968	34170	23636	35809	56398
IPI00117016.1	Mcm4	R.LSEEASQALIEAYVNMR.K	4344	5337	6273	4924	7236	11537
IPI00117016.1	Mcm4	R.NLNPEDIDQLITISGMVIR.T	4801	6033	6781	4812	7261	11435
IPI00117016.1	Mcm4	R.QLISYPQEVIPTFDM(15.9949)AVNEIFFDR.Y	536	620	671	523	932	1201
IPI00117016.1	Mcm4	R.QLISYPQEVIPTFDMAVNEIFFDR.Y	791	883	967	778	998	1525
IPI00117016.1	Mcm4	R.TGIVDISILTTGMSATSR.K	11051	14057	14528	10712	16227	25302
IPI00117016.1	Mcm4	R.VNVTGIYR.A	31674	36229	41096	25455	41051	67833
IPI00117016.1	Mcm4	R.VTPTQSLR.S	19484	21600	23816	18380	26000	39894
IPI00117025.1	Cdk5rap3	K.DNTYLVELCSLLVR.N	854	1138	1402	1121	1750	2343
IPI00117025.1	Cdk5rap3	K.LLDWLVDR.R	9355	9573	11188	9581	15474	21528
IPI00117072.1	Ppm1g	K.LTTEEVIK.E	113351	120649	122216	97849	133839	198371
IPI00117072.1	Ppm1g	K.SGIGTGDEPGPQGLNGEAGPEDPSR.E	1615	1934	2028	1327	2174	3113
IPI00117072.1	Ppm1g	K.VADEDDVDNEEAALLHEEATMTIEELLTR.Y	10231	13833	15363	9953	19303	23793
IPI00117072.1	Ppm1g	R.NTVELQAESGK.R	13029	16139	15830	11575	17370	24009
IPI00117083.1	Grpel1	K.DLLEVADILEK.A	198939	162510	181999	157132	219617	294355
IPI00117083.1	Grpel1	K.NNGQNLDEDLGHCEPK.T	20975	20190	21712	18161	28078	33004
IPI00117083.1	Grpel1	K.TDPPSADK.T	94313	83595	86278	86237	127879	162175
IPI00117087.1	Cdc37	K.EKEELDR.G	47213	51478	58157	51450	67710	103982
IPI00117087.1	Cdc37	K.ELEVAESDGQVELER.L	6742	7663	8370	7051	10096	16840
IPI00117087.1	Cdc37	K.EYEEEER.K	6538	8074	9227	6507	10273	15572
IPI00117087.1	Cdc37	K.MDPTDAK.Y	47250	56965	59960	55274	66121	106854
IPI00117087.1	Cdc37	K.SMVNTKPEK.A	38626	47994	55607	40297	65278	110208
IPI00117087.1	Cdc37	R.AEAQQLR.K	69772	81839	91647	74924	104004	164802
IPI00117087.1	Cdc37	R.LGPGGLDPVEVYESLPEELQK.C	62951	66193	76064	67649	89225	148000
IPI00117087.1	Cdc37	R.WDDSQK.Y	35942	43125	50296	40452	56572	97994
IPI00117142.2	Scd2	K.LVMFQR.R	37886	90597	101402	30809	110410	163442
IPI00117142.2	Scd2	R.AAVLAR.I	21161	50828	60469	17485	62703	96224
IPI00117146.1	Psph	K.FCGVEAAVSEMTR.R	132257	145934	152175	140792	180673	287163
IPI00117146.1	Psph	K.IIMIGDGATDMEACPPADAFIGFGGNVIR.Q	926	880	1665	1200	1286	2310
IPI00117146.1	Psph	K.WYITDFVELLGELEE.-	298	359	422	373	439	775
IPI00117146.1	Psph	R.AMGGALPFK.D	145519	146413	161235	131736	191994	306529
IPI00117146.1	Psph	R.EEGIDELAK.F	13551	15158	16487	13283	18716	28016
IPI00117146.1	Psph	R.LALIQPSR.D	22586	24574	28113	28865	33865	57034
IPI00117146.1	Psph	R.SIVEHVAAK.L	10106	10130	11822	12795	14021	23764
IPI00117288.3	Hnrnpab	K.DSSSVEK.V	1064866	1011177	1004483	974377	1062517	1519208
IPI00117288.3	Hnrnpab	K.EVYQQQQYGSGGR.G	39814	35086	42918	31341	40571	60636
IPI00117288.3	Hnrnpab	K.IFVGGLNPEATEEK.I	1016590	1005781	881718	857487	1041351	1389016
IPI00117288.3	Hnrnpab	K.NEEDAGK.M	252908	232404	250745	207692	274335	353283
IPI00117288.3	Hnrnpab	R.EYFGQFGEIEAIELPIDPK.L	77915	73288	65705	57046	74258	108944
IPI00117288.3	Hnrnpab	R.GSGGGQGSTNYGK.S	60793	54036	54715	52742	60010	86471
IPI00117312.1	Got2	K.ASAELALGENNEVLK.S	70561	79149	90889	71686	115163	174354
IPI00117312.1	Got2	K.DAEEAK.R	136215	138607	151652	127603	219069	321970
IPI00117312.1	Got2	K.DAEEAKR.V	5681	5747	6210	6359	7954	15461
IPI00117312.1	Got2	K.EFSVYM(15.9949)TK.D	35526	38802	42822	36256	56554	92156
IPI00117312.1	Got2	K.EFSVYMTK.D	401344	406684	445369	376872	617592	950179
IPI00117312.1	Got2	K.M(15.9949)NLGVGAYR.D	31112	38467	40592	31983	51935	78252
IPI00117312.1	Got2	K.MNLGVGAYR.D	47139	46500	53793	40632	78056	110170
IPI00117312.1	Got2	K.NLDKEYLPIGGLAEFCK.A	258047	249344	290548	229561	391606	589515
IPI00117312.1	Got2	K.NMGLYGER.V	2281	3034	2929	2015	3996	5928
IPI00117312.1	Got2	K.QWLQEVK.G	144370	187409	195670	146201	243383	396666
IPI00117312.1	Got2	K.TCGFDFSGALEDISK.I	124528	131662	134427	104124	206096	306075
IPI00117312.1	Got2	R.DAGMQLQGYR.Y	11782	12327	14378	11121	18888	28913
IPI00117312.1	Got2	R.DVFLPK.P	295762	312121	316252	280589	452487	692947
IPI00117312.1	Got2	R.FVTVQTISGTGALR.V	23815	25265	28653	22250	37232	55362
IPI00117312.1	Got2	R.IAATILTSPDLR.K	72483	77361	86401	72502	128139	187183
IPI00117312.1	Got2	R.TQLVSNLK.K	53713	64912	72456	48694	88422	120619
IPI00117312.1	Got2	R.VGAFTVVCK.D	99759	117642	124324	102241	172635	260361
IPI00117312.1	Got2	R.VGASFLQR.F	9911	10780	11937	11259	15589	23799
IPI00117348.4	Tuba1b	K.AYHEQLSVAEITNACFEPANQM(15.9949)VK.C	7340	8631	9597	7554	9634	16208
IPI00117348.4	Tuba1b	K.AYHEQLSVAEITNACFEPANQMVK.C	9972	12960	13205	10730	16253	25700
IPI00117348.4	Tuba1b	K.DVNAAIATIK.T	48952	57334	61426	48651	67523	115572
IPI00117348.4	Tuba1b	K.DYEEVGVDSVEGEGEEEGEEY.-	1609	1676	2122	1785	2705	4644
IPI00117348.4	Tuba1b	K.EIIDLVLDR.I	67935	79204	93486	72650	106250	150543
IPI00117348.4	Tuba1b	K.FDLMYAK.R	222261	258466	296352	220470	322092	442707
IPI00117348.4	Tuba1b	K.LEFSIYPAPQVSTAVVEPYNSILTTHTTLEHSDCAFMVDNEAIYDICR.R	304	303	254	208	360	466
IPI00117348.4	Tuba1b	K.TIGGGDDSFNTFFSETGAGK.H	96587	111693	125332	89887	132223	218518
IPI00117348.4	Tuba1b	K.VGINYQPPTVVPGGDLAK.V	54178	69025	71122	58530	77573	121853
IPI00117348.4	Tuba1b	K.YM(15.9949)ACCLLYR.G	74568	94873	100548	74395	107499	184810
IPI00117348.4	Tuba1b	K.YMACCLLYR.G	187364	250633	272261	213494	285946	486977
IPI00117348.4	Tuba1b	R.AFVHWYVGEGM(15.9949)EEGEFSEAR.E	2018	2209	2494	1893	2799	4443
IPI00117348.4	Tuba1b	R.AFVHWYVGEGMEEGEFSEAR.E	2110	2509	2853	2161	3140	4807
IPI00117348.4	Tuba1b	R.AVCM(15.9949)LSNTTAIAEAWAR.L	17034	21192	23219	18004	23980	37547
IPI00117348.4	Tuba1b	R.AVCMLSNTTAIAEAWAR.L	3791	4688	5049	4043	5655	9130
IPI00117348.4	Tuba1b	R.AVFVDLEPTVIDEVR.T	68361	92790	89054	73283	102578	170364
IPI00117348.4	Tuba1b	R.EDM(15.9949)AALEK.D	17237	20412	25348	14859	29263	40840
IPI00117348.4	Tuba1b	R.EDMAALEK.D	321522	350655	473519	256897	542671	743559
IPI00117348.4	Tuba1b	R.FDGALNVDLTEFQTNLVPYPR.I	2500	3081	3306	2677	3798	5712
IPI00117348.4	Tuba1b	R.GDVVPK.D	63373	79134	88236	64009	95929	148846
IPI00117348.4	Tuba1b	R.GHYTIGK.E	258645	300339	344907	305073	384816	539180
IPI00117348.4	Tuba1b	R.LSVDYGK.K	208692	255257	288237	214822	314036	517008
IPI00117348.4	Tuba1b	R.NLDIERPTYTNLNR.L	51608	64642	66816	55239	80143	118375
IPI00117348.4	Tuba1b	R.PTYTNLNR.L	32798	39528	44450	34397	53064	73642
IPI00117348.4	Tuba1b	R.QLFHPEQLITGK.E	184456	216030	253983	172152	274599	432508
IPI00117348.4	Tuba1b	R.QLFHPEQLITGKEDAANNYAR.G	319617	478084	381089	423610	410140	824671
IPI00117348.4	Tuba1b	R.SIQFVDWCPTGFK.V	25038	30600	34198	26595	38184	64305
IPI00117352.1	Tubb5	K.EAESCDCLQGFQLTHSLGGGTGSGM(15.9949)GTLLISK.I	33352	47980	40480	28771	51424	84049
IPI00117352.1	Tubb5	K.EAESCDCLQGFQLTHSLGGGTGSGMGTLLISK.I	34615	41158	46544	35558	50853	81389
IPI00117352.1	Tubb5	K.EVDEQM(15.9949)LNVQNK.N	29846	37815	39850	33157	46417	72821
IPI00117352.1	Tubb5	K.EVDEQMLNVQNK.N	51840	63273	64087	54738	74920	114348
IPI00117352.1	Tubb5	K.FWEVISDEHGIDPTGTYHGDSDLQLDR.I	2064	2888	3128	2137	3283	4608
IPI00117352.1	Tubb5	K.GHYTEGAELVDSVLDVVR.K	18684	20992	27682	18819	29050	44112
IPI00117352.1	Tubb5	K.IREEYPDR.I	122043	156294	160916	119834	192329	283268
IPI00117352.1	Tubb5	K.LAVNM(15.9949)VPFPR.L	42999	53658	55894	44316	62912	100086
IPI00117352.1	Tubb5	K.LAVNMVPFPR.L	41288	51450	55860	42612	61822	100730
IPI00117352.1	Tubb5	K.LTTPTYGDLNHLVSATM(15.9949)SGVTTCLR.F	8738	10294	12826	9431	13589	20569
IPI00117352.1	Tubb5	K.LTTPTYGDLNHLVSATMSGVTTCLR.F	8152	11925	12687	9307	13451	20343
IPI00117352.1	Tubb5	K.NM(15.9949)M(15.9949)AACDPR.H	12682	17012	16195	12989	18590	30735
IPI00117352.1	Tubb5	K.NM(15.9949)MAACDPR.H	6190	8176	7324	6542	9013	13956
IPI00117352.1	Tubb5	K.NMMAACDPR.H	5947	7886	7923	6553	9056	13912
IPI00117352.1	Tubb5	K.NSSYFVEWIPNNVK.T	25046	32720	33702	27129	38359	59316
IPI00117352.1	Tubb5	K.TAVCDIPPR.G	39382	51591	53176	41350	61498	94062
IPI00117352.1	Tubb5	K.VSDTVVEPYNATLSVHQLVENTDETYCIDNEALYDICFR.T	645	968	711	820	1432	2381
IPI00117352.1	Tubb5	R.AILVDLEPGTM(15.9949)DSVR.S	22370	26321	29870	21996	27906	45940
IPI00117352.1	Tubb5	R.AILVDLEPGTMDSVR.S	46048	55712	62636	47368	61154	100004
IPI00117352.1	Tubb5	R.ALTVPELTQQVFDAK.N	16045	20431	22349	17256	24188	37756
IPI00117352.1	Tubb5	R.EEYPDR.I	34980	43996	51910	34576	57818	76341
IPI00117352.1	Tubb5	R.FPGQLNADLR.K	64122	79641	84077	65122	97368	154648
IPI00117352.1	Tubb5	R.GSQQYR.A	47024	57410	63105	49416	69851	116417
IPI00117352.1	Tubb5	R.IM(15.9949)NTFSVVPSPK.V	118391	187111	173871	137790	195089	309654
IPI00117352.1	Tubb5	R.IMNTFSVVPSPK.V	142289	180075	190201	155504	222240	333966
IPI00117352.1	Tubb5	R.ISEQFTAM(15.9949)FR.R	55216	71353	81014	58873	89120	143004
IPI00117352.1	Tubb5	R.ISEQFTAMFR.R	36860	46937	50951	38072	56799	90541
IPI00117352.1	Tubb5	R.ISVYYNEATGGK.Y	69366	84952	86316	66546	93168	150107
IPI00117352.1	Tubb5	R.YLTVAAVFR.G	17770	22816	25550	20034	29178	47799
IPI00117379.3	Atox1	K.AVSYLGPK.-	236717	331564	345291	354734	434617	517057
IPI00117379.3	Atox1	K.VCIDSEHSSDTLLATLNK.T	56605	68974	74555	59494	97048	115213
IPI00117416.1	Cox4nb	K.DASPNQVAEK.V	28839	29641	33182	27290	37003	56788
IPI00117416.1	Cox4nb	R.SYETLVDFDNHLDDIR.S	6919	7025	8059	6734	9926	14862
IPI00117583.3	Tmsb10	K.ETIEQEK.R	58620	67743	70540	61607	68810	70862
IPI00117583.3	Tmsb10	K.ETIEQEKR.S	11347	14005	13490	13580	13394	19964
IPI00117583.3	Tmsb10	K.NTLPTK.E	37378	48378	49559	45839	50826	61188
IPI00117583.3	Tmsb10	K.TETQEK.N	158353	213111	212410	203110	216856	245832
IPI00117888.1	Fadd	R.LNLVADLVEEAQESVSK.S	4848	5426	5120	4614	4856	9820
IPI00117888.1	Fadd	R.VQSGLDLFTVLLEQNDLER.G	2679	2378	2728	2247	3803	5577
IPI00117910.3	Prdx2	K.EGGLGPLNIPLLADVTK.S	108216	117108	142421	121166	143264	217383
IPI00117910.3	Prdx2	K.NDEGIAYR.G	25974	32623	33173	33311	39122	60273
IPI00117910.3	Prdx2	K.SLSQNYGVLK.N	198862	230136	276202	246394	302642	441390
IPI00117910.3	Prdx2	R.GLFIIDAK.G	229682	269031	299013	282893	316631	459208
IPI00117910.3	Prdx2	R.LVQAFQYTDEHGEVCPAGWKPGSDTIKPNVDDSK.E	395385	438488	554266	441489	681590	725348
IPI00117910.3	Prdx2	R.QITVNDLPVGR.S	105275	121383	138328	121159	140165	203452
IPI00117910.3	Prdx2	R.SVDEALR.L	92105	105686	107736	97910	126863	156074
IPI00117944.1	Tsg101	K.EEM(15.9949)DGAQAELNALKRTEEDLKKGHQKLEEMVTR.L	8092	14820	16548	11214	22180	30168
IPI00117944.1	Tsg101	K.QILNLYAEENAIEDTIFYLGEALR.R	456	528	640	549	652	1053
IPI00117978.1	Cox4i1	K.ADWSSLSR.D	11258	17529	20746	10899	19731	25786
IPI00117978.1	Cox4i1	K.ANPIQGFSAK.W	226697	438903	474474	195058	471637	540970
IPI00117978.1	Cox4i1	K.SEDYAFPTYADR.R	36401	69702	78894	37142	73555	77068
IPI00117978.1	Cox4i1	R.IQFNESFAEMNR.G	21521	37790	44925	19575	40548	44904
IPI00118022.1	Ap2s1	K.LIEEVHAVVTVR.D	7236	8595	8790	8528	9550	14271
IPI00118022.1	Ap2s1	R.ETSQTK.V	23214	30429	34312	24609	37892	66269
IPI00118022.1	Ap2s1	R.FILIQNR.A	45582	49224	56559	39656	61014	96996
IPI00118143.2	Cttn	K.FGVQMDR.V	22936	29281	28228	23672	31766	40579
IPI00118143.2	Cttn	K.FGVQSER.Q	25702	31592	35062	25882	36420	50169
IPI00118143.2	Cttn	K.HCSQVDSVR.G	5437	7060	7201	6547	8752	12732
IPI00118143.2	Cttn	R.YGLFPANYVELR.Q	18021	24183	28783	19202	27019	30759
IPI00118238.6	Myo7b	K.FDGPISDRPMSNLEK.V	651	724	648	531	789	1206
IPI00118238.6	Myo7b	K.QLTHNSIR.F	2951	4034	4026	4073	4740	7727
IPI00118384.1	Ywhae	K.AAFDDAIAELDTLSEESYK.D	12809	15394	19034	14277	23187	31915
IPI00118384.1	Ywhae	K.AAFDDAIAELDTLSEESYKDSTLIM(15.9949)QLLR.D	6260	7079	7108	8349	9124	15352
IPI00118384.1	Ywhae	K.AAFDDAIAELDTLSEESYKDSTLIMQLLR.D	1197	1487	1471	1573	1690	3236
IPI00118384.1	Ywhae	K.DSTLIM(15.9949)QLLR.D	25854	32188	38115	27759	44512	66838
IPI00118384.1	Ywhae	K.DSTLIMQLLR.D	40088	50832	61169	46555	69051	101203
IPI00118384.1	Ywhae	K.EAAENSLVAYK.A	83023	94269	103899	93237	126632	202372
IPI00118384.1	Ywhae	K.EALQDVEDENQ.-	6861	7590	9100	6727	10088	12877
IPI00118384.1	Ywhae	K.LICCDILDVLDK.H	24151	27221	26687	32503	34872	53788
IPI00118384.1	Ywhae	K.VAGMDVELTVEER.N	1281	1637	1739	1532	2109	3139
IPI00118384.1	Ywhae	R.DNLTLWTSDM(15.9949)QGDGEEQNK.E	3725	3899	4807	3893	6329	8762
IPI00118384.1	Ywhae	R.DNLTLWTSDM(15.9949)QGDGEEQNKEALQDVEDENQ.-	0	0	306	446	580	824
IPI00118384.1	Ywhae	R.DNLTLWTSDMQGDGEEQNKEALQDVEDENQ.-	1001	1393	1242	1095	1382	2598
IPI00118384.1	Ywhae	R.IISSIEQK.E	462783	484337	504424	520132	673545	987995
IPI00118384.1	Ywhae	R.NLLSVAYK.N	245484	317472	326566	298664	396806	621662
IPI00118384.1	Ywhae	R.YDEMVESMK.K	150223	185925	191251	189021	236932	368012
IPI00118384.1	Ywhae	R.YLAEFATGNDR.K	7952	9653	9653	10323	11832	18514
IPI00118569.1	Gna13	K.FLVECFR.G	11499	11909	13432	9579	14591	22134
IPI00118569.1	Gna13	R.ALWEDSGIQNAYDR.R	3175	3872	4325	3367	4386	7256
IPI00118632.1	Gm11942	K.KEESEESEDDMGFGLFD.-	3462	4853	5318	3596	5667	8539
IPI00118654.2	Pdxp	R.AEQLFSSALCAAR.L	11989	13909	17009	15166	19014	30888
IPI00118654.2	Pdxp	R.DLVPHYYVESIADLMEGLED.-	2341	1978	2988	2568	2916	5058
IPI00118674.8	Ncstn	K.ALANVATVLAR.A	28859	31512	33220	30798	42582	62296
IPI00118674.8	Ncstn	K.SGAGVPEVVLR.R	22141	23917	25215	23111	30336	46322
IPI00118674.8	Ncstn	R.EQCQDPSK.V	2149	2804	2877	2633	3083	4897
IPI00118674.8	Ncstn	R.LENIDSFVELGQVALR.T	6472	5682	6205	7006	8325	12160
IPI00118676.3	Eif4a1	K.ATQALVLAPTR.E	30464	36347	41676	34270	54152	81304
IPI00118676.3	Eif4a1	K.DQIYDIFQK.L	572625	876709	1013563	524213	1126285	1645544
IPI00118676.3	Eif4a1	K.GYDVIAQAQSGTGK.T	19730	24702	29615	22097	38538	69456
IPI00118676.3	Eif4a1	K.LNSNTQVVLLSATMPSDVLEVTK.K	2022	2701	2529	2061	3398	5047
IPI00118676.3	Eif4a1	K.M(15.9949)FVLDEADEMLSR.G	5349	6875	7993	5858	9864	16150
IPI00118676.3	Eif4a1	K.MFVLDEADEM(15.9949)LSR.G	4180	5515	6258	5178	7308	10019
IPI00118676.3	Eif4a1	K.MFVLDEADEMLSR.G	23199	30065	32267	24610	36894	60295
IPI00118676.3	Eif4a1	R.DIETFYNTSIEEM(15.9949)PLNVADLI.-	2115	2857	3039	2317	3191	5087
IPI00118676.3	Eif4a1	R.DIETFYNTSIEEMPLNVADLI.-	914	1362	2593	1864	2756	5832
IPI00118676.3	Eif4a1	R.DNGPDGMEPEGVIESNWNEIVDSFDDMNLSESLLR.G	306	921	419	1003	1154	1480
IPI00118676.3	Eif4a1	R.ELAQQIQK.V	18202	21643	23676	19272	28972	45665
IPI00118676.3	Eif4a1	R.ENYIHR.I	98546	115730	128168	98486	146824	252701
IPI00118676.3	Eif4a1	R.GIDVQQVSLVINYDLPTNR.E	3545	4345	5009	3757	6054	9655
IPI00118676.3	Eif4a1	R.QFYINVER.E	43839	52128	61424	47517	80725	119750
IPI00118676.3	Eif4a1	R.VFDMLNR.R	88704	115106	124782	91411	147656	233991
IPI00118676.3	Eif4a1	R.VLITTDLLAR.G	46354	58411	69914	55802	87199	143155
IPI00118723.3	Ppp2r4	K.FGSLLPIHPVTSG.-	10228	12963	14646	10948	16494	23792
IPI00118723.3	Ppp2r4	K.LVALLDTLDR.W	41670	55176	60432	49056	67250	108365
IPI00118795.1	Csnk2a2	K.EQSQPCAENTVLSSGLTAAR.-	3364	3335	3840	2714	3962	5866
IPI00118795.1	Csnk2a2	K.QLYQILTDFDIR.F	16283	15427	17543	14826	19607	24337
IPI00118832.1	Erp29	K.ESYPVFYLFR.D	10921	10894	11279	10867	14041	19862
IPI00118832.1	Erp29	K.GALPLDTVTFYK.V	150189	158357	168756	150583	204217	268012
IPI00118832.1	Erp29	K.SLNILTAFR.K	23122	24117	24315	23615	28875	37077
IPI00118899.1	Actn4	K.AETAANR.I	19944	28180	29330	26172	37896	51501
IPI00118899.1	Actn4	K.EGLLLWCQR.K	22496	29178	29912	27116	39477	58668
IPI00118899.1	Actn4	K.GISQEQMQEFR.A	32455	46562	51121	48812	56809	76386
IPI00118899.1	Actn4	K.GYEEWLLNEIR.R	42796	56610	60660	52986	69310	107860
IPI00118899.1	Actn4	R.DYETATLSDIK.A	17779	23645	25411	24243	27827	35387
IPI00118899.1	Actn4	R.ELPPDQAEYCIAR.M	4219	5807	5879	5093	7030	11460
IPI00118899.1	Actn4	R.ETTDTDTADQVIASFK.V	11985	16753	17004	17504	19837	25652
IPI00118899.1	Actn4	R.LASDLLEWIR.R	21700	28907	30514	28090	40625	58090
IPI00118899.1	Actn4	R.VEQIAAIAQELNELDYYDSHNVNTR.C	16681	23691	27547	16185	30424	39230
IPI00118930.1	Napa	K.YEELFPAFSDSR.E	4371	4763	5250	4411	6730	9943
IPI00118930.1	Napa	R.AIEIYTDMGR.F	17059	20639	20126	16592	25490	30905
IPI00118986.1	Atp5o;LOC100047429	K.SFLSPNQILK.L	10339	14774	16291	9462	17481	21790
IPI00118986.1	Atp5o;LOC100047429	R.GEVPCTVTTASPLDDAVLSELK.T	25254	35364	38289	21020	40604	41736
IPI00118986.1	Atp5o;LOC100047429	R.YATALYSAASK.E	39194	52074	57228	36863	58771	72689
IPI00119057.1	Eif4e	K.DGIEPMWEDEK.N	19351	23421	26504	22066	29348	48246
IPI00119057.1	Eif4e	K.IAIWTTECENR.D	20420	24910	28153	22932	30576	51482
IPI00119057.1	Eif4e	R.DAVTHIGR.V	23947	28298	30624	24902	37182	56607
IPI00119066.2	Hspa14	K.VVLCGGSSR.I	33605	45700	53393	38113	56625	88585
IPI00119066.2	Hspa14	R.DGSLQVTCTDQDTGK.C	677	843	1145	815	1058	1895
IPI00119066.2	Hspa14	R.SSADPQAQK.Y	1998	2512	3194	2009	2969	5108
IPI00119111.2	Cnn3	K.DGIILCELINK.L	78882	122976	117973	73163	121625	207608
IPI00119111.2	Cnn3	K.GASQAGMLAPGTR.R	6058	8537	8802	6156	9183	15262
IPI00119111.2	Cnn3	K.YDQQAEEDLR.N	9038	13158	15579	9165	14676	23118
IPI00119113.3	Atp6v1b2	K.AVVGEEALTSDDLLYLEFLQK.F	610	794	888	621	992	1536
IPI00119113.3	Atp6v1b2	K.AVVQVFEGTSGIDAK.K	113180	159658	165530	131618	203572	316952
IPI00119113.3	Atp6v1b2	K.NFITQGPYENR.T	33319	33375	37133	31660	41916	75987
IPI00119113.3	Atp6v1b2	K.SDFEENGSMDNVCLFLNLANDPTIER.I	770	753	1077	751	856	1470
IPI00119113.3	Atp6v1b2	K.TSCEFTGDILR.T	19268	21143	25377	17423	31831	46858
IPI00119113.3	Atp6v1b2	R.EVSAAR.E	18236	18709	23293	16674	25609	43012
IPI00119113.3	Atp6v1b2	R.GFPGYM(15.9949)YTDLATIYER.A	5316	6874	7224	5503	7447	13241
IPI00119113.3	Atp6v1b2	R.GFPGYMYTDLATIYER.A	8960	9203	10671	7805	12024	20550
IPI00119113.3	Atp6v1b2	R.GPVVLAEDFLDIMGQPINPQCR.I	2818	3554	3738	2689	4333	6935
IPI00119113.3	Atp6v1b2	R.IPQSTLSEFYPR.D	15557	19826	20071	15659	26869	36480
IPI00119113.3	Atp6v1b2	R.IYPEEMIQTGISAIDGMNSIAR.G	2341	2718	3050	2298	3606	5556
IPI00119113.3	Atp6v1b2	R.NGSITQIPILTMPNDDITHPIPDLTGYITEGQIYVDR.Q	5796	5446	5506	4596	6588	12097
IPI00119113.3	Atp6v1b2	R.TPVSEDMLGR.V	9529	10444	12666	8728	13273	21854
IPI00119113.3	Atp6v1b2	R.TVYETLDIGWQLLR.I	5411	5839	6702	5215	7973	13955
IPI00119115.2	Atp6v1e1	K.AEEEFNIEK.G	69068	70045	79884	60123	93044	131647
IPI00119115.2	Atp6v1e1	K.VSNTLESR.L	49174	52434	60645	48984	66973	101165
IPI00119115.2	Atp6v1e1	R.GALFGANANR.K	32629	37640	39895	33546	46306	74037
IPI00119115.2	Atp6v1e1	R.LDLIAQQMMPEVR.G	6530	7111	7640	6457	8893	14069
IPI00119138.1	Uqcrc2	K.AVAFQNSQTR.I	109468	158864	196564	98329	213324	242535
IPI00119138.1	Uqcrc2	K.LPNGLVIASLENYAPLSR.I	3800	4684	5270	3300	4834	7826
IPI00119138.1	Uqcrc2	K.NALANPLYCPDYR.M	10710	16936	19546	11028	20940	24768
IPI00119138.1	Uqcrc2	K.QVAEQFLNMR.G	35145	45486	52895	35214	66061	99408
IPI00119138.1	Uqcrc2	K.SMAASGNLGHTPFLDEL.-	9844	10808	11179	10171	13380	15840
IPI00119138.1	Uqcrc2	R.ENMAYTVEGIR.S	13992	20499	24763	12779	29429	33655
IPI00119138.1	Uqcrc2	R.YEDSNNLGTSHLLR.L	10413	13511	14510	11233	18448	25149
IPI00119219.2	Hsd17b12	K.AYAEELAK.R	135943	132545	153210	107704	188175	317705
IPI00119219.2	Hsd17b12	K.TVGLQTR.T	31640	35039	37274	28102	47041	78196
IPI00119219.2	Hsd17b12	R.TIAVDFSLDDIYDK.I	16043	15841	18783	12695	24904	41789
IPI00119220.1	Snrpd2	K.NNTQVLINCR.N	14797	17239	17548	13763	19606	30627
IPI00119220.1	Snrpd2	K.REEEEFNTGPLSVLTQSVK.N	104155	90812	123885	98152	133721	203317
IPI00119220.1	Snrpd2	K.SEMTPEELQK.R	33487	33872	37409	29864	42615	68414
IPI00119220.1	Snrpd2	R.GDSVIVVLR.N	12895	12986	15837	12265	17243	28895
IPI00119224.1	Snrpd3	K.LIEAEDNMNCQMSNITVTYR.D	4183	5308	5238	3613	6025	10879
IPI00119224.1	Snrpd3	K.VLHEAEGHIVTCETNTGEVYR.G	5313	6608	8176	5248	7976	13846
IPI00119224.1	Snrpd3	R.VAQLEQVYIR.G	32345	35827	41130	29653	44094	77178
IPI00119239.2	Psmb6	K.FTIATLPPP.-	1661	2293	2526	2046	2885	4641
IPI00119239.2	Psmb6	R.DGSSGGVIR.L	4169	4978	6243	4381	7287	11716
IPI00119239.2	Psmb6	R.LAAIQESGVER.Q	61192	77368	86330	66935	98581	160669
IPI00119239.2	Psmb6	R.TTTGSYIANR.V	38842	49713	50751	36183	60532	92574
IPI00119305.3	Pa2g4	K.AAHLCAEAALR.L	13446	17225	18705	14622	21834	37200
IPI00119305.3	Pa2g4	K.AEFEVHEVYAVDVLVSSGEGK.A	1698	2117	2402	2074	2927	4529
IPI00119305.3	Pa2g4	K.ALLQSSASR.K	42367	54426	58539	46773	72360	120456
IPI00119305.3	Pa2g4	K.EGEFVAQFK.F	356674	419848	443524	374204	577820	977932
IPI00119305.3	Pa2g4	K.FTVLLMPNGPMR.I	12908	16191	17979	15445	21194	37460
IPI00119305.3	Pa2g4	K.GDAMIMEETGK.I	61955	82766	83394	66618	105493	177061
IPI00119305.3	Pa2g4	K.SDQDYILK.E	29652	37715	38811	30484	52874	90958
IPI00119305.3	Pa2g4	K.SEM(15.9949)EVQDAELK.A	18734	23897	26406	20098	32479	51704
IPI00119305.3	Pa2g4	K.TIIQNPTDQQK.K	17569	23889	25057	21622	31727	55345
IPI00119305.3	Pa2g4	R.AFFSEVER.R	103834	125043	141878	103246	161640	287832
IPI00119305.3	Pa2g4	R.ITSGPFEPDLYK.S	556796	706127	788635	580663	965048	1535774
IPI00119305.3	Pa2g4	R.MGVVECAK.H	21603	30068	31186	23859	36081	60099
IPI00119545.2	Pfdn2	K.ENSEGAGAK.A	179284	220501	216882	229362	247040	319750
IPI00119545.2	Pfdn2	K.GAVSAEQVIAGFNR.L	53717	63813	65302	69625	77332	95871
IPI00119545.2	Pfdn2	K.SGGSGAGK.G	41598	49744	46680	46711	56109	72206
IPI00119545.2	Pfdn2	R.MVGGVLVER.T	39901	51448	52574	47728	62455	80746
IPI00119618.1	Canx	K.AEEDEILNR.S	15563	18891	19347	21597	26785	46718
IPI00119618.1	Canx	K.APVPTGEVYFADSFDR.G	57254	55554	64235	60579	78486	127646
IPI00119618.1	Canx	K.CESAPGCGVWQR.P	22281	22111	21297	20295	27564	41811
IPI00119618.1	Canx	K.CGEDYK.L	239312	217378	237155	249624	322865	516061
IPI00119618.1	Canx	K.GLVLMSR.A	104153	94036	99972	96498	117386	192769
IPI00119618.1	Canx	K.SDAEEDGVTGSQDEEDSKPK.A	1248	1516	1641	1078	2171	3224
IPI00119618.1	Canx	K.SDASTPPSPK.V	14114	13273	14215	12373	17599	26386
IPI00119618.1	Canx	K.TAELSLDQFHDK.T	265464	284124	296884	248846	384602	547424
IPI00119618.1	Canx	K.TPYTIMFGPDK.C	307032	290268	328977	260228	385272	559210
IPI00119618.1	Canx	K.WEVDEM(15.9949)K.E	20997	20764	25223	18375	28457	44456
IPI00119618.1	Canx	K.YDGKWEVDEMK.E	233208	251065	241512	240846	305940	480990
IPI00119618.1	Canx	R.DEEEEEEKLEEK.Q	78730	74973	90848	67280	115441	155477
IPI00119618.1	Canx	R.EIEDPEDR.K	12731	11975	14754	11893	19059	28286
IPI00119618.1	Canx	R.KIPNPDFFEDLEPFK.M	384762	335540	373833	359646	423139	668036
IPI00119618.1	Canx	R.VVDDWANDGWGLK.K	156008	138878	149212	152694	171432	279450
IPI00119663.3	Mapk1	K.ALDLLDK.M	267843	332083	346866	278683	389421	646050
IPI00119663.3	Mapk1	K.DVYIVQDLMETDLYK.L	6813	8579	9648	6849	12149	20111
IPI00119663.3	Mapk1	R.IEVEQALAHPYLEQYYDPSDEPIAEAPFKFDMELDDLPK.E	76028	83289	113383	76094	109641	190612
IPI00119663.3	Mapk1	R.VADPDHDHTGFLTEYVATR.W	11257	16799	16315	12879	17517	31799
IPI00119667.1	Eef1a2	K.EAAEM(15.9949)GK.G	108411	147587	169723	104250	169257	299381
IPI00119667.1	Eef1a2	K.EAAEMGK.G	36372	52115	59806	39953	64339	114064
IPI00119667.1	Eef1a2	K.EGNASGVSLLEALDTILPPTRPTDKPLR.L	28978	32571	34205	23443	37799	61036
IPI00119667.1	Eef1a2	K.EVSAYIK.K	59354	69480	80232	55429	85427	133669
IPI00119667.1	Eef1a2	K.IGGIGTVPVGR.V	92030	136962	147839	95503	153208	245542
IPI00119667.1	Eef1a2	K.M(15.9949)DSTEPAYSEK.R	4007	4483	6111	4149	6667	12882
IPI00119667.1	Eef1a2	K.MDSTEPAYSEK.R	7731	9982	12600	7790	14342	23544
IPI00119667.1	Eef1a2	K.NM(15.9949)ITGTSQADCAVLIVAAGVGEFEAGISK.N	713	949	1056	931	1223	1954
IPI00119667.1	Eef1a2	K.NMITGTSQADCAVLIVAAGVGEFEAGISK.N	567	714	779	628	932	1595
IPI00119667.1	Eef1a2	K.QLIVGVNK.M	98445	123691	146181	107239	161565	298695
IPI00119667.1	Eef1a2	K.STTTGHLIYK.C	66698	98382	118462	78956	127725	208334
IPI00119667.1	Eef1a2	R.LPLQDVYK.I	731976	1040463	1300790	787368	1213557	2065146
IPI00119667.1	Eef1a2	R.QTVAVGVIK.N	98186	138221	159910	101442	166567	275876
IPI00119667.1	Eef1a2	R.TIEKFEK.E	701278	1039807	923600	911963	822750	1938164
IPI00119680.3	Ap1m1	K.VLFDNTGR.G	0	0	0	0	587	0
IPI00119680.3	Ap1m1	R.TISFIPPDGEFELMSYR.L	1728	1985	2359	1567	2428	4033
IPI00119680.3	Ap1m1	R.YITQNGDYQLR.T	11874	14593	17185	12140	17531	28735
IPI00119695.1	Srpr	K.EGSDGTLATSK.T	2980	3633	4500	3161	5349	8712
IPI00119695.1	Srpr	R.EAEESSK.I	19278	22439	24457	17559	30383	53233
IPI00119695.1	Srpr	R.SVLLQER.G	16992	19663	21920	14800	25960	45108
IPI00119807.1	Robld3	K.AQALVQYLEEPLTQVAAS.-	738	952	905	847	1118	1735
IPI00119807.1	Robld3	R.NGNQAFNEDSLK.F	6914	6850	8156	7119	9258	15695
IPI00119830.2	Socs5	R.NQNCAAEIPQVVEISIEKDSDSGATPGTR.L	2694	3025	2708	2687	3198	4724
IPI00119830.2	Socs5	R.RYNRSLHARIEQWNHNFSFDAHDPCVFHSSTVTGLLEHYK.D	231	0	419	349	371	523
IPI00119876.2	Dync1h1	K.ANEVEQMIR.D	15061	20233	20878	15553	24247	43755
IPI00119876.2	Dync1h1	K.IAFIMDESNVLDSGFLER.M	3180	3878	4234	3196	5452	8820
IPI00119876.2	Dync1h1	K.LVPLLLEDGGDAPAALEAALEEK.S	2240	2688	3062	2430	2407	5466
IPI00119876.2	Dync1h1	K.QQEVIADK.Q	20592	28045	30844	21107	34719	65921
IPI00119876.2	Dync1h1	K.QTSAEK.K	8248	9652	11152	9744	13934	22454
IPI00119876.2	Dync1h1	K.SFEWLSQMR.F	12293	16680	17373	12037	19756	38242
IPI00119876.2	Dync1h1	K.VAEVLFDAADANAIEEVNLAYENVK.E	4798	4766	5170	5256	6957	8966
IPI00119876.2	Dync1h1	K.WFTSQVIR.N	14067	18109	19001	14439	23960	41235
IPI00119876.2	Dync1h1	R.ENFIPTIVNFSAEEISDAIR.E	3247	3608	3669	2910	4399	6888
IPI00119876.2	Dync1h1	R.FGNPLLVQDVESYDPVLNPVLNR.E	0	0	10334	0	7896	7935
IPI00119876.2	Dync1h1	R.GTFDNAETK.K	28019	28999	31161	26130	37994	62773
IPI00119876.2	Dync1h1	R.ILDDDTIITTLENLK.R	28122	38768	42698	27146	51252	89198
IPI00119876.2	Dync1h1	R.KLVPLLLEDGGDAPAALEAALEEK.S	56959	78095	83659	58449	91869	195031
IPI00119876.2	Dync1h1	R.LLNTFLER.L	18921	24414	26314	17024	31635	58357
IPI00119876.2	Dync1h1	R.SACDTVDTWLDDTAK.G	2578	3705	4066	2852	4993	9645
IPI00119876.2	Dync1h1	R.SIPLDEGEDEAQR.R	4192	5621	5829	3475	7080	12873
IPI00119876.2	Dync1h1	R.TFSSIPVSR.I	34140	44559	47529	34597	59593	99104
IPI00119876.2	Dync1h1	R.TYAEPLTAAMVEFYTMSQER.F	2147	2438	3024	2113	3218	5714
IPI00120257.1	Hspbp1	R.EEVEQMK.N	4484	6164	7385	5888	8144	11715
IPI00120257.1	Hspbp1	R.VLSQATPAMAGEAELATDQQER.E	1972	2407	2535	1791	3273	4158
IPI00120322.1	Eif3k	K.ENAYDLEANLAVLK.L	144174	157821	158812	172884	215146	316658
IPI00120322.1	Eif3k	K.IDFDSVSSIMASSQ.-	1876	2560	2599	2060	3250	4300
IPI00120322.1	Eif3k	R.YVETQAK.E	25781	30201	32983	29046	43327	70091
IPI00120374.1	Ppp2ca	K.ELDQWIEQLNECK.Q	30915	35055	43458	34371	49965	69867
IPI00120374.1	Ppp2ca	K.SPDTNYLFMGDYVDR.G	7029	8880	10176	7995	12107	19737
IPI00120374.1	Ppp2ca	K.YSFLQFDPAPR.R	53484	65241	73060	57440	84636	135373
IPI00120374.1	Ppp2ca	R.GAGYTFGQDISETFNHANGLTLVSR.A	4894	5898	6360	4994	7498	11126
IPI00120374.1	Ppp2ca	R.LQEVPHEGPM(15.9949)CDLLWSDPDDR.G	2602	3357	3294	2039	3100	5027
IPI00120374.1	Ppp2ca	R.LQEVPHEGPMCDLLWSDPDDR.G	6814	6872	8987	6897	11358	16684
IPI00120374.1	Ppp2ca	R.NVVTIFSAPNYCYR.C	13935	20373	20190	16586	23191	39580
IPI00120374.1	Ppp2ca	R.QITQVYGFYDECLR.K	5774	7013	7495	6109	8863	14634
IPI00120457.1	Fdps	K.LDAYNQEK.Q	55888	67423	75793	47872	78282	142921
IPI00120457.1	Fdps	K.VGTDIQDNK.C	156485	173038	209041	138137	230849	416907
IPI00120457.1	Fdps	K.YEEDSYNR.L	30032	35713	38973	26387	42655	76479
IPI00120457.1	Fdps	R.GLTVVQAFQELVEPK.K	8388	9803	10855	7874	13603	24657
IPI00120674.2	Itgam	K.KKEELLK.Q	71771	86845	94729	88482	119327	191425
IPI00120674.2	Itgam	R.ENFGTWEPHTSIK.G	26260	27390	28865	22933	31135	41724
IPI00120691.4	Ddx21	K.DFSDITK.K	169411	151099	176301	98717	169607	286296
IPI00120691.4	Ddx21	K.DGLSQPSEPK.S	11816	11989	14265	8322	14620	23585
IPI00120691.4	Ddx21	K.DVESYIHR.S	18748	20964	23585	15635	25012	41562
IPI00120691.4	Ddx21	K.HVVLDEVDQMLDMGFADQVEEILCVAYK.K	1139	2287	1846	1176	1882	3827
IPI00120691.4	Ddx21	K.LSVACFYGGTPYGGQIER.M	14418	14018	16293	9593	16091	28672
IPI00120691.4	Ddx21	R.IGVPSATEIIK.A	352577	370474	384840	300992	431171	696831
IPI00120691.4	Ddx21	R.NGNFGVLVATNVAAR.G	7968	7876	7983	6017	8783	15486
IPI00120691.4	Ddx21	R.TEAVTEIQEK.W	35626	35012	39586	25470	45046	87672
IPI00120691.4	Ddx21	R.VYSGHQGR.T	3740	4191	4215	3053	4738	7737
IPI00120715.1	Tomm20	K.FFLEEIQLGEELLAQGDYEK.G	935	1144	1241	1020	1384	2039
IPI00120715.1	Tomm20	R.IVSAQSLAEDDVE.-	3261	4514	4798	4229	6142	8599
IPI00120716.3	Gnb1	K.LIIWDSYTTNK.V	11373	11510	13269	10102	13485	21808
IPI00120716.3	Gnb1	R.AGVLAGHDNR.V	27116	28915	31909	26286	34247	54547
IPI00120716.3	Gnb1	R.QEAEQLK.N	37004	36752	44725	29711	50262	71962
IPI00120716.3	Gnb1	R.VSCLGVTDDGMAVATGSWDSFLK.I	2609	3407	3737	2676	3855	5606
IPI00120719.4	Cox5a	K.GMNTLVGYDLVPEPK.I	109788	183713	188122	115850	193466	196379
IPI00120719.4	Cox5a	K.IIDAALR.A	81311	127941	134129	82368	135537	124466
IPI00120719.4	Cox5a	R.LNDFASAVR.I	95790	136836	157545	84183	156521	152875
IPI00120790.2	Pak1ip1	K.SDVSGDSK.Q	60031	72179	80961	51153	88595	151042
IPI00120790.2	Pak1ip1	R.IFDCDSLECLCEFR.A	2136	2664	2755	2277	3575	5040
IPI00120800.2	4930550L24Rik	K.ASEGSGGEAEGGQSTSK.A	3718	5545	5590	4496	7536	12553
IPI00120800.2	4930550L24Rik	K.EALEDEEER.A	13462	20537	23345	17226	25898	43502
IPI00120800.2	4930550L24Rik	K.VLDLTYDGR.I	7352	11217	11420	9149	15601	25412
IPI00120800.2	4930550L24Rik	K.YVTNEPVTEAEILK.S	39334	53591	61982	45704	79992	134520
IPI00120800.2	4930550L24Rik	R.HDPGFEDQLEEEVPAAEEVGTWEK.V	2934	4161	4408	3679	5666	8183
IPI00120800.2	4930550L24Rik	R.ISNEEGIPK.T	1258	1285	1456	1249	1426	2299
IPI00120886.3	Ybx1	K.AADPPAENSSAPEAEQGGAE.-	450	0	291	499	444	671
IPI00120886.3	Ybx1	K.NEGSESAPEGQAQQR.R	8956	10974	11225	10887	14528	17985
IPI00120886.3	Ybx1	R.EDGNEEDKENQGDETQGQQPPQR.R	51515	57566	50649	57636	60438	91344
IPI00120886.3	Ybx1	R.NGYGFINR.N	49739	52522	55665	56019	61080	96620
IPI00120886.3	Ybx1	R.NYQQNYQNSESGEK.N	4417	5278	5346	5267	6290	8336
IPI00120886.3	Ybx1	R.NYQQNYQNSESGEKNEGSESAPEGQAQQR.R	2568	3576	2841	3144	3429	4924
IPI00120886.3	Ybx1	R.RPQYSNPPVQGEVMEGADNQGAGEQGR.P	1251	1651	1627	1247	1639	2343
IPI00120886.3	Ybx1	R.SVGDGETVEFDVVEGEK.G	17611	19394	21148	19575	21416	33101
IPI00120914.2	Eif3f	K.AYVSTLMGVPGR.T	36800	48121	48616	47426	63298	96974
IPI00120914.2	Eif3f	K.YAYYDTER.I	7110	9590	10430	10685	12992	19348
IPI00120914.2	Eif3f	R.VIGLSSDLQQVGGASAR.I	21400	25895	28283	26860	33631	54504
IPI00120914.2	Eif3f	R.VIGTLLGTVDK.H	77032	92957	90944	83206	111477	172716
IPI00121105.2	Hadh	K.DTPGFIVNR.L	28073	31142	33338	23167	45735	65053
IPI00121105.2	Hadh	R.LLVPYLIEAVR.L	11598	13929	15921	10883	18499	29811
IPI00121288.5	Ndufb10	K.AYDLVVDWPVTLVR.E	8398	16263	20158	7303	19947	21604
IPI00121288.5	Ndufb10	R.YLDLGAYYSAR.K	25822	51471	60274	24637	61453	69797
IPI00121297.1	Naca	K.DIELVM(15.9949)SQANVSR.A	2546	3742	4473	2679	4352	6629
IPI00121297.1	Naca	K.DIELVMSQANVSR.A	98411	133591	144972	115532	164560	230414
IPI00121297.1	Naca	K.IEDLSQQAQLAAAEK.F	159415	238490	239191	199052	282335	387286
IPI00121297.1	Naca	K.NNSNDIVNAIMELTM(15.9949).-	1111	1690	1657	1388	1977	2707
IPI00121297.1	Naca	K.NNSNDIVNAIMELTM.-	630	732	787	679	1063	1594
IPI00121297.1	Naca	K.SPASDTYIVFGEAK.I	243734	388706	388694	300436	395422	569998
IPI00121297.1	Naca	R.QVTGVTR.V	99317	143208	152165	115391	169818	229597
IPI00121387.1	Gna11	K.TLWSDPGVQECYDR.R	2269	2406	2689	1680	2813	4026
IPI00121387.1	Gna11	R.VPTTGIIEYPFDLENIIFR.M	1071	892	1359	714	1322	2052
IPI00121427.1	S100a6	K.ELTIGSK.L	27308	28221	29952	28206	41440	64235
IPI00121427.1	S100a6	K.LQDAEIAR.L	36982	42370	47181	40522	64217	105304
IPI00121427.1	S100a6	R.LMDDLDR.N	20549	23945	25943	21526	38009	58570
IPI00121437.1	Exosc2	K.LIASVAGSVER.V	25022	28935	33175	25112	35987	60980
IPI00121437.1	Exosc2	R.LDSVLLLSSMNLPGGELR.R	3098	3771	3904	3321	4759	7450
IPI00121440.4	Etfb	K.VDLLFLGK.Q	18336	17256	20075	14995	22682	38300
IPI00121440.4	Etfb	K.VSVISVEEPPQR.S	44616	42008	49102	38584	56788	93957
IPI00121514.3	Stip1	K.AAALEAMK.D	336820	386672	419016	391537	460512	551944
IPI00121514.3	Stip1	K.AAALEFLNR.F	54509	64816	65716	64927	78642	92361
IPI00121514.3	Stip1	K.ALDLDSSCK.E	78362	89816	85159	88494	95370	118880
IPI00121514.3	Stip1	K.ALSAGNIDDALQCYSEAIK.L	47034	52166	51103	52084	54783	67239
IPI00121514.3	Stip1	K.AMDVYQK.A	51487	59751	57053	64262	63707	83001
IPI00121514.3	Stip1	K.AYEDGCK.T	282033	325883	300396	345235	335092	409400
IPI00121514.3	Stip1	K.DCEECIQLEPTFIK.G	36886	40799	40995	40845	50449	52638
IPI00121514.3	Stip1	K.EGLQNMEAR.L	33889	41784	39816	41508	43490	54881
IPI00121514.3	Stip1	K.ELDPTNMTYITNQAAVHFEK.G	41166	47570	48911	52024	57556	75438
IPI00121514.3	Stip1	K.ELGNDAYK.K	17918	20256	19541	21888	22577	26445
IPI00121514.3	Stip1	K.GDYPQAMK.H	30882	35439	34379	36020	39143	55123
IPI00121514.3	Stip1	K.GNECFQK.G	32557	34978	34997	35766	37905	51170
IPI00121514.3	Stip1	K.KEPKPEPM(15.9949)EEDLPENKK.Q	15858	17162	18607	19955	21346	31986
IPI00121514.3	Stip1	K.KEPKPEPMEEDLPENKK.Q	41606	52334	51442	67618	68573	93344
IPI00121514.3	Stip1	K.LDPQNHVLYSNR.S	13263	16590	16040	15400	17988	23617
IPI00121514.3	Stip1	K.LMDVGLIAIR.-	53897	62941	61385	69908	67593	84920
IPI00121514.3	Stip1	K.NPVIAQK.I	126765	146462	142730	140040	160607	218921
IPI00121514.3	Stip1	R.AACYTK.L	60352	70818	67303	74623	75451	95905
IPI00121514.3	Stip1	R.AMADPEVQQIMSDPAMR.L	3140	3262	3601	3756	4027	5220
IPI00121514.3	Stip1	R.CM(15.9949)MAQYNR.H	11811	14401	13647	13804	17184	22095
IPI00121514.3	Stip1	R.CMMAQYNR.H	32460	37835	36150	37235	41813	53161
IPI00121514.3	Stip1	R.ELIEQLQNKPSDLGTK.L	207027	262430	245383	263192	271516	318929
IPI00121514.3	Stip1	R.HDSPEDVK.R	44530	49978	49333	53636	56889	69456
IPI00121514.3	Stip1	R.KAAALEAMK.D	25128	30249	34965	27633	38526	54929
IPI00121514.3	Stip1	R.SAAYAK.K	101428	120313	118151	130009	131277	167366
IPI00121514.3	Stip1	R.SLLSDPTYR.E	56480	64585	63672	61474	68562	96551
IPI00121514.3	Stip1	R.TPDVLK.K	58994	74580	74505	71007	81753	123741
IPI00121514.3	Stip1	R.TYEEGLK.H	79008	89864	88723	93352	106537	122540
IPI00121552.2	Umps	K.AAWEAYLSR.L	21484	26998	29253	20580	33433	54453
IPI00121552.2	Umps	R.LEAAEMYR.K	2997	3632	4591	3080	4639	8082
IPI00121552.2	Umps	R.LVEGEINPGQTCLVIEDVVTSGASVLETVEVLQK.E	461	620	647	499	716	1165
IPI00121575.1	Alg2	R.APIDWIEEYTTGMADR.I	33274	31388	37516	28566	45074	76264
IPI00121575.1	Alg2	R.SLGWGGR.G	41713	42692	49069	36892	59973	100229
IPI00121596.4	Prpf8	K.EQSQLTATQTR.T	732	888	885	688	1147	2093
IPI00121596.4	Prpf8	K.EVGIEFMDLYSHLVPVYDVEPLEK.I	25273	27312	28638	25410	38556	60299
IPI00121623.1	Dynll1	K.NADM(15.9949)SEEMQQDSVECATQALEK.Y	1812	2218	2624	1747	2758	4239
IPI00121623.1	Dynll1	K.NADMSEEM(15.9949)QQDSVECATQALEK.Y	2043	2240	2848	1707	2840	4873
IPI00121623.1	Dynll1	K.NADMSEEMQQDSVECATQALEK.Y	6778	10429	10415	6246	14005	22503
IPI00121623.1	Dynll1	K.YNPTWHCIVGR.N	37112	49182	53381	39670	55707	88902
IPI00121634.1	Slc7a1	K.NLLGLGQQMLR.R	21416	20370	22879	18881	22829	37313
IPI00121634.1	Slc7a1	K.TPDSNLDQCK.-	49309	41438	43400	36878	44272	77959
IPI00121634.1	Slc7a1	R.TTEELDRVDQNELVSASESQTGFLPVAEK.F	7900	6750	7735	5515	5868	13338
IPI00121760.5	Hnrpll	K.LCFSTSSHL.-	30501	35967	41935	29360	45859	73782
IPI00121760.5	Hnrpll	R.GLCESVVEADLVEALEK.F	34652	30405	40512	31520	44714	73192
IPI00121788.1	Prdx1	K.ATAVMPDGQFK.D	10671	13343	14743	11588	17890	27756
IPI00121788.1	Prdx1	K.DISLSEYK.G	565022	784336	791273	681124	966376	1469969
IPI00121788.1	Prdx1	K.HGEVCPAGWKPGSDTIKPDVNK.S	161847	210335	276897	212352	315792	477616
IPI00121788.1	Prdx1	K.QGGLGPMNIPLISDPK.R	214944	270213	305938	200704	363917	496556
IPI00121788.1	Prdx1	R.GLFIIDDK.G	60426	72727	79286	67648	97600	147511
IPI00121788.1	Prdx1	R.LVQAFQFTDK.H	88303	120601	132957	103131	155000	234171
IPI00121788.1	Prdx1	R.SVDEIIR.L	55615	77135	80068	69992	96471	150843
IPI00121788.1	Prdx1	R.TIAQDYGVLK.A	33066	46818	49972	41520	61650	92452
IPI00121851.2	Vbp1	K.DGCGLETAAGNGR.R	18773	23149	25073	22283	26590	33973
IPI00121851.2	Vbp1	K.ESTNSMETR.F	25594	31617	33412	33115	36358	48078
IPI00121851.2	Vbp1	K.NLDSLEEDLDFLR.D	135104	170423	171280	164801	195942	241142
IPI00121851.2	Vbp1	K.NLDSLEEDLDFLRDQFTTTEVNMAR.V	75044	96082	76243	96798	86690	157738
IPI00121851.2	Vbp1	R.DQFTTTEVNMAR.V	12160	15715	19868	15197	19580	25242
IPI00121851.2	Vbp1	R.FLLADNLYCK.A	37516	47226	51280	51070	56299	74491
IPI00121851.2	Vbp1	R.LHLGIPEAVFVEDVDSFM(15.9949)K.Q	21038	29921	31126	33459	35144	57118
IPI00121851.2	Vbp1	R.LHLGIPEAVFVEDVDSFMK.Q	183589	225567	250000	221085	284113	349165
IPI00121851.2	Vbp1	R.VYNWDVK.R	48230	57540	61248	58231	68473	94850
IPI00122015.1	Fam49b	K.DAEGILEDLQSYR.G	10491	12604	13468	11973	15171	26046
IPI00122015.1	Fam49b	K.DQPPNSVEGLLNALR.Y	5759	6389	7329	6227	7898	12613
IPI00122015.1	Fam49b	R.INNVPAEGENEVNNELANR.M	2525	3684	4133	3664	4189	6628
IPI00122245.2	Rhoc	K.DQFPEVYVPTVFENYIADIEVDGK.Q	12768	13592	15614	14485	17774	27728
IPI00122245.2	Rhoc	K.LVIVGDGACGK.T	211684	223791	261214	212471	312229	463218
IPI00122245.2	Rhoc	K.QVELALWDTAGQEDYDR.L	4225	4504	4857	3915	5745	8773
IPI00122339.3	Thoc4	K.AAVHYDR.S	36238	45663	43414	37004	52290	77537
IPI00122339.3	Thoc4	K.QQLSAEELDAQLDAYNAR.M	3153	4766	5939	3694	6635	9510
IPI00122344.1	Cth	R.ATLGINDTLIR.L	51047	50545	45553	52079	61590	117137
IPI00122344.1	Cth	R.LSVGLEDEQDLLEDLDR.A	19419	22329	20679	21710	24898	45138
IPI00122353.1	Prkcsh	K.ESLQQLAEVTR.E	31402	25511	27748	27306	29743	46050
IPI00122353.1	Prkcsh	K.ETVVTSTTEPSR.C	34264	31525	31654	29421	42024	53708
IPI00122353.1	Prkcsh	K.ILIEEWK.T	634626	515173	554099	558814	680787	897512
IPI00122353.1	Prkcsh	K.M(15.9949)PPYDEETQAIIDAAQEAR.S	1699	1862	2322	2048	3001	4405
IPI00122353.1	Prkcsh	K.MPPYDEETQAIIDAAQEAR.S	2465	2343	2042	2160	2864	3456
IPI00122353.1	Prkcsh	K.SLEDQVETLR.A	28606	24026	28026	24674	31778	45573
IPI00122353.1	Prkcsh	K.YEQGTGCWQGPNR.S	9095	8118	8382	7872	10474	14689
IPI00122421.5	Rpl27	K.NIDDGTSDRPYSHALVAGIDR.Y	24263	29275	31444	25719	34550	57675
IPI00122421.5	Rpl27	K.VVLVLAGR.Y	67907	90425	90010	72046	103979	166107
IPI00122421.5	Rpl27	K.VYNYNHLMPTR.Y	29499	36414	39238	30194	46712	66441
IPI00122421.5	Rpl27	R.KVTAAM(15.9949)GK.K	13357	15954	17872	14621	20042	33340
IPI00122421.5	Rpl27	R.YSVDIPLDK.T	168292	200051	223613	166097	255540	382619
IPI00122428.1	Hspb8	R.LLDDGFGM(15.9949)DPFPDDLTAPWPEWALPR.L	312	331	330	309	504	668
IPI00122428.1	Hspb8	R.LLDDGFGMDPFPDDLTAPWPEWALPR.L	873	1011	1115	719	1017	1757
IPI00122428.1	Hspb8	R.LSSAWPGTLR.S	15816	26104	25862	22770	33932	46309
IPI00122565.1	Gdi2	K.DLGTDSQIFISR.A	55668	67426	78605	63324	84413	146586
IPI00122565.1	Gdi2	K.FDLGQDVIDFTGHSLALYR.T	7517	10034	11557	9046	13507	20636
IPI00122565.1	Gdi2	K.LYSESLAR.Y	72537	84956	95844	76362	107533	167439
IPI00122565.1	Gdi2	K.MLLFTEVTR.Y	32082	36851	41621	39053	53433	87942
IPI00122565.1	Gdi2	K.NTNDANSCQIIIPQNQVNR.K	5644	8206	7573	6708	9654	14865
IPI00122565.1	Gdi2	K.VIEGSFVYK.G	36128	41470	48018	44657	56255	94304
IPI00122565.1	Gdi2	K.VLHMDQNPYYGGESASITPLEDLYK.R	112734	177138	174385	125770	189671	271180
IPI00122565.1	Gdi2	R.AYDATTHFETTCDDIK.D	18352	26368	31132	21028	33374	48261
IPI00122565.1	Gdi2	R.AYDATTHFETTCDDIKDIYK.R	343631	437381	491885	432526	555215	890540
IPI00122565.1	Gdi2	R.MTGSEFDFEEMK.R	8686	11363	12988	9915	15754	24641
IPI00122565.1	Gdi2	R.TDDYLDQPCCETINR.I	6396	10110	9840	8470	12275	19030
IPI00122743.2	Dars	K.AYIDSFR.F	17022	19319	21107	19139	28023	48139
IPI00122743.2	Dars	K.FLEPTLR.L	56721	66850	72774	67213	95957	155631
IPI00122743.2	Dars	K.IYVISLAEPR.L	31394	37009	39268	36560	48784	88420
IPI00122743.2	Dars	R.ATVNQDTR.L	29294	36958	37566	35849	51036	89764
IPI00122743.2	Dars	R.EIVDAAEDYAK.E	34050	41105	44177	41220	55920	94712
IPI00122743.2	Dars	R.GEEILSGAQR.I	20930	23618	25489	23817	34262	56576
IPI00122743.2	Dars	R.LEYCEALAMLR.E	27999	30465	34531	31816	45134	75491
IPI00122743.2	Dars	R.LPLQLDDAIRPEVEGEEDGR.A	37614	43448	42037	43279	57847	107572
IPI00122743.2	Dars	R.TSTSQAIFR.L	15264	19116	18753	18944	26926	39970
IPI00122928.1	Tubb6	K.FWEVISDEHGIDQAGGYVGDSALQLER.I	3079	4071	4376	3360	4566	7891
IPI00122928.1	Tubb6	K.GHYTEGAELVDSVLDVVR.K	18684	20992	27682	18819	29050	44112
IPI00122928.1	Tubb6	K.IREEYPDR.I	122043	156294	160916	119834	192329	283268
IPI00122928.1	Tubb6	K.LAVNM(15.9949)VPFPR.L	42999	53658	55894	44316	62912	100086
IPI00122928.1	Tubb6	K.LAVNMVPFPR.L	41288	51450	55860	42612	61822	100730
IPI00122928.1	Tubb6	K.NM(15.9949)M(15.9949)AACDPR.H	12682	17012	16195	12989	18590	30735
IPI00122928.1	Tubb6	K.NM(15.9949)MAACDPR.H	6190	8176	7324	6542	9013	13956
IPI00122928.1	Tubb6	K.NMMAACDPR.H	5947	7886	7923	6553	9056	13912
IPI00122928.1	Tubb6	K.NSSYFVEWIPNNVK.V	25046	32720	33702	27129	38359	59316
IPI00122928.1	Tubb6	K.VAVCDIPPR.G	14243	18183	20158	15535	21620	35963
IPI00122928.1	Tubb6	K.VSDTVVEPYNATLSVHQLVENTDETYCIDNEALYDICFR.T	645	968	711	820	1432	2381
IPI00122928.1	Tubb6	R.AALVDLEPGTMDSVR.S	7469	7772	8572	7852	10512	19024
IPI00122928.1	Tubb6	R.ALTVPELTQQMFDAK.N	65781	77826	86334	67145	100152	167032
IPI00122928.1	Tubb6	R.EEYPDR.I	34980	43996	51910	34576	57818	76341
IPI00122928.1	Tubb6	R.FPGQLNADLR.K	64122	79641	84077	65122	97368	154648
IPI00122928.1	Tubb6	R.GSQQYR.A	47024	57410	63105	49416	69851	116417
IPI00122928.1	Tubb6	R.ISEQFSAM(15.9949)FR.R	173172	219497	237447	184075	278766	426417
IPI00122928.1	Tubb6	R.ISEQFSAMFR.R	11446	13942	13937	12295	15480	26627
IPI00122928.1	Tubb6	R.ISVYYNESSSK.K	11616	13578	13704	13446	17063	31407
IPI00122928.1	Tubb6	R.YLTVATVFR.G	41508	54270	62272	47430	66455	96396
IPI00123129.1	Snd1	K.DTNGENIAESLVAEGLATR.R	5572	6594	7382	5372	8710	14216
IPI00123129.1	Snd1	K.DTPDEPWAFPAR.E	17588	22776	25371	16317	28439	43181
IPI00123129.1	Snd1	K.EGLVMVEVR.K	24860	31598	33778	23064	38452	62327
IPI00123129.1	Snd1	K.EVPIHR.V	22064	25568	29481	20073	33339	57841
IPI00123129.1	Snd1	K.FVDGEWYR.A	9106	11341	12030	8641	14276	23889
IPI00123129.1	Snd1	K.GDVGLGLVK.E	344681	386009	429753	301404	476767	823554
IPI00123129.1	Snd1	K.GLATVIR.Y	73174	89735	96772	68572	107173	177222
IPI00123129.1	Snd1	K.GMWSEGNGSHTIR.D	9165	11448	13576	8037	14250	23454
IPI00123129.1	Snd1	K.LMENMR.N	25061	31866	35510	23793	39347	66469
IPI00123129.1	Snd1	K.LNSGDYK.T	34208	52858	52840	39586	63765	95926
IPI00123129.1	Snd1	K.M(15.9949)VLSGCAIIVR.G	29289	37280	38894	26566	44484	69858
IPI00123129.1	Snd1	K.MVLSGCAIIVR.G	49596	56110	63179	49856	73171	121450
IPI00123129.1	Snd1	K.QFLPFLQR.A	10582	12299	13880	11798	16384	29451
IPI00123129.1	Snd1	K.VHFTAER.S	7162	9739	10470	7097	11891	19692
IPI00123129.1	Snd1	K.VNVTVDYIR.P	59600	73508	83366	51556	99303	150326
IPI00123129.1	Snd1	K.VNVTVDYIRPASPATETVPAFSER.T	11513	14758	15608	10948	16358	29047
IPI00123129.1	Snd1	R.ADDADEFGYSR.-	23021	31249	32652	22754	35894	59754
IPI00123129.1	Snd1	R.ANNPEQNR.L	512	511	542	315	859	1202
IPI00123129.1	Snd1	R.CVDWSIAVYTR.G	1067	1154	1370	998	1469	2659
IPI00123129.1	Snd1	R.DYVPPTANLDQK.D	25761	32008	34036	26678	39794	65453
IPI00123129.1	Snd1	R.ETDGSETPEPFAAEAK.F	9138	12216	13526	8438	15572	25351
IPI00123129.1	Snd1	R.GGPPPER.Q	22095	27054	30768	20669	34942	57774
IPI00123129.1	Snd1	R.LEGDNIQDK.N	39033	49963	55354	38840	69068	117430
IPI00123129.1	Snd1	R.LSECEEQAK.A	155442	194125	208410	141043	242860	399080
IPI00123129.1	Snd1	R.NDISSHPPVEGSYAPR.R	6526	8359	9175	5817	11509	15639
IPI00123129.1	Snd1	R.NLPGLVQEGEPFSEEATLFTK.E	24011	37604	38298	32867	49036	78596
IPI00123129.1	Snd1	R.QINLSNIR.A	57590	76669	82747	54979	94727	150679
IPI00123129.1	Snd1	R.SASYKPVFVTEITDDLHFYVQDVETGTQLEK.L	7178	12981	17843	15579	16676	30511
IPI00123129.1	Snd1	R.SAYYKPLLSAEEAAK.Q	541047	626152	707335	501585	718813	1216587
IPI00123129.1	Snd1	R.SEAVVEYVFSGSR.L	42430	52177	55631	40871	65601	111031
IPI00123129.1	Snd1	R.SSHYDELLAAEAR.A	28479	37378	39208	25182	44171	75629
IPI00123129.1	Snd1	R.VLPAQATEYAFAFIQVPQDEDAR.T	2595	4548	5365	3364	4673	9079
IPI00123181.4	Myh9	K.ADGADAK.A	12622	14461	16365	13079	17805	26736
IPI00123181.4	Myh9	K.ALELDSNLYR.I	24228	26929	34654	23125	36162	59022
IPI00123181.4	Myh9	K.ANLQIDQINTDLNLER.S	59635	70150	79948	66769	92590	142302
IPI00123181.4	Myh9	K.ASIAALEAK.I	395817	509129	574847	399960	599151	991395
IPI00123181.4	Myh9	K.DFSALESQLQDTQELLQEENR.Q	46592	47756	53593	42328	55919	92269
IPI00123181.4	Myh9	K.FSEGER.V	19126	22360	26782	20257	26283	44429
IPI00123181.4	Myh9	K.FVSELWK.D	73027	83470	91701	64284	98330	147401
IPI00123181.4	Myh9	K.HLAAENR.L	44230	54555	59113	42329	57672	89261
IPI00123181.4	Myh9	K.IAQLEEQLDNETK.E	80985	96846	109662	77162	109205	177537
IPI00123181.4	Myh9	K.KFDQLLAEEK.T	44083	62847	71073	50755	63482	112551
IPI00123181.4	Myh9	K.KQELEEICHDLEAR.V	191366	258399	265668	205189	285681	452124
IPI00123181.4	Myh9	K.LDPHLVLDQLR.C	6246	8009	8492	7005	9306	14440
IPI00123181.4	Myh9	K.LMATLR.N	63223	75349	86549	63110	89941	145795
IPI00123181.4	Myh9	K.LQLQEQLQAETELCAEAEELR.A	459	572	630	456	703	1101
IPI00123181.4	Myh9	K.LQVELDSVTGLLSQSDSK.S	38632	48601	53460	39068	58324	98713
IPI00123181.4	Myh9	K.LVWVPSSK.N	12038	15292	18263	12519	18634	28764
IPI00123181.4	Myh9	K.M(15.9949)QQNIQELEEQLEEEESAR.Q	4161	5876	5817	4099	6025	10059
IPI00123181.4	Myh9	K.SMEAEMIQLQEELAAAER.A	15761	18691	21279	14322	21440	33817
IPI00123181.4	Myh9	K.TELEDTLDSTAAQQELR.S	4710	6252	7124	4481	7347	11342
IPI00123181.4	Myh9	K.THEAQIQEM(15.9949)R.Q	1014	1026	1670	862	1308	2519
IPI00123181.4	Myh9	K.TLEDEAK.T	24408	30810	34940	26206	36088	58664
IPI00123181.4	Myh9	K.TQLEELEDELQATEDAK.L	9926	11201	13110	8741	14335	23047
IPI00123181.4	Myh9	K.VAAYDKLEK.T	13293	17402	18717	15485	22721	37677
IPI00123181.4	Myh9	R.ALEEAMEQK.A	54878	66235	75732	55450	75857	126259
IPI00123181.4	Myh9	R.ALEQQVEEM(15.9949)K.T	9948	13605	14477	10185	14144	23513
IPI00123181.4	Myh9	R.ALEQQVEEMK.T	59580	72789	85024	61504	82616	137238
IPI00123181.4	Myh9	R.DLGEELEALKTELEDTLDSTAAQQELR.S	182130	234281	268719	217563	270099	465254
IPI00123181.4	Myh9	R.EDQSILCTGESGAGK.T	5042	4884	7946	4704	7866	11106
IPI00123181.4	Myh9	R.EEILAQAK.E	56852	66080	80717	54181	83052	138033
IPI00123181.4	Myh9	R.ELEDATETADAMNR.E	9828	11679	14484	10098	14716	24894
IPI00123181.4	Myh9	R.ELETQISELQEDLESER.A	5934	6331	7225	5349	7752	12648
IPI00123181.4	Myh9	R.EQEVSILK.K	70168	85809	98822	68658	96492	163789
IPI00123181.4	Myh9	R.EQLEEEEEAKR.N	4016	4979	5362	3924	5569	8806
IPI00123181.4	Myh9	R.GELANEVK.A	58145	68467	90083	57175	94402	147057
IPI00123181.4	Myh9	R.IAQLEEELEEEQGNTELINDR.L	4385	4747	4996	4024	5418	9711
IPI00123181.4	Myh9	R.IIGLDQVAGMSETALPGAFK.T	4200	5332	5878	4844	7501	11009
IPI00123181.4	Myh9	R.IMGIPEDEQMGLLR.V	24806	29016	37941	24341	37243	54195
IPI00123181.4	Myh9	R.LEVNLQAMK.A	45135	55502	63790	46080	65864	109004
IPI00123181.4	Myh9	R.LQQELDDLLVDLDHQR.Q	52844	51727	65228	46348	67444	107037
IPI00123181.4	Myh9	R.NCAAYLR.L	26216	32294	35799	26509	38487	58225
IPI00123181.4	Myh9	R.NTDQASMPDNTAAQK.V	14555	16739	21245	11862	20631	27990
IPI00123181.4	Myh9	R.QAQQERDELADEIANSSGK.G	38812	46485	51306	37050	52403	86133
IPI00123181.4	Myh9	R.QLEEAEEEAQR.A	22090	24531	27867	20941	30625	46369
IPI00123181.4	Myh9	R.TEMEDLMSSK.D	99895	115781	140871	90359	144618	209365
IPI00123181.4	Myh9	R.VAEFTTNLMEEEEK.S	11948	12530	16414	11880	15377	27142
IPI00123181.4	Myh9	R.VEEEAAQK.N	53127	65314	71910	56103	72422	116603
IPI00123181.4	Myh9	R.VVFQEFR.Q	54936	63460	71323	57524	76600	129068
IPI00123306.2	Asz1	R.NADPNTACR.R	733	811	981	654	1064	1327
IPI00123306.2	Asz1	R.NFTSVCEELVSNVEDLNEEVCR.L	1217	1349	1432	1014	2008	2771
IPI00123313.1	Uba1	K.AVTLHDQGTTQWADLSSQFYLR.E	1882	2215	2644	2043	2887	4848
IPI00123313.1	Uba1	K.GNVQVVIPFLTESYSSSQDPPEK.S	2092	2167	2520	1992	2723	4255
IPI00123313.1	Uba1	K.IHVSDQELQSANASVDDSR.L	3858	4680	4641	4630	5857	10351
IPI00123313.1	Uba1	K.MLQTSSVLVSGLR.G	34628	44380	48009	37436	58515	93816
IPI00123313.1	Uba1	K.NGSEADIDESLYSR.Q	6152	6447	8341	7769	10119	15830
IPI00123313.1	Uba1	K.QNSLDEDLIR.K	17976	21018	24621	18286	28100	47452
IPI00123313.1	Uba1	K.SLPASLVEPDFVMTDFAK.Y	42432	54728	62122	43284	76507	121032
IPI00123313.1	Uba1	K.VLGPYTFSICDTSNFSDYIR.G	1128	1500	1544	1342	1868	3090
IPI00123313.1	Uba1	R.AENYDISPADR.H	41986	46699	52834	41426	61142	101323
IPI00123313.1	Uba1	R.AEVSQPR.L	6557	8585	9768	7534	10536	17007
IPI00123313.1	Uba1	R.ALVLELCCNDESGEDVEVPYVR.Y	1020	856	1105	1451	1262	2688
IPI00123313.1	Uba1	R.DEFEGLFK.Q	173900	198111	217180	175046	268307	461960
IPI00123313.1	Uba1	R.EEDIGK.N	20808	25842	27698	21087	34347	54738
IPI00123313.1	Uba1	R.GLGVEIAK.N	333179	427624	470363	363573	593931	911796
IPI00123313.1	Uba1	R.HGFETGDFVSFSEVQGMIQLNGCQPMEIK.V	636	881	1005	701	1000	1760
IPI00123313.1	Uba1	R.IYDDDFFQNLDGVANALDNIDAR.M	5400	5514	7365	5711	8089	13706
IPI00123313.1	Uba1	R.LAGTQPLEVLEAVQR.S	43356	51339	57270	43238	66548	108069
IPI00123313.1	Uba1	R.LDQPMTEIVSR.V	17984	22596	25352	19534	30258	51927
IPI00123313.1	Uba1	R.NEEDATELVGLAQAVNAR.S	96240	118261	130015	96743	156050	251646
IPI00123313.1	Uba1	R.YDGQVAVFGSDFQEK.L	129917	165075	160578	139785	234425	369007
IPI00123319.1	Tpm2	K.CGDLEEELK.I	8416	11010	11088	11615	12488	15552
IPI00123319.1	Tpm2	K.SLEAQADK.Y	21084	25994	28504	25361	32256	45885
IPI00123319.1	Tpm2	R.AEFAER.S	13771	14878	15133	15321	17118	22857
IPI00123319.1	Tpm2	R.IQLVEEELDR.A	35027	39061	39363	39262	43486	50823
IPI00123319.1	Tpm2	R.KYEEVAR.K	10485	12412	12485	12472	13357	18656
IPI00123319.1	Tpm2	R.LATALQK.L	51982	62377	63195	67473	70374	89659
IPI00123342.4	Hyou1	K.AANSLEAFIFETQDK.L	5036	6128	7477	6625	7225	11460
IPI00123342.4	Hyou1	K.AHFNLDESGVLSLDRVESVFETLVEDSPEEESTLTK.L	8675	8530	11579	11855	13598	20004
IPI00123342.4	Hyou1	K.EAGMQPQLQIR.G	27176	27953	29013	30242	40558	66595
IPI00123342.4	Hyou1	K.LEELTLR.D	38387	41526	44091	39839	53032	87835
IPI00123342.4	Hyou1	K.LYQPEYQEVSTEEQR.E	7161	7353	7634	7935	11216	15565
IPI00123342.4	Hyou1	K.LYQPEYQEVSTEEQREEISGK.L	35244	35988	35695	42367	53452	85265
IPI00123342.4	Hyou1	K.M(15.9949)VEEIGVELAVLDLPDLPEDELAR.S	300	504	400	340	394	794
IPI00123342.4	Hyou1	K.MMALDR.E	22421	26009	25920	24808	34314	51798
IPI00123342.4	Hyou1	K.MVEEIGVELAVLDLPDLPEDELAR.S	2464	3139	2994	2888	3298	5531
IPI00123342.4	Hyou1	K.NINADEAAAMGAVYQAAALSK.A	83259	79903	65831	68015	94084	164933
IPI00123342.4	Hyou1	K.QADNPHVALYR.S	6051	7407	7863	7829	10009	16165
IPI00123342.4	Hyou1	K.TVLSANADHMAQIEGLMDDVDFK.A	84147	91740	81280	77388	117455	185427
IPI00123342.4	Hyou1	K.VITFNR.Y	54037	63370	66349	60094	85852	131365
IPI00123342.4	Hyou1	K.VLQLINDNTATALSYGVFR.R	5274	5566	6034	5533	7428	11276
IPI00123342.4	Hyou1	K.VQEVLLK.A	372449	352045	366742	393167	479412	769167
IPI00123342.4	Hyou1	K.YPDYESK.G	49018	53343	54779	57126	73032	113019
IPI00123342.4	Hyou1	R.AVLQAAR.M	64383	61331	68245	68666	88978	143524
IPI00123342.4	Hyou1	R.DAVIYPILVEFTR.E	11659	11680	12349	12866	16420	25899
IPI00123342.4	Hyou1	R.EVQYLLNK.A	387095	442205	433904	413199	605363	909099
IPI00123342.4	Hyou1	R.LIPEMDQVFTEVEM(15.9949)TTLEK.V	10861	13089	12009	11458	14659	24590
IPI00123342.4	Hyou1	R.LIPEMDQVFTEVEMTTLEK.V	10819	10511	12131	13627	15586	24063
IPI00123342.4	Hyou1	R.SLAEDFAEQPIKDAVITVPAFFNQAER.R	45311	46050	44374	48280	58954	99620
IPI00123342.4	Hyou1	R.TLGGLEMELR.L	69177	76246	80252	76438	105287	159356
IPI00123342.4	Hyou1	R.VEFEELCADLFDR.V	24440	28415	25490	26078	39018	62085
IPI00123342.4	Hyou1	R.VESVFETLVEDSPEEESTLTK.L	6450	7934	8392	7466	10235	16929
IPI00123379.1	Hdlbp	K.DCVEAAK.K	15931	19928	19821	15739	26035	38722
IPI00123379.1	Hdlbp	K.EALEALVPVTIEVEVPFDLHR.Y	1087	1243	1611	1177	1578	2568
IPI00123379.1	Hdlbp	K.ELEALIQNLENVVEDYMLVDPK.H	2538	2295	3632	2720	3334	6071
IPI00123379.1	Hdlbp	K.ICLEIMQR.T	33763	40342	40489	35646	46531	67837
IPI00123379.1	Hdlbp	K.VATLNSEEENDPPTYK.D	3993	5749	5214	4336	5794	10521
IPI00123379.1	Hdlbp	R.IEGDPQGVQQAK.R	9368	13207	13693	10737	16505	23147
IPI00123379.1	Hdlbp	R.IIFPAAEDKDQDLITIIGK.E	128304	166997	171811	140680	194346	268871
IPI00123379.1	Hdlbp	R.IQEIIEDLEAQVTVECAIPQK.F	4876	6739	5936	5749	6903	13175
IPI00123379.1	Hdlbp	R.SGTQSDK.V	21891	25362	29000	20464	35692	51241
IPI00123445.7	Prkaa2	K.FECTESEVMNSLYSGDPQDQLAVAYHLIIDNR.R	206	194	231	243	242	307
IPI00123445.7	Prkaa2	K.IADFGLSNMMSDGEFLR.T	3927	5532	6283	4240	7264	10915
IPI00123494.3	Psmd2	K.DIDENAYAK.V	22976	26941	31290	20738	39827	59841
IPI00123494.3	Psmd2	K.DPNNLFMVR.L	24270	29976	32957	25411	36837	61037
IPI00123494.3	Psmd2	K.DTSLYRPALEELR.R	20891	25727	25221	20674	31445	46097
IPI00123494.3	Psmd2	K.EIVPYNMAHNAEHEACDLLMEIEQVDMLEK.D	4814	3740	6222	4406	6249	11380
IPI00123494.3	Psmd2	K.EWQELDDAEK.A	40755	48793	53181	41083	60609	94895
IPI00123494.3	Psmd2	K.LLTDDGNK.W	33724	43147	46969	35058	53099	90942
IPI00123494.3	Psmd2	K.SETELKDTYAR.W	17260	20712	21599	19152	25202	42820
IPI00123494.3	Psmd2	K.SGALLACGIVNSGVR.N	10664	12938	14448	12077	17336	28862
IPI00123494.3	Psmd2	K.THLENNR.F	20451	28975	28649	21229	35023	50618
IPI00123494.3	Psmd2	R.AELATEEFLPVTPILEGFVILR.K	816	965	1035	836	1187	1919
IPI00123494.3	Psmd2	R.EDVLTLLLPVMGDSK.S	1806	2250	2350	1966	2891	5098
IPI00123494.3	Psmd2	R.ELDIMEPK.V	28136	35238	38550	29286	42723	75102
IPI00123494.3	Psmd2	R.FGGSGSQVDSAR.M	65999	91579	91214	70377	104970	174965
IPI00123494.3	Psmd2	R.LAAMLR.Q	38861	46232	49358	38650	58806	97118
IPI00123494.3	Psmd2	R.LNILDTLSK.F	46975	56980	62962	46076	72107	114220
IPI00123516.2	Insrr	K.FVM(15.9949)DGGVLEELENCPIQLQELMR.L	2025	2576	2632	1387	2851	3922
IPI00123516.2	Insrr	R.ACVACR.H	34999	43624	43894	41343	55721	88265
IPI00123519.6	Arl6ip1	K.WTTEQQQR.F	57537	64450	71514	52024	90670	146415
IPI00123519.6	Arl6ip1	K.YIGMAK.R	41727	53612	57115	44984	64917	101737
IPI00123519.6	Arl6ip1	R.SSNLLAVETASLEEQLQGWGEVMLM(15.9949)ADK.V	307	340	443	191	473	924
IPI00123519.6	Arl6ip1	R.SSNLLAVETASLEEQLQGWGEVMLMADK.V	1050	1175	1334	978	1520	2184
IPI00123557.3	Ruvbl2	R.AAGVVLEMIR.E	24820	31292	35401	25260	38148	67498
IPI00123557.3	Ruvbl2	R.DYDAMGSQTK.F	20424	24059	26887	18736	32340	49654
IPI00123589.1	Ubxn1	K.ALALTGNQGIEAAMDWLMEHEDDPDVDEPLETPLSHVLGR.E	13058	15862	15151	13484	16855	25659
IPI00123589.1	Ubxn1	K.YGGSVGSR.S	57429	65169	66133	64496	78762	96740
IPI00123589.1	Ubxn1	R.EPTPSEQVGPEGSGSAAGESRPILTEEER.Q	2407	2692	2947	2965	3514	4743
IPI00123589.1	Ubxn1	R.LPDGTSLTQTFR.A	35960	41401	40166	31375	45342	64010
IPI00123624.8	2610301G19Rik	K.ATEAAPQPHEASGEAEATEQAPDVSEQADTSK.Q	1167	346	746	688	855	1281
IPI00123624.8	2610301G19Rik	K.VLLLSSPGLEEFYR.C	14715	14482	17277	11610	16928	30627
IPI00123624.8	2610301G19Rik	R.VVAQNICQYR.S	21472	23304	25264	19322	29956	49828
IPI00123639.1	Calr	K.DKQDEEQR.L	4714	4382	4480	4806	5662	7328
IPI00123639.1	Calr	K.DMHGDSEYNIMFGPDICGPGTK.K	57242	53676	64089	60554	73999	88415
IPI00123639.1	Calr	K.EQFLDGDAWTNR.W	3234	4822	4662	3653	7095	9480
IPI00123639.1	Calr	K.FEPFSNK.G	91069	90879	91087	96137	113622	146710
IPI00123639.1	Calr	K.FVLSSGK.F	407053	384383	379798	414439	493661	573783
IPI00123639.1	Calr	K.FYGDLEK.D	66789	67711	73432	68761	93871	119533
IPI00123639.1	Calr	K.FYGDLEKDK.G	238772	255896	256256	309323	301090	430132
IPI00123639.1	Calr	K.GLQTSQDAR.F	254510	239899	265416	271671	315425	401257
IPI00123639.1	Calr	K.HEQNIDCGGGYVK.L	16964	18713	19248	19845	23469	36732
IPI00123639.1	Calr	K.IDDPTDSKPEDWDKPEHIPDPDAK.K	340111	303097	328735	316322	408594	472988
IPI00123639.1	Calr	K.IDNSQVESGSLEDDWDFLPPK.K	15144	11769	13537	14071	19775	24979
IPI00123639.1	Calr	K.IDNSQVESGSLEDDWDFLPPKK.I	302739	284787	253660	293213	307981	436248
IPI00123639.1	Calr	K.IKDPDAAKPEDWDER.A	376382	346905	350511	390186	484649	592247
IPI00123639.1	Calr	K.KPEDWDEEM(15.9949)DGEWEPPVIQNPEYK.G	116388	106663	85965	105863	124864	160665
IPI00123639.1	Calr	K.KPEDWDEEMDGEWEPPVIQNPEYK.G	196976	180863	171706	172364	221675	256528
IPI00123639.1	Calr	K.LFPSGLDQK.D	93634	83329	88988	91356	111395	131637
IPI00123639.1	Calr	K.NVLINK.D	128987	134395	132242	135248	169324	205510
IPI00123639.1	Calr	K.SGTIFDNFLITNDEAYAEEFGNETWGVTK.A	958	1113	1263	1134	1348	2124
IPI00123639.1	Calr	R.AKIDDPTDSKPEDWDKPEHIPDPDAK.K	40305	42113	35693	51952	45156	75932
IPI00123639.1	Calr	R.FYALSAK.F	261446	246161	255053	280088	320081	390682
IPI00123639.1	Calr	R.QIDNPDYK.G	24249	23045	25014	23870	29867	36673
IPI00123802.5	Hsph1	K.DVSTTLNADEAVAR.G	12482	17959	18351	15620	26004	34901
IPI00123802.5	Hsph1	K.KPVTDCVISVPSFFTDAER.R	44375	60225	64277	52006	74132	116377
IPI00123802.5	Hsph1	K.LMSSNSTDLPLNIECFMNDKDVSGK.M	140139	201102	237741	197924	283016	465885
IPI00123802.5	Hsph1	K.NAVEECVYEFR.D	10709	15087	17623	13727	22052	35014
IPI00123802.5	Hsph1	K.VLEELGQR.L	7237	8310	8743	7408	10143	16009
IPI00123802.5	Hsph1	K.VPTEEEDGSSLEADMECPNQRPTESSDVDK.N	2980	4744	4588	3468	5504	8812
IPI00123802.5	Hsph1	K.VVNVELPVEANLVWQLGR.D	3110	4413	4462	3850	5768	9183
IPI00123802.5	Hsph1	R.AGGIETIANEFSDR.C	91849	123543	133140	121912	158413	263853
IPI00123802.5	Hsph1	R.DLLNMYIETEGK.M	226354	303079	298403	258587	377550	583408
IPI00123802.5	Hsph1	R.EFSVTDAVPFPISLVWNHDSEETEGVHEVFSR.N	329	341	391	294	464	730
IPI00123802.5	Hsph1	R.FVVQNVSAQK.D	53848	74571	77736	69697	97492	150163
IPI00123802.5	Hsph1	R.GCALQCAILSPAFK.V	101025	134266	149290	131624	189948	302310
IPI00123802.5	Hsph1	R.LLTETEDWLYEEGEDQAK.Q	25890	42314	38699	39284	54546	81126
IPI00123802.5	Hsph1	R.SLDQDPVVR.T	20976	33801	32793	23270	40864	63215
IPI00123802.5	Hsph1	R.SVLDAAQIVGLNCLR.L	14360	18905	20371	17945	26430	41766
IPI00123802.5	Hsph1	R.TIGVAAK.N	366849	576978	537824	470912	657828	1103553
IPI00123870.2	Smc1a	K.EVTAIETK.L	6835	9037	10945	7873	12857	21315
IPI00123870.2	Smc1a	K.QSLEEQK.K	12816	15763	18056	12872	18895	30905
IPI00123870.2	Smc1a	K.YSQSDLEQTK.T	4481	6014	7267	4958	7658	13813
IPI00123870.2	Smc1a	R.EALIEIDYGDLCEDLKDAQAEEEIKQEMNTLQQK.L	94590	133959	134996	90035	152255	307412
IPI00123878.4	Ddx39	K.GSYVSIHSSGFR.D	29531	33408	38773	26401	41657	64272
IPI00123878.4	Ddx39	K.ILNDVQDRFEVNVAELPEEIDISTYIEQSR.-	12927	12917	12349	11917	13450	27272
IPI00123878.4	Ddx39	K.MLEQLDMR.R	31067	33116	36317	26575	49253	67226
IPI00123878.4	Ddx39	R.AIVDCGFEHPSEVQHECIPQAILGMDVLCQAK.S	67794	81863	82453	56985	80093	142718
IPI00123878.4	Ddx39	R.DVQEIFR.L	23579	26193	28002	20206	30649	47941
IPI00123878.4	Ddx39	R.ELAFQISK.E	15856	18057	21436	16062	24347	40830
IPI00123878.4	Ddx39	R.ILVATNLFGR.G	9510	11470	12582	9449	13947	21716
IPI00124082.1	Ccdc115	K.ADAQTPEEVGPSEASLRRRK.G	919	1113	1604	1135	1705	2690
IPI00124082.1	Ccdc115	R.ASEAQDGPQTFR.V	3255	4172	3716	3890	5135	5712
IPI00124149.1	Gm10349;Nutf2	K.LSSLPFQK.I	29972	35899	40896	35881	47454	71392
IPI00124149.1	Gm10349;Nutf2	K.NINDAWVCTNDMFR.L	11123	13117	14387	13775	17223	24257
IPI00124221.1	Atp1b3	K.LFIYNPSSGEFLGR.T	13256	14324	15920	14037	18591	26030
IPI00124221.1	Atp1b3	K.LVEDLESFLKPYSVEEQK.N	40588	38174	46757	44537	59747	71501
IPI00124221.1	Atp1b3	K.YFPYYGK.K	50942	50780	57121	53586	67591	98383
IPI00124287.2	Pabpc1	K.AVDEM(15.9949)NGK.E	3892	5104	5539	4273	6039	8852
IPI00124287.2	Pabpc1	K.AVDEMNGK.E	19176	21786	26990	19014	28301	43570
IPI00124287.2	Pabpc1	K.EFSPFGTITSAK.V	322920	391662	387533	303883	445920	649084
IPI00124287.2	Pabpc1	K.FGPALSVK.V	441554	545502	528174	442080	620080	938539
IPI00124287.2	Pabpc1	K.FSPAGPILSIR.V	39634	47986	52356	39607	57166	81564
IPI00124287.2	Pabpc1	K.GFGFVCFSSPEEATK.A	16594	20315	20567	17145	23416	36688
IPI00124287.2	Pabpc1	K.GFGFVSFER.H	94678	114099	120569	96955	136451	194460
IPI00124287.2	Pabpc1	K.GYGFVHFETQEAAER.A	11713	14201	15338	12033	16896	26584
IPI00124287.2	Pabpc1	K.ITGMLLEIDNSELLHM(15.9949)LESPESLR.S	11183	12979	14330	9803	16862	21273
IPI00124287.2	Pabpc1	K.ITGMLLEIDNSELLHMLESPESLR.S	4986	6656	6948	4838	8398	10811
IPI00124287.2	Pabpc1	K.MNGMLLNDR.K	21026	25821	25406	20666	30100	42511
IPI00124287.2	Pabpc1	K.NFGEDM(15.9949)DDER.L	10587	13592	13777	11087	14466	21110
IPI00124287.2	Pabpc1	K.QIYVGR.A	82096	99555	108932	95322	119257	172044
IPI00124287.2	Pabpc1	K.VM(15.9949)TDESGK.S	94481	125946	125187	104983	148024	205444
IPI00124287.2	Pabpc1	K.VMTDESGK.S	51844	70740	74660	60125	86618	118960
IPI00124287.2	Pabpc1	K.YAAGVR.N	4828	6250	6569	6221	7164	10576
IPI00124287.2	Pabpc1	R.ALDTMNFDVIK.G	10480	13798	14288	10734	16572	24912
IPI00124287.2	Pabpc1	R.QAHLTNQYMQR.M	3822	4717	5412	3807	5459	8764
IPI00124287.2	Pabpc1	R.SLGYAYVNFQQPADAER.A	23190	26579	29265	22931	30690	45187
IPI00124287.2	Pabpc1	R.TVPQYK.Y	31342	42029	42469	31502	44928	66894
IPI00124287.2	Pabpc1	R.VANTSTQTM(15.9949)GPR.P	8771	11922	13178	4240	13938	20946
IPI00124287.2	Pabpc1	R.VANTSTQTMGPR.P	12934	18625	18974	7922	22372	32260
IPI00124287.2	Pabpc1	R.YQGVNLYVK.N	74942	98956	96930	77830	111982	171916
IPI00124372.3	Aldh9a1	K.AFEPATGR.V	72772	94553	100760	83535	133090	202315
IPI00124372.3	Aldh9a1	K.EEIFGPVMSILTFGTEAEVLER.A	928	1041	1173	862	1326	2172
IPI00124372.3	Aldh9a1	K.EVNLAVENAK.A	25079	29951	31478	33550	54982	88451
IPI00124372.3	Aldh9a1	K.LGDPLLEDTR.M	14205	16448	18521	18509	28858	44396
IPI00124372.3	Aldh9a1	R.DDMTCVK.E	57926	63817	73172	65811	113615	178677
IPI00124372.3	Aldh9a1	R.VEPVDASGTEK.A	56555	66981	79282	72285	124760	200903
IPI00124692.1	Taldo1	K.AAQTSDSEK.I	85862	112168	116012	91637	132764	240023
IPI00124692.1	Taldo1	K.FAADAIK.L	246190	316447	330242	259703	366352	616573
IPI00124692.1	Taldo1	K.IYNYYK.K	50344	64347	66258	61046	77160	119887
IPI00124692.1	Taldo1	K.LLGELLK.D	69343	91660	98579	73326	107648	183957
IPI00124692.1	Taldo1	K.SYEPQEDPGVK.S	42206	57558	61701	46358	66995	109795
IPI00124692.1	Taldo1	K.TIVMGASFR.N	47019	62166	65633	57736	72843	111208
IPI00124692.1	Taldo1	R.LIELYK.E	126256	169790	179809	144826	197760	338480
IPI00124692.1	Taldo1	R.VSTEVDAR.L	27291	34500	35390	28405	42334	64540
IPI00124744.1	Rfc2	K.LNEIVGNEDTVSR.L	4605	6160	6553	4583	7375	11714
IPI00124744.1	Rfc2	K.TTSILCLAR.A	36112	43427	46439	34026	50843	82611
IPI00124787.3	Arl3	K.LNVWDIGGQR.K	6673	7734	9597	7702	10377	16453
IPI00124787.3	Arl3	K.SAPDQEVR.I	4250	5116	6181	5096	6767	8793
IPI00124787.3	Arl3	M.GLLSILR.K	24650	37524	40992	35624	44156	66992
IPI00124787.3	Arl3	R.FEETGQELTELLEEEK.L	2127	2725	3892	2629	3472	5015
IPI00124787.3	Arl3	R.SYFENTDILIYVIDSADR.K	1783	2378	2589	2191	2937	4095
IPI00124820.2	Coro1c	K.NADPILISLK.H	201994	242868	234186	185300	279744	445362
IPI00124820.2	Coro1c	K.NDQCYDDIR.V	5909	6700	7373	5537	7456	12796
IPI00124820.2	Coro1c	R.AIFLADGNVFTTGFSR.M	9026	9262	10060	8097	11999	20397
IPI00124820.2	Coro1c	R.KSDLFQDDLYPDTAGPEAALEAEEWFEGK.N	18922	14300	12721	6901	15865	25529
IPI00124820.2	Coro1c	R.VTWDSSFCAVNPR.F	34983	39479	41963	36430	52556	82751
IPI00124954.2	Kif5b	K.ATDQEK.S	18894	23594	27243	19904	31270	51411
IPI00124954.2	Kif5b	K.EVLQALEELAVNYDQK.S	12336	16168	19289	13569	21320	34100
IPI00124954.2	Kif5b	K.TQMLDQEELLASTR.R	2833	3562	3904	3014	5423	8351
IPI00124973.1	Gm10259;Kpna2;Gm10184	K.GINSNNLESQLQATQAAR.K	1381	2940	2804	1840	3903	6375
IPI00124973.1	Gm10259;Kpna2;Gm10184	K.LGETEK.L	23715	47531	44054	30342	65950	90515
IPI00124973.1	Gm10259;Kpna2;Gm10184	R.NKNPAPPLDAVEQILPTLVR.L	20713	45443	37408	26938	45328	67658
IPI00125267.4	Vapa	K.GPFTDVVTTNLK.L	229119	236680	240362	198462	296660	437064
IPI00125267.4	Vapa	K.VAHSDKPGSTSAVSFR.D	30258	35836	40996	29855	52547	79569
IPI00125776.1	Timm8a1	R.AEACFVNCVER.F	3873	4126	4385	4070	5413	8374
IPI00125776.1	Timm8a1	R.FIDTSQFILNR.L	24503	21973	22876	24573	30986	44852
IPI00125778.4	Tagln2	K.DGTVLCK.L	36612	43776	46761	47396	53561	78112
IPI00125778.4	Tagln2	K.LINSLYPEGQAPVK.K	146202	171140	181089	181608	198972	281176
IPI00125778.4	Tagln2	K.NM(15.9949)ACVQR.T	14181	16552	19678	18697	21262	30355
IPI00125778.4	Tagln2	K.NMACVQR.T	59260	77169	81833	83620	89967	127891
IPI00125778.4	Tagln2	K.NVIGLQM(15.9949)GTNR.G	5461	7300	7572	7502	8715	13532
IPI00125778.4	Tagln2	K.NVIGLQMGTNR.G	46108	59671	67246	66578	72567	109679
IPI00125778.4	Tagln2	K.QMEQISQFLQAAER.Y	44912	57997	62165	62932	71510	103245
IPI00125778.4	Tagln2	R.DDGLFSGDPNWFPK.K	13105	16357	17672	16417	19959	28926
IPI00125778.4	Tagln2	R.EDVGQPQPGR.E	34677	39423	44995	47271	52570	81198
IPI00125778.4	Tagln2	R.GASQAGM(15.9949)TGYGMPR.Q	4820	6620	7054	7298	8100	12992
IPI00125778.4	Tagln2	R.GASQAGMTGYGM(15.9949)PR.Q	13652	17249	19609	20595	22711	31057
IPI00125778.4	Tagln2	R.GASQAGMTGYGMPR.Q	12766	16192	17158	19090	18802	30824
IPI00125778.4	Tagln2	R.NFSDNQLQEGK.N	38985	52416	56764	54892	66883	94867
IPI00125778.4	Tagln2	R.TLMNLGGLAVAR.D	48624	60227	66722	67074	73888	111343
IPI00125778.4	Tagln2	R.YGINTTDIFQTVDLWEGK.N	18303	22679	24667	22897	26510	41223
IPI00125929.2	Ndufa4	K.FYSVNVDYSK.L	59425	106861	122586	59496	123555	124889
IPI00125929.2	Ndufa4	R.LALFNPDVSWDR.K	23140	34643	42585	24390	43495	48563
IPI00125971.1	Psmc6	K.ALQSVGQIVGEVLK.Q	5503	6873	7282	5757	8158	13375
IPI00125971.1	Psmc6	K.LSDGFNGADLR.N	8688	11515	11454	10759	13344	20451
IPI00125971.1	Psmc6	K.YIGESAR.L	59654	86073	85816	68871	96684	163765
IPI00125971.1	Psmc6	R.EVDPLVYNMSHEDPGNVSYSEIGGLSEQIR.E	19128	24060	24960	22210	32694	51869
IPI00125971.1	Psmc6	R.EVIELPLTNPELFQR.V	161843	225895	267014	206590	274856	448747
IPI00125971.1	Psmc6	R.FSEGTSADR.E	14618	18207	19434	17392	25524	37051
IPI00125971.1	Psmc6	R.VALDMTTLTIMR.Y	12181	13736	15604	12531	17547	29457
IPI00126000.1	Fkbp3	K.GTETISK.V	46594	57263	58296	61383	71266	94279
IPI00126000.1	Fkbp3	K.SEETLDEGPPK.Y	19425	22504	21892	23784	25677	34820
IPI00126000.1	Fkbp3	R.AWTVEQLR.S	49108	61034	60953	66018	75154	111551
IPI00126000.1	Fkbp3	R.GWDEALLTMSK.G	79714	97744	94325	99142	107819	151797
IPI00126000.1	Fkbp3	R.LEIEPEWAYGK.K	422725	508403	526265	560462	615170	817169
IPI00126072.2	Vat1	R.ACGLNFADLMGR.Q	17948	18780	19886	18562	26962	42421
IPI00126072.2	Vat1	R.IDSVWPFEK.V	27575	30811	32205	30483	43413	68616
IPI00126301.1	H2-D1	K.TWTAADMAAQITR.R	10277	10661	11315	9924	14173	22432
IPI00126301.1	H2-D1	R.FDSDAENPR.Y	11210	14651	17046	10866	18947	25829
IPI00126301.1	H2-D1	R.YFVTAVSR.P	19608	18246	21478	19700	26188	40301
IPI00126396.2	Mcm7	K.SDDDVSGAGELSSEELK.Q	6023	6878	8061	5709	8181	13025
IPI00126396.2	Mcm7	K.SQLLSYIDR.L	26053	29351	32491	23699	35135	55687
IPI00126396.2	Mcm7	R.GSSGVGLTAAVLR.D	67059	73365	89414	62373	96404	146835
IPI00126396.2	Mcm7	R.LFGDVVQELLPEYK.E	1940	2140	2490	1785	2608	4472
IPI00126396.2	Mcm7	R.LYLQTR.G	40212	47309	52642	35288	56527	89212
IPI00126396.2	Mcm7	R.NPQNQYPSELMR.R	13001	14746	14914	10474	16509	25742
IPI00126396.2	Mcm7	R.SITVVLEGENTR.I	17232	19075	21696	14528	22684	35465
IPI00126396.2	Mcm7	R.TLLAILR.L	13293	14071	18920	14779	21818	34790
IPI00126635.1	Idh3b	K.GELASYDMQLR.R	9197	8416	10840	7674	12882	20416
IPI00126635.1	Idh3b	K.LGDGLFLQCCEEVAELYPK.I	18438	16503	23670	15412	16958	43696
IPI00126635.1	Idh3b	R.DMGGYSTTTDFIK.S	54388	52810	58788	45619	70382	107753
IPI00126635.1	Idh3b	R.EQTEGEYSSLEHESAK.G	9700	8354	11687	8328	12461	20060
IPI00126925.1	Nubp2	K.STAYSALTSIAQR.V	13844	16604	18802	12412	20682	34658
IPI00126925.1	Nubp2	K.STISTELALALR.H	8931	11624	12598	8366	13557	22470
IPI00127021.1	Nedd8	K.EIEIDIEPTDK.V	3577	4164	5209	4106	6416	7835
IPI00127021.1	Nedd8	K.QMNDEK.T	71303	84408	87841	92888	109874	135682
IPI00127021.1	Nedd8	K.TAADYK.I	32210	38309	38365	40873	47413	61524
IPI00127172.3	Ddx1	K.ALIVEPSR.E	66020	85455	93728	67748	110282	176253
IPI00127172.3	Ddx1	K.WQMNPYDR.G	16441	20564	24212	16622	26465	41124
IPI00127172.3	Ddx1	R.ELAEQTLNNVK.Q	16890	21098	25672	15244	28222	45252
IPI00127172.3	Ddx1	R.ELLIIGGVAAR.D	30529	37808	42042	28425	46507	75819
IPI00127172.3	Ddx1	R.FLICTDVAAR.G	30317	38603	43859	29459	47662	82045
IPI00127172.3	Ddx1	R.FLVLDEADGLLSQGYSDFINR.M	3727	4668	5143	3750	5718	9515
IPI00127172.3	Ddx1	R.GIDIHGVPYVINVTLPDEK.Q	139126	175937	198938	137563	228465	378614
IPI00127176.3	6720456B07Rik	K.ISDFLNSFDMSCR.S	9354	11379	11519	13236	14935	20660
IPI00127176.3	6720456B07Rik	R.EYIEIITSSIK.K	17733	21830	22214	23264	26142	39446
IPI00127358.1	Sh3bgrl3	K.ATPPQIVNGNHYCGDYELFVEAVEQDTLQEFLK.L	5535	6430	7313	5631	10803	12714
IPI00127358.1	Sh3bgrl3	K.SQQSEVTR.I	49312	69945	64596	95460	101028	114434
IPI00127358.1	Sh3bgrl3	R.IQYQLVDISQDNALRDEMR.T	30860	37939	38076	47014	49881	64418
IPI00127358.1	Sh3bgrl3	R.VYSTSVTGSR.E	76088	104302	103078	130911	158667	170166
IPI00127406.1	Plod3	K.LLVITVATAETEGYR.R	12839	12603	15822	9683	16041	24931
IPI00127406.1	Plod3	K.LVGPEEALSAGEAR.D	6428	5301	7403	4519	7172	11825
IPI00127406.1	Plod3	K.QVGYEDQWLQLLR.T	18816	17248	20512	15175	23422	36628
IPI00127406.1	Plod3	R.AVMNFVVR.Y	99504	93985	119796	74460	126311	193937
IPI00127406.1	Plod3	R.IFQNLNGALDEVILK.F	104073	84456	103198	79672	120705	185857
IPI00127406.1	Plod3	R.SEDYVELVQR.K	11135	10666	12976	8306	13903	20865
IPI00127406.1	Plod3	R.YIM(15.9949)VSFVDP.-	844	894	1089	1081	1095	1690
IPI00127406.1	Plod3	R.YIMVSFVDP.-	4148	4874	5188	4090	5410	8096
IPI00127447.3	Scarb2	K.AVDQTIEK.N	73245	53582	54722	62033	66693	104605
IPI00127447.3	Scarb2	K.AYVFER.N	55212	46496	47680	50006	61762	97247
IPI00127447.3	Scarb2	K.DEVLYLFPSDLCR.S	58275	42469	49170	44528	58860	78903
IPI00127447.3	Scarb2	R.FQINTYVR.K	96459	77620	78824	90978	98860	153803
IPI00127625.2	Hmgcl	K.EVSVFGAVSELFTR.K	2330	2195	2718	2070	3043	4750
IPI00127625.2	Hmgcl	K.LLEAGDFICQALNR.K	12065	10834	11823	11056	13959	21862
IPI00127841.3	Slc25a5	K.DFLAGGVAAAISK.T	26079	42723	48594	26512	52840	58917
IPI00127841.3	Slc25a5	K.EQGVLSFWR.G	49763	83473	95109	49805	98643	111665
IPI00127841.3	Slc25a5	K.GAWSNVLR.G	84722	119255	142462	79897	148029	194410
IPI00127841.3	Slc25a5	K.GTDIMYTGTLDCWR.K	41549	60464	68248	38688	79117	95665
IPI00127841.3	Slc25a5	K.QIFLGGVDK.R	211637	343165	382303	221421	434252	454432
IPI00127841.3	Slc25a5	K.TAVAPIER.V	26870	42446	46042	25916	48285	56777
IPI00127841.3	Slc25a5	R.GNLANVIR.Y	170579	256947	306075	163562	323122	342667
IPI00127841.3	Slc25a5	R.LAADVGK.A	581059	857356	978068	526291	1005936	1088104
IPI00127841.3	Slc25a5	R.M(15.9949)MMQSGR.K	18632	27589	30578	20064	32989	37923
IPI00127841.3	Slc25a5	R.MMMQSGR.K	17621	24696	27081	18682	32160	38973
IPI00127941.1	1110004F10Rik	K.INEELESQYQQSMDSK.L	31114	34093	37249	36005	44092	56150
IPI00127941.1	1110004F10Rik	R.SASPDDDLGSSNWEAADLGNEER.K	5136	5932	5837	5060	6788	9886
IPI00127942.4	Dstn	K.CIVVEEGK.E	25160	28783	36793	28150	45039	67608
IPI00127942.4	Dstn	K.HEYQANGPEDLNR.T	546	898	775	942	1060	1722
IPI00127942.4	Dstn	K.LGGSLIVAFEGSPV.-	2314	2827	2886	2510	3413	5477
IPI00127942.4	Dstn	K.M(15.9949)IYASSK.D	384775	513784	509795	455129	533845	717949
IPI00127942.4	Dstn	K.MIYASSK.D	133651	160392	170042	150650	181321	251450
IPI00128071.7	Uso1	K.EGSYIQR.M	11709	13634	13571	12484	16342	23700
IPI00128071.7	Uso1	K.EQDDLLVLLADQDQK.I	8035	8400	10030	7770	10795	15936
IPI00128071.7	Uso1	K.HELYSR.A	18440	21740	22748	19289	26595	40000
IPI00128071.7	Uso1	K.SQLCSQSLEITR.L	32987	38240	38333	34972	45633	70090
IPI00128071.7	Uso1	K.TTDVEGR.L	11133	14654	13392	11848	16130	24355
IPI00128071.7	Uso1	R.LMDLLADSR.E	16860	19843	21141	19352	26833	37568
IPI00128071.7	Uso1	R.LQTENCELLQR.A	47396	53950	57242	49651	73751	99463
IPI00128071.7	Uso1	R.LSALLQETK.E	132138	152246	145613	127820	172722	256842
IPI00128071.7	Uso1	R.NDGVLLLQALTR.S	10662	13886	13349	11427	16266	22340
IPI00128071.7	Uso1	R.QSEDLGSQFTEIFIK.Q	54302	71043	73562	55843	84007	123412
IPI00128071.7	Uso1	R.SDSEIIAYALDTLYNIISNDEEEELEENSTR.Q	228	275	323	233	364	603
IPI00128152.1	Abcb1b	K.ILLLDEATSALDTESEAVVQAALDK.A	452	567	594	303	745	946
IPI00128152.1	Abcb1b	K.NLEEAK.N	76648	90309	97479	84111	120805	198031
IPI00128152.1	Abcb1b	R.EIIGVVSQEPVLFATTIAENIR.Y	1291	1532	1692	1224	1986	2934
IPI00128202.1	Eif3h	K.EFTAQNLGK.L	141583	167726	200281	168026	238188	413448
IPI00128202.1	Eif3h	K.EGTGSTATSSGSAGGAVGK.G	6608	9080	9419	6842	11484	19294
IPI00128202.1	Eif3h	K.LFMAQALQEYNN.-	7775	9776	10605	8680	12770	20687
IPI00128202.1	Eif3h	K.SLQLLMDR.V	11666	15726	15395	13144	19625	31029
IPI00128202.1	Eif3h	K.TAQGSLSLK.A	31915	35641	40730	29703	47556	71788
IPI00128202.1	Eif3h	K.YNTYMR.N	51565	71879	73596	62532	92710	145203
IPI00128202.1	Eif3h	R.VDEMSQDIIK.Y	98537	130424	148695	106780	189191	291624
IPI00128441.3	Hnrnpr	K.AGPIWDLR.L	13103	13689	16087	13162	17929	27158
IPI00128441.3	Hnrnpr	K.EAAQEAVK.L	285527	295727	312485	309986	381195	587378
IPI00128441.3	Hnrnpr	K.VTEGLVDVILYHQPDDK.K	118377	131840	142572	98273	158141	255639
IPI00128441.3	Hnrnpr	R.DLYEDELVPLFEK.A	63970	58275	68365	53622	83330	134762
IPI00128441.3	Hnrnpr	R.LDEIFQTGLVAYVDLDER.A	1866	2035	2288	1641	2612	3808
IPI00128441.3	Hnrnpr	R.TGYTLDVTTGQR.K	22198	24090	25778	20698	31288	44682
IPI00128450.1	Esyt1	K.ATYSTNSPVWEEAFR.F	7671	8024	10132	8393	11639	18564
IPI00128450.1	Esyt1	K.LDQVLQWNR.G	30609	32683	34499	31935	44083	59255
IPI00128450.1	Esyt1	K.LLAETVAPAVR.G	34331	32824	34777	29565	48861	70750
IPI00128450.1	Esyt1	R.FEWDLPLDGTLR.R	24306	30165	31865	24158	40139	64377
IPI00128450.1	Esyt1	R.ILYLDYSEIR.F	13170	11654	13190	11516	16679	22782
IPI00128450.1	Esyt1	R.LLVPLVPDLQDVAQLR.S	3344	3453	3854	3490	4912	8949
IPI00128450.1	Esyt1	R.TLNPEFNER.F	24840	27472	30207	25660	38748	62940
IPI00128450.1	Esyt1	R.VGTQTFCSR.V	22371	22161	23603	20514	29472	47931
IPI00128760.1	Ube2l3;Gm10705	K.NAEEFTK.K	53310	64583	62280	72004	78043	95082
IPI00128760.1	Ube2l3;Gm10705	R.ADLAEEYSK.D	61588	75808	78722	83190	99572	117090
IPI00128857.2	Me1	K.AECSAEQCYK.V	21210	30451	31752	31286	49249	75085
IPI00128857.2	Me1	K.AIVVTDGER.I	6024	8229	8838	8048	11750	18937
IPI00128857.2	Me1	K.DLAFTLEER.Q	6993	8735	9983	7864	12053	18857
IPI00128857.2	Me1	K.VFLTTAEVISQQVSDK.H	3644	4027	4475	3113	4811	7361
IPI00128857.2	Me1	K.YGMNCLIQFEDFANR.N	4343	5604	5604	5298	8472	13255
IPI00128857.2	Me1	R.LNSDFDR.Y	6903	9307	9529	8695	14909	21669
IPI00128857.2	Me1	R.YLLLMDLQDR.N	11921	17062	19911	16936	29202	41001
IPI00128904.1	Pcbp1	K.EVGSIIGK.K	41157	32181	39505	60818	37257	59918
IPI00128904.1	Pcbp1	K.IANPVEGSSGR.Q	18611	27092	28735	20028	32723	51055
IPI00128904.1	Pcbp1	R.AITIAGVPQSVTECVK.Q	169975	231677	256759	186920	308218	442643
IPI00128904.1	Pcbp1	R.ESTGAQVQVAGDMLPNSTER.A	5511	7193	8566	6768	9496	15542
IPI00128904.1	Pcbp1	R.INISEGNCPER.I	58647	78020	79822	61108	90983	141372
IPI00128904.1	Pcbp1	R.LVVPATQCGSLIGK.G	131041	179483	209337	122484	201734	308502
IPI00128904.1	Pcbp1	R.QGANINEIR.Q	80871	108813	119665	88185	118170	200510
IPI00128945.1	Psmb2	R.NGYELSPTAAANFTR.R	9478	11901	13514	10672	14662	25406
IPI00128945.1	Psmb2	R.VAASNIVQMK.D	216557	242110	272023	250511	307494	482391
IPI00128945.1	Psmb2	R.YYTPTISR.E	19652	21259	25014	20712	27376	39531
IPI00128973.1	Gap43	K.AGDAPSEEK.K	10656	10296	11318	8615	12408	13581
IPI00128973.1	Gap43	K.AGSAETESAAK.A	94504	92290	100968	79644	117275	127860
IPI00128973.1	Gap43	K.ATTDNSPSSK.A	173560	159583	170430	126497	176987	190000
IPI00128973.1	Gap43	K.EGDGSATTDAAPATSPK.A	4784	4601	4605	3462	5097	5556
IPI00128973.1	Gap43	K.QADVPAAVTDAAATTPAAEDAATK.A	4244	4680	4987	4164	5802	8912
IPI00128973.1	Gap43	R.QDEGKEDPEADQEHA.-	55639	56481	59345	49966	69178	71264
IPI00129120.1	Mllt11	K.NPEGDPLLEYSTFNFWR.A	1632	2191	2408	1782	2650	3476
IPI00129120.1	Mllt11	R.APIASIHSVDLDLL.-	66494	79997	91514	69865	106811	168764
IPI00129178.1	Oat	K.DCDAWK.V	69381	73433	82199	49729	93872	157654
IPI00129178.1	Oat	K.GLLNAIVIR.E	50345	56082	63460	40654	74857	121954
IPI00129178.1	Oat	K.IVFADGNFWGR.T	47675	54106	62343	41067	69027	108181
IPI00129178.1	Oat	K.SQVDKLTLTSRAFYNNVLGEYEEYITK.L	8239	9675	10928	11445	11966	19630
IPI00129178.1	Oat	R.AFYNNVLGEYEEYITK.L	156168	156521	209498	129956	202748	351906
IPI00129178.1	Oat	R.ALQDPNVAAFMVEPIQGEAGVIVPDPGYLTGVR.E	6915	7322	8225	7795	9420	15216
IPI00129178.1	Oat	R.ESVEIINK.T	37246	41046	48273	32808	57964	98084
IPI00129178.1	Oat	R.IAIAALEVLEEENLAENADK.M	26805	31667	34320	22901	42749	67195
IPI00129276.3	Eif3a	K.AFKDIDIEDLEELDPDFIMAK.Q	85542	113429	103574	106753	128779	278209
IPI00129276.3	Eif3a	K.DIDIEDLEELDPDFIMAK.Q	16179	22167	26095	19430	32524	53025
IPI00129276.3	Eif3a	K.DLYNWLEVEFNPLK.L	1593	2202	2048	1774	2576	4055
IPI00129276.3	Eif3a	K.FCLQYTR.K	77300	102562	102149	79239	119113	215602
IPI00129276.3	Eif3a	K.FLWESYR.Q	50388	69264	74054	56408	87888	145301
IPI00129276.3	Eif3a	K.NLTQEEMQR.M	4005	4982	5621	4653	8011	13210
IPI00129276.3	Eif3a	K.QPALDVLYDVMK.S	98483	136331	137848	129074	164561	278811
IPI00129276.3	Eif3a	K.QVEQLEK.E	98001	128905	138616	104480	162369	273330
IPI00129276.3	Eif3a	K.SAYEEQR.V	28509	38952	41759	32570	50092	89431
IPI00129276.3	Eif3a	K.TEAAKEESQQMVLDIEDLDNIQTPESVLLSAVSGEDTQDR.T	2472	0	2341	4056	4636	5927
IPI00129276.3	Eif3a	K.VLNWVR.E	43674	59898	65480	49667	79599	125825
IPI00129276.3	Eif3a	K.YLELCVDLR.K	5399	7214	7812	6306	9959	18294
IPI00129276.3	Eif3a	R.EEASSWR.R	16397	22022	25232	18675	27241	44287
IPI00129276.3	Eif3a	R.EESWGPPR.E	8151	11064	12182	9131	14187	22730
IPI00129276.3	Eif3a	R.EKEELEQR.E	66203	84712	94591	74249	112701	194246
IPI00129276.3	Eif3a	R.ELEIEER.E	13908	18174	18495	15730	21705	36901
IPI00129276.3	Eif3a	R.EQPEKEPELQQYVPQLQNNTILR.L	91886	109383	117842	97249	159726	281228
IPI00129276.3	Eif3a	R.HCDLQVR.I	7891	11752	12164	8846	12739	21021
IPI00129276.3	Eif3a	R.ITTMQLER.E	48050	64444	66114	57783	89313	138520
IPI00129276.3	Eif3a	R.LESLNIQR.E	26414	34965	39149	29479	49084	78084
IPI00129276.3	Eif3a	R.LGDDPLSR.K	13679	17817	19511	14576	24375	36397
IPI00129276.3	Eif3a	R.LLDMDGIIVEK.Q	255263	372160	385804	297039	455439	807456
IPI00129276.3	Eif3a	R.LTSLVPFVDAFQLER.A	8440	12090	12785	9786	15816	25997
IPI00129276.3	Eif3a	R.NMDDDRVPR.R	3130	3926	4358	3424	4988	8199
IPI00129276.3	Eif3a	R.QCLDLLR.N	19264	24739	28146	22260	32390	55182
IPI00129276.3	Eif3a	R.QSVYEEK.L	73530	97318	108227	80980	129856	222536
IPI00129276.3	Eif3a	R.TLSFGSDLNYATR.E	45670	62084	67092	51132	80368	139570
IPI00129319.3	Ppp1r7	K.IEGLQSLVNLR.E	15980	19282	19518	17838	24812	36430
IPI00129319.3	Ppp1r7	K.LQNLDALTNLTVLSVQSNR.L	6530	7310	8634	6248	8109	15027
IPI00129362.1	Fads2	K.SSQITEDFR.A	5797	8055	9637	4897	9354	16633
IPI00129362.1	Fads2	R.WLVIDR.K	15631	20732	24296	11048	26751	42110
IPI00129395.2	Slc7a5	M.AVAGAK.R	19083	20875	21368	18404	24975	40547
IPI00129395.2	Slc7a5	R.LFFVGSR.E	66904	53868	61190	49537	62709	101677
IPI00129395.2	Slc7a5	R.RGDGADPEGEGVTLQR.N	280	216	0	196	0	255
IPI00129430.1	Sfpq	K.AELDDTPMR.G	12154	13664	14656	11701	16925	22381
IPI00129430.1	Sfpq	K.ISDSEGFK.A	119976	125878	155214	120100	149741	232677
IPI00129430.1	Sfpq	R.CSEGVFLLTTTPR.P	12415	14748	14644	10977	16352	26332
IPI00129430.1	Sfpq	R.EEYEGPNK.K	17587	19593	23359	23728	31723	45099
IPI00129430.1	Sfpq	R.EMEEQMR.R	9869	10545	13001	10213	12914	21237
IPI00129430.1	Sfpq	R.FATHAAALSVR.N	6473	7610	8212	7348	10803	15264
IPI00129430.1	Sfpq	R.LFVGNLPADITEDEFK.R	52455	55795	58059	60661	60347	96186
IPI00129430.1	Sfpq	R.LFVGNLPADITEDEFKR.L	204540	206223	270722	194762	251762	393638
IPI00129430.1	Sfpq	R.NLSPYVSNELLEEAFSQFGPIER.A	1339	1516	1816	1462	1993	3006
IPI00129512.3	Psmb4	K.FDGGVVIAADMLGSYGSLAR.F	6595	8129	8985	7859	11567	18605
IPI00129512.3	Psmb4	K.GVEIEGPLSAQTNWDIAHMISGFE.-	4670	5112	5446	5179	6530	12449
IPI00129512.3	Psmb4	K.QPVLSQTEAR.E	15310	17890	19772	16054	24019	37462
IPI00129512.3	Psmb4	K.QVLGQMVIDEELLGDGHSYSPR.A	8517	8975	10191	8926	13026	20678
IPI00129516.1	Uqcrh	R.LELCDNR.V	16645	23299	24736	18169	26621	24388
IPI00129516.1	Uqcrh	R.SQTEEDCTEELFDFLHAR.D	85222	96112	92138	79590	125417	143980
IPI00129519.3	Basp1	K.AEGAGTEEEGTPK.E	27990	27345	27577	21751	28113	39047
IPI00129519.3	Basp1	K.AGEASAESTGAADGAAPEEGEAK.K	4788	4740	5680	4802	5539	7845
IPI00129519.3	Basp1	K.ESEPQAAADATEVK.E	15627	16032	16574	12838	16314	24312
IPI00129519.3	Basp1	K.ETPAASEAPSSAAK.A	26614	25544	25074	20897	27107	37939
IPI00129526.1	Hsp90b1	K.AQAYQTGK.D	82453	81236	88644	88533	120026	183638
IPI00129526.1	Hsp90b1	K.AVVSQR.L	26772	28432	30318	28526	42184	57761
IPI00129526.1	Hsp90b1	K.DISTNYYASQK.K	149120	152233	161348	150332	204755	305801
IPI00129526.1	Hsp90b1	K.EAESSPFVER.L	20896	21753	23436	21273	28777	44795
IPI00129526.1	Hsp90b1	K.EDEDDKTVMDLAVVLFETATLR.S	1568	1690	1902	1527	2125	3451
IPI00129526.1	Hsp90b1	K.EEASDYLELDTIK.N	215034	203768	228160	204485	305537	405263
IPI00129526.1	Hsp90b1	K.EFEPLLNWMK.D	109686	110489	119272	107598	157305	216653
IPI00129526.1	Hsp90b1	K.EFGTNIK.L	210361	200544	222883	234766	296794	477214
IPI00129526.1	Hsp90b1	K.ESDDPM(15.9949)AYIHFTAEGEVTFK.S	603	702	787	668	943	1361
IPI00129526.1	Hsp90b1	K.ESDDPMAYIHFTAEGEVTFK.S	1097	1120	1259	1251	1522	2352
IPI00129526.1	Hsp90b1	K.EVEEDEYK.A	103012	111478	109198	106820	150483	222084
IPI00129526.1	Hsp90b1	K.FAFQAEVNR.M	44569	45430	48268	46588	62253	89621
IPI00129526.1	Hsp90b1	K.GVVDSDDLPLNVSR.E	73276	72815	78848	74514	97097	147880
IPI00129526.1	Hsp90b1	K.GYEVIYLTEPVDEYCIQALPEFDGK.R	31080	15086	18178	12611	28049	29586
IPI00129526.1	Hsp90b1	K.GYEVIYLTEPVDEYCIQALPEFDGKR.F	106449	101081	114446	112420	142976	228180
IPI00129526.1	Hsp90b1	K.IYFM(15.9949)AGSSR.K	68124	69363	71086	65484	89895	132670
IPI00129526.1	Hsp90b1	K.IYFMAGSSR.K	90590	91364	94990	95921	120325	173640
IPI00129526.1	Hsp90b1	K.KGYEVIYLTEPVDEYCIQALPEFDGK.R	57814	73448	71432	68357	93194	137042
IPI00129526.1	Hsp90b1	K.KGYEVIYLTEPVDEYCIQALPEFDGKR.F	103116	110672	98126	124714	141268	214263
IPI00129526.1	Hsp90b1	K.LGVIEDHSNR.T	42920	43044	46207	43992	59549	87806
IPI00129526.1	Hsp90b1	K.MTEAQEDGQSTSELIGQFGVGFYSAFLVADK.V	229	344	399	325	499	711
IPI00129526.1	Hsp90b1	K.NLLHVTDTGVGMTR.E	18263	21158	21479	19848	27383	39336
IPI00129526.1	Hsp90b1	K.SGTSEFLNK.M	68498	69528	72160	71547	94549	136435
IPI00129526.1	Hsp90b1	K.SILFVPTSAPR.G	79601	79019	84276	83090	108617	159199
IPI00129526.1	Hsp90b1	K.TETVEEPLEEDEAAKEEKEESDDEAAVEEEEEEK.K	12649	12519	14120	11572	18648	25382
IPI00129526.1	Hsp90b1	K.TVWDWELMNDIK.P	9910	9928	11531	9602	14453	19483
IPI00129526.1	Hsp90b1	K.VIVTSK.H	89235	92240	100258	99100	118520	175691
IPI00129526.1	Hsp90b1	K.YLNFVK.G	72796	75760	78223	75764	103136	147164
IPI00129526.1	Hsp90b1	K.YNDTFWK.E	301219	304107	324219	297281	426087	598311
IPI00129526.1	Hsp90b1	R.EATEKEFEPLLNWM(15.9949)K.D	150659	164338	152725	177347	186370	327863
IPI00129526.1	Hsp90b1	R.EATEKEFEPLLNWMK.D	694164	729352	606210	791835	759701	1436348
IPI00129526.1	Hsp90b1	R.EEEAIQLDGLNASQIR.E	13548	17646	19314	13624	24752	29953
IPI00129526.1	Hsp90b1	R.ELISNASDALDK.I	355423	439701	461416	362301	553741	757614
IPI00129526.1	Hsp90b1	R.ELISNASDALDKIR.L	221677	318826	243737	319558	307715	714026
IPI00129526.1	Hsp90b1	R.ETLQQHK.L	21652	25310	27796	25147	31375	49158
IPI00129526.1	Hsp90b1	R.FQNVAK.E	61132	65520	72422	67707	93478	132754
IPI00129526.1	Hsp90b1	R.FQSSHHSTDITSLDQYVER.M	9166	11534	12500	9536	15123	22833
IPI00129526.1	Hsp90b1	R.GLFDEYGSK.K	47642	47770	49628	49286	64654	96351
IPI00129526.1	Hsp90b1	R.GNTLGR.G	34019	41667	41052	35460	51067	75448
IPI00129526.1	Hsp90b1	R.IKEDEDDKTVM(15.9949)DLAVVLFETATLR.S	45023	46370	47961	47550	61875	96409
IPI00129526.1	Hsp90b1	R.IKEDEDDKTVMDLAVVLFETATLR.S	46616	51926	48941	47820	69827	106260
IPI00129526.1	Hsp90b1	R.LISLTDENALAGNEELTVK.I	12261	14377	14942	13396	18315	26680
IPI00129526.1	Hsp90b1	R.LTESPCALVASQYGWSGNM(15.9949)ER.I	3663	3665	3780	3252	4604	7435
IPI00129526.1	Hsp90b1	R.LTESPCALVASQYGWSGNMER.I	17412	18868	20931	17669	24845	39981
IPI00129526.1	Hsp90b1	R.SGYLLPDTK.A	184915	186195	197256	196812	246022	362501
IPI00129526.1	Hsp90b1	R.TDDEVVQREEEAIQLDGLNASQIR.E	8215	8090	8872	7938	11150	16481
IPI00129526.1	Hsp90b1	R.VFITDDFHDMMPK.Y	155820	166108	189097	172300	223964	299268
IPI00129527.3	Prph	K.EQHSDLDK.S	53742	66108	66717	63492	93516	116258
IPI00129527.3	Prph	K.LLEGEESR.I	33034	39360	41298	38637	50157	68005
IPI00129527.3	Prph	K.M(15.9949)ALDIEIATYR.K	16752	21260	22779	22168	27351	38374
IPI00129527.3	Prph	K.MALDIEIATYR.K	11104	13713	14488	13476	17423	24205
IPI00129527.3	Prph	K.NLQEAEEWYK.S	561454	713554	740132	707503	947320	1241853
IPI00129527.3	Prph	K.QELQELNDR.F	31620	35849	39008	38487	54017	66873
IPI00129527.3	Prph	K.QEMNESR.R	18011	20812	22327	21691	29406	43625
IPI00129527.3	Prph	K.VVTESQK.E	19306	22597	24998	20219	30595	45913
IPI00129527.3	Prph	K.YADLSDAANR.N	17293	19911	22280	21654	31501	44366
IPI00129527.3	Prph	R.ADQLCQQELR.E	17024	23069	24230	24600	31850	47536
IPI00129527.3	Prph	R.AQYENIAAK.N	33394	38965	41867	41242	56274	77141
IPI00129527.3	Prph	R.DGLAEDLAALK.Q	596402	811522	910979	903447	1158302	1562400
IPI00129527.3	Prph	R.DLQVSVESQQVQQVEVEATVKPELTAALR.D	1145	1363	1304	1099	1483	2504
IPI00129527.3	Prph	R.ELEEQFALEAGGYQAGAAR.L	1550	1901	1884	1609	2136	3361
IPI00129527.3	Prph	R.ELELLGR.E	64579	82700	83812	89950	114871	162587
IPI00129527.3	Prph	R.EYQELLNVK.M	163251	187305	190916	203659	258045	369715
IPI00129527.3	Prph	R.FANFIEK.V	185500	224379	230091	216181	322159	439425
IPI00129527.3	Prph	R.FLEQQNAALR.G	49968	59899	60875	58464	79921	111891
IPI00129527.3	Prph	R.GTNEALLR.Q	8277	9007	10455	9462	12838	17252
IPI00129527.3	Prph	R.KIESLMDEIEFLK.K	180588	224432	227842	243785	303382	400885
IPI00129527.3	Prph	R.KLLEGEESR.I	210978	252306	287131	265553	318703	462767
IPI00129527.3	Prph	R.LDFSM(15.9949)AEALNQEFLATR.S	1749	1898	2307	2024	2861	4186
IPI00129527.3	Prph	R.LDFSMAEALNQEFLATR.S	13749	16200	16494	16093	21506	32552
IPI00129527.3	Prph	R.LLGSGSPSSSAR.L	46763	57448	62339	53813	82509	114524
IPI00129527.3	Prph	R.QIQSLTCEVDGLR.G	102482	120262	120755	117546	151810	212208
IPI00129527.3	Prph	R.SSISSTSYR.R	69186	88372	99110	85704	127464	174420
IPI00129618.1	Syt1	K.TLVMAVYDFDR.F	24493	28719	32130	25753	37166	51994
IPI00129618.1	Syt1	K.VFVGYNSTGAELR.H	25074	31488	36016	27848	42059	62916
IPI00129685.3	Tpt1	K.DGLEM(15.9949)EK.C	103986	135088	140282	145729	175968	221569
IPI00129685.3	Tpt1	K.DGLEMEK.C	248214	365382	387898	391875	511093	622072
IPI00129685.3	Tpt1	K.GKLEEQKPER.V	408655	598012	573983	575594	738267	918284
IPI00129685.3	Tpt1	R.DLISHDELFSDIYK.I	344923	583395	549286	524210	672963	818708
IPI00129685.3	Tpt1	R.EIADGLCLEVEGK.M	42275	65088	61280	59810	76066	88519
IPI00129685.3	Tpt1	R.TEGAIDDSLIGGNASAEGPEGEGTESTVVTGVDIVMNHHLQETSFTK.E	8255	16542	13346	9672	17851	19432
IPI00129792.1	Kpna4	K.EAAWAISNLTISGR.K	10646	14380	14618	12959	20818	32567
IPI00129792.1	Kpna4	K.MAEDQAETIANLIEECGGLEK.I	16533	24300	24993	19524	43403	59239
IPI00129792.1	Kpna4	K.VQTAALR.A	43723	55674	59779	48157	70159	109236
IPI00129792.1	Kpna4	R.NVPQEDICEDSDIDGDYR.V	1018	1656	1563	1458	2086	3417
IPI00129792.1	Kpna4	R.VQNTSLEAIVQNASSDNQGIQLSAVQAAR.K	939	1067	1243	986	1466	1968
IPI00129873.1	Lsm6	K.LNSGVDYR.G	32521	42987	44040	35530	50274	73319
IPI00129873.1	Lsm6	R.GVLACLDGYMNIALEQTEEYVNGQLK.N	535	499	704	454	618	1285
IPI00129907.7	Acbd3	K.QVLLGPYNPDTSPEVGFFDVLGNDR.R	1133	1459	1546	1304	1772	2818
IPI00129907.7	Acbd3	R.EPGEAAAEGAAEEAR.R	5288	5422	6185	5680	7910	10585
IPI00129968.2	Emb	K.HLLEEDGGSYWCR.A	14566	17180	18483	15616	22748	35408
IPI00129968.2	Emb	K.M(15.9949)GNTLTSQYR.F	16576	15872	15419	17679	18882	26804
IPI00129968.2	Emb	K.MGNTLTSQYR.F	23317	25788	24944	25019	29194	40920
IPI00129968.2	Emb	K.YSCVFGEK.E	24103	23860	25525	24908	29794	44564
IPI00130014.3	Map4k4	K.LVDFGVSAQLDR.T	24222	27772	30510	19886	33918	55046
IPI00130014.3	Map4k4	R.ALFLIPR.N	97060	118172	135030	120727	172510	259518
IPI00130095.1	G3bp1	K.DFFQNFGNVVELR.I	35864	41408	48771	34073	57531	90620
IPI00130095.1	G3bp1	K.FYVHNDIFR.Y	21272	24934	27904	21576	33523	55930
IPI00130095.1	G3bp1	K.LPNFGFVVFDDSEPVQK.V	24174	29929	30835	24539	35513	61196
IPI00130095.1	G3bp1	K.STSPAPADVAPAQEDLR.T	2470	4122	5021	3411	5485	8700
IPI00130095.1	G3bp1	R.EAGEPGDVEPR.R	33116	38934	39332	31737	46004	76987
IPI00130095.1	G3bp1	R.QYYTLLNQAPDMLHR.F	7847	9288	9312	8757	11726	19431
IPI00130118.1	Rab10	K.AFLTLAEDILR.K	16107	14998	17118	13628	19111	28528
IPI00130118.1	Rab10	R.NIDEHANEDVER.M	3999	4672	4725	3793	5970	7834
IPI00130173.1	Uba2	K.DQQVLDVK.S	40150	48005	55954	45723	62022	110168
IPI00130173.1	Uba2	K.GDGAELIWDKDDPPAMDFVTSAANLR.M	76397	88855	83030	91007	112259	184975
IPI00130173.1	Uba2	K.QAEDAAK.S	3263	4208	4384	3671	4838	8025
IPI00130173.1	Uba2	K.YLFNQLFGEEDADQEVSPDR.A	5261	6540	7128	5344	7585	12383
IPI00130173.1	Uba2	R.ADPEAAWEPTEAEAR.A	8012	9264	10932	8312	11435	17476
IPI00130173.1	Uba2	R.ASNEDGDIK.R	10907	12704	14591	10859	15354	25416
IPI00130173.1	Uba2	R.ASNEDGDIKR.I	12582	15386	16686	13458	18052	31540
IPI00130173.1	Uba2	R.ELAEAVSGGR.V	9935	11309	13204	11564	14146	24162
IPI00130186.4	Atp6v1c1	K.GNLQNLER.K	1079	1812	2091	1534	2213	3105
IPI00130186.4	Atp6v1c1	K.VGTLDVLVGLSDELAK.L	18699	20304	22956	15180	24674	33866
IPI00130186.4	Atp6v1c1	K.VQENLLASGVDLVTYITR.F	1910	2251	2812	1988	3016	3416
IPI00130186.4	Atp6v1c1	R.DFQYNEEEMK.A	33310	38434	49500	35037	55991	78659
IPI00130186.4	Atp6v1c1	R.SSNVLSEDQDSYLCNVTLFR.K	1500	2103	2515	1810	2392	4662
IPI00130218.2	Kif11	R.NIQVVVR.C	13871	22523	24445	13433	30007	44926
IPI00130218.2	Kif11	R.SPNEVYTWEEDPLAGIIPR.T	20120	24464	26837	14569	26855	53422
IPI00130280.1	Atp5a1	K.APGIIPR.I	44772	57388	64207	39236	67241	84259
IPI00130280.1	Atp5a1	K.AVDSLVPIGR.G	65797	87409	104228	57942	104065	113003
IPI00130280.1	Atp5a1	K.EIVTNFLAGFEP.-	1896	2404	2479	1827	2990	4284
IPI00130280.1	Atp5a1	K.GMSLNLEPDNVGVVVFGNDK.L	6215	9191	10411	5749	10320	11352
IPI00130280.1	Atp5a1	K.HALIIYDDLSK.Q	239455	306219	362475	199745	325389	343555
IPI00130280.1	Atp5a1	K.ISEQSDAK.L	177628	267840	308316	156064	304825	321710
IPI00130280.1	Atp5a1	K.LELAQYR.E	27141	38298	40247	25949	44400	49778
IPI00130280.1	Atp5a1	K.QAVAYR.Q	195329	306324	311527	178887	325108	325671
IPI00130280.1	Atp5a1	K.QGQYSPMAIEEQVAVIYAGVR.G	5182	7642	7857	4840	8427	10514
IPI00130280.1	Atp5a1	K.TGTAEM(15.9949)SSILEER.I	10009	15898	17281	8587	17306	17750
IPI00130280.1	Atp5a1	K.TGTAEMSSILEER.I	11542	19167	18940	8419	20640	19377
IPI00130280.1	Atp5a1	K.TSIAIDTIINQK.R	94108	139893	152987	87317	150980	158698
IPI00130280.1	Atp5a1	R.EAYPGDVFYLHSR.L	27416	37493	41708	26030	43168	53441
IPI00130280.1	Atp5a1	R.ELIIGDR.Q	18878	28368	30841	15728	31498	35259
IPI00130280.1	Atp5a1	R.EVAAFAQFGSDLDAATQQLLSR.G	5476	8433	8193	5373	9011	10176
IPI00130280.1	Atp5a1	R.ILGADTSVDLEETGR.V	1412	1819	1838	1546	2102	2823
IPI00130280.1	Atp5a1	R.LTDADAM(15.9949)K.Y	15190	25530	26680	17327	30452	32969
IPI00130280.1	Atp5a1	R.PAINVGLSVSR.V	39226	57049	57209	37330	66375	73862
IPI00130280.1	Atp5a1	R.QMSLLLR.R	161789	250468	263452	143447	273759	254972
IPI00130280.1	Atp5a1	R.TGAIVDVPVGEELLGR.V	52021	85480	92169	42688	87335	82818
IPI00130280.1	Atp5a1	R.VGSAAQTR.A	101935	169108	175287	93466	182393	176551
IPI00130280.1	Atp5a1	R.VLSIGDGIAR.V	30457	46210	49796	27797	50608	56966
IPI00130280.1	Atp5a1	R.VVDALGNAIDGK.G	1203329	1918147	2080805	1064037	1966504	2035179
IPI00130344.3	Clic1	K.FSAYIK.N	86316	110665	120146	117517	140178	223290
IPI00130344.3	Clic1	K.GVTFNVTTVDTK.R	41036	47883	52161	56226	60435	86866
IPI00130344.3	Clic1	K.VLDNYLTSPLPEEVDETSAEDEGISQR.K	2211	2331	2881	2383	2702	4819
IPI00130344.3	Clic1	R.EEFASTCPDDEEIELAYEQVAR.A	1492	2269	2362	2102	2634	3920
IPI00130344.3	Clic1	R.GFTIPEAFR.G	40371	51238	54732	49230	60752	93312
IPI00130344.3	Clic1	R.TETVQK.L	43872	54852	55082	46353	62393	94400
IPI00130344.3	Clic1	R.YLSNAYAR.E	30592	44703	45223	39109	52662	73748
IPI00130353.5	Vars	K.ALNPLEDWLR.L	51626	63836	77062	48138	71778	132102
IPI00130353.5	Vars	K.DVSGAMPDSYSPQYVEAAWYPWWER.Q	2290	2804	2955	2150	3289	4855
IPI00130353.5	Vars	K.ITPAHDQNDYEVGQR.H	380	432	448	332	390	606
IPI00130353.5	Vars	K.LQQTEAELR.K	21890	28200	31382	24538	31134	56696
IPI00130353.5	Vars	K.LSATVTEAFVR.L	15669	20015	21318	19857	26556	46763
IPI00130353.5	Vars	K.VPLEVQEADEAK.L	19684	21574	28257	18802	27194	48397
IPI00130353.5	Vars	R.AASSYSAK.V	19088	25686	29299	19424	29059	49808
IPI00130353.5	Vars	R.AVLGEVALYSGAR.S	39460	46756	55374	35863	58150	98232
IPI00130353.5	Vars	R.EFGVSPDK.I	98000	115470	129974	89779	133296	211540
IPI00130353.5	Vars	R.EVYLHAIVR.D	13856	14423	17417	12339	18154	32940
IPI00130353.5	Vars	R.FGLCAYTSQGR.D	79408	99788	110401	70693	113419	194365
IPI00130353.5	Vars	R.QTLYTCLDVGLR.L	33910	39902	44301	28659	44810	79046
IPI00130353.5	Vars	R.SLPIVFDDFVDMEFGTGAVK.I	18136	22118	25236	16258	26454	46764
IPI00130353.5	Vars	R.WFNTCVR.Q	27184	35084	40282	27053	46408	73870
IPI00130353.5	Vars	R.YWVSGR.T	45826	54560	67212	40653	68619	112397
IPI00130391.1	Prss1	R.LGEHNINVLEGNEQFIDAAK.I	115407	113849	110757	115118	137921	129468
IPI00130486.1	Fkbp9	K.DTISIENK.V	36547	40052	41483	35695	53505	81065
IPI00130486.1	Fkbp9	K.VTAEEFK.L	56316	58251	63699	48266	67325	94403
IPI00130486.1	Fkbp9	K.VVPENCER.R	3197	3566	3689	2958	3732	5551
IPI00130489.1	Rab35	K.ENVNVEEMFNCITELVLR.A	1009	1079	1128	970	1369	2027
IPI00130489.1	Rab35	K.VVETEDAYK.F	25672	24492	27933	22901	34642	53964
IPI00130589.8	Sod1	K.DGVANVSIEDR.V	22099	24657	27606	16472	22145	25475
IPI00130589.8	Sod1	K.GGNEESTK.T	109467	120288	135561	72858	96781	114219
IPI00130589.8	Sod1	R.HVGDLGNVTAGK.D	11016	13855	14844	10238	14137	21163
IPI00130589.8	Sod1	R.LACGVIGIAQ.-	6804	8154	8441	6228	9411	15338
IPI00130589.8	Sod1	R.VISLSGEHSIIGR.T	42815	45779	51121	35146	46690	63937
IPI00130833.3	Fkbp8	K.TAEDGPDLEMLSGQER.V	7325	7844	8626	6168	9411	15751
IPI00130833.3	Fkbp8	K.VLAQQGEYSEAIPILR.A	6154	7496	8654	5972	9841	14290
IPI00130833.3	Fkbp8	K.YCYGPQGR.S	5752	6802	7265	5279	7436	11935
IPI00130833.3	Fkbp8	R.ECGNAHYQR.A	3033	3319	3708	2715	4164	6405
IPI00130833.3	Fkbp8	R.EFLAATEPEPAPAPAPEEWLDILGNGLLR.M	5327	7552	10522	6787	10023	16119
IPI00130833.3	Fkbp8	R.STETALYR.K	10988	12226	14191	8728	13959	21595
IPI00130833.3	Fkbp8	R.VALANR.K	50542	50644	63580	40752	65268	92188
IPI00130833.3	Fkbp8	R.VQEEPELAFTLGDCDVIQALDLSVPLMDVGETAMVTADSK.Y	969	1227	1476	1440	1718	2766
IPI00130840.7	Cope	K.ENDFDR.L	9119	11495	12592	10741	13916	20399
IPI00130840.7	Cope	K.MQDQDEDATLTQLATAWVNLAVGGEK.L	424	555	735	571	767	1157
IPI00130840.7	Cope	K.NAFYIGSYQQCINEAQR.V	8010	9990	10028	6925	10258	16984
IPI00130883.1	Rbm3	R.AM(15.9949)NGESLDGR.Q	10597	13630	14877	10212	15731	21096
IPI00130883.1	Rbm3	R.DYSGSQGGYDR.Y	30180	35732	40467	25649	40193	56932
IPI00130883.1	Rbm3	R.GFGFITFTNPEHASDAM(15.9949)R.A	5101	6307	7662	4409	7618	10394
IPI00130883.1	Rbm3	R.GFGFITFTNPEHASDAMR.A	22847	24060	28460	19203	28896	44319
IPI00130883.1	Rbm3	R.YSGGNYR.D	7652	9089	10078	6944	10566	14314
IPI00130885.1	Rbmxrt	R.DGYGGSR.D	4692	4712	5874	4054	6941	10048
IPI00130885.1	Rbmxrt	R.SDLYSSGR.D	3824	5150	5409	3846	6958	9583
IPI00130920.2	Mtap1b	K.AAEAGVTEEQYGYLGTSAK.Q	7247	11234	10709	8478	13598	19819
IPI00130920.2	Mtap1b	K.ASLTLFCPEEGDWK.N	138636	217147	248516	205924	280932	412836
IPI00130920.2	Mtap1b	K.DIKPQLELIEDEEK.L	79910	134382	154485	113566	192975	303455
IPI00130920.2	Mtap1b	K.EEQSPVK.A	26078	34952	36598	33738	44195	68004
IPI00130920.2	Mtap1b	K.EETPEVTK.T	4276	6122	6849	4701	9204	11445
IPI00130920.2	Mtap1b	K.ETAAAHQASSSPPIDAATAEPYGFR.S	1757	2741	2520	2433	3535	4847
IPI00130920.2	Mtap1b	K.ETEVSK.G	32769	46714	45668	39430	63340	98717
IPI00130920.2	Mtap1b	K.GSAESPDEGITTTEGEGECEQTPEELEPVEK.Q	1102	1347	1810	991	2129	2609
IPI00130920.2	Mtap1b	K.HSPTEDDESAK.A	5344	7342	8204	6088	10714	15134
IPI00130920.2	Mtap1b	K.LEMYVLNPVK.S	14342	23901	23538	20165	29458	45355
IPI00130920.2	Mtap1b	K.MSISEGTVSDK.S	114371	173898	182548	145344	224150	330112
IPI00130920.2	Mtap1b	K.NAANASASK.S	7654	10857	12154	9656	15782	24204
IPI00130920.2	Mtap1b	K.NLISPDLGVVFLNVPENLKDPEPNIK.M	58300	76912	77456	65294	96730	167361
IPI00130920.2	Mtap1b	K.SPCDSGYSYETIEK.T	17415	18947	20034	19269	26566	42218
IPI00130920.2	Mtap1b	K.STGFIPIKEDFGPEK.K	474886	757549	710344	598313	867259	1302468
IPI00130920.2	Mtap1b	K.TPEDGGYTCEITEK.T	8733	12041	12222	10613	15024	23113
IPI00130920.2	Mtap1b	K.TPLGER.S	6768	10105	12399	8371	17663	24120
IPI00130920.2	Mtap1b	K.TPQASTYSYETSDR.C	6770	10992	10380	8684	13720	19540
IPI00130920.2	Mtap1b	K.TSDVETMSSQSALALDER.K	4732	7904	7906	5615	9399	13534
IPI00130920.2	Mtap1b	K.TTEAAATAVGTAATTAAVVAAAGIAASGPVK.E	753	786	958	842	1064	1625
IPI00130920.2	Mtap1b	K.VQSLEGEK.L	16274	22841	23183	20716	27054	45317
IPI00130920.2	Mtap1b	K.YESSLYSQEYSK.P	13664	25845	25492	19332	35970	47634
IPI00130920.2	Mtap1b	R.AIGNIELGIR.S	30693	45102	48812	40468	62609	94105
IPI00130920.2	Mtap1b	R.AVLDALLEGK.A	63706	98261	109715	76069	135511	232403
IPI00130920.2	Mtap1b	R.DAYCSEEK.E	38281	58368	61095	50106	78034	124542
IPI00130920.2	Mtap1b	R.DLTTSSVEK.D	73270	116170	112120	95070	141784	215384
IPI00130920.2	Mtap1b	R.DVM(15.9949)SDETNNEETESPSQEFVNITK.Y	1001	1445	1462	1225	1714	2965
IPI00130920.2	Mtap1b	R.DVMSDETNNEETESPSQEFVNITK.Y	1877	3025	2715	2176	3363	4932
IPI00130920.2	Mtap1b	R.EMSLYASLASEK.V	20204	29963	30806	25064	37974	57683
IPI00130920.2	Mtap1b	R.LLDDISNGYDDTEDGGHTLGDCSYSYETTEK.I	0	0	0	0	0	809
IPI00130920.2	Mtap1b	R.SIEEACFTLQYLNK.L	11272	14794	16849	12597	20729	24211
IPI00130920.2	Mtap1b	R.SSYYVVSGNDPAAEEPSR.A	5915	8375	10157	8023	11729	19130
IPI00130920.2	Mtap1b	R.SVNFSLTPNEIK.V	15140	21119	21332	17539	25593	45170
IPI00130920.2	Mtap1b	R.SWDTNLIECNLDQELK.L	46754	75825	76310	62087	93741	141822
IPI00130920.2	Mtap1b	R.TPEEGGYSYEISEK.T	6514	8278	9041	7703	11056	16241
IPI00130920.2	Mtap1b	R.TPEVSGYTYEK.T	21460	30882	30590	25700	35718	57726
[truncated: 6,239 more rows]
