# Supplementary material for: Altered nucleocytoplasmic proteome and transcriptome distributions in an in vitro model of amyotrophic lateral sclerosis
Source: PLoS One. 2017 Apr 28;12(4):e0176462. doi: 10.1371/journal.pone.0176462 (PMC5409181; doi:10.1371/journal.pone.0176462)
Supplement: S2 Table — (CSV) [file pone.0176462.s006.csv]

IPI	Gene.Symbol	Peptide.Sequence	WT0	WT1	WT2	MT0	MT1	MT2
IPI00107958.1	Hn1l	K.AATDSTPR.G	26700	38602	42503	28621	28420	26359
IPI00107958.1	Hn1l	K.GSGIFDESTPVQTR.Q	18413	24523	30361	17277	17202	16040
IPI00108125.4	Eif5a	K.EIEQKYDCGEEILITVLSAM(15.9949)TEEAAVAIK.A	248	253	246	141	137	214
IPI00108125.4	Eif5a	K.IVEM(15.9949)STSK.T	556469	616068	550757	539992	475165	514689
IPI00108125.4	Eif5a	K.KYEDICPSTHNM(15.9949)DVPNIK.R	873176	972331	881477	907935	787290	787790
IPI00108125.4	Eif5a	K.RNDFQLIGIQDGYLSLLQDSGEVR.E	7248	7706	6052	5348	1897	4478
IPI00108125.4	Eif5a	K.YDCGEEILITVLSAM(15.9949)TEEAAVAIK.A	1747	1582	1419	1169	1195	1714
IPI00108125.4	Eif5a	K.YDCGEEILITVLSAMTEEAAVAIK.A	442	384	381	278	285	427
IPI00108125.4	Eif5a	K.YEDICPSTHNM(15.9949)DVPNIK.R	525145	524683	472954	477499	415618	526698
IPI00108125.4	Eif5a	R.LPEGDLGK.E	3239000	3718780	3116326	3039202	2991302	3172006
IPI00108125.4	Eif5a	R.LPEGDLGKEIEQK.Y	1148712	1301066	1233345	1163566	1089746	1030346
IPI00108125.4	Eif5a	R.LPEGDLGKEIEQKYDCGEEILITVLSAM(15.9949)TEEAAVAIK.A	412	389	426	81	328	491
IPI00108125.4	Eif5a	R.NDFQLIGIQDGYLSLLQDSGEVR.E	3695	3770	3192	2851	2677	3925
IPI00108204.2	Nfyc	K.AAQIFITELTLR.A	2158	1712	1605	1293	1140	2222
IPI00108204.2	Nfyc	K.FDQFDFLIDIVPR.D	2151	1991	1830	1440	1245	2375
IPI00108206.1	Mela	K.GITQGPNESPSAFLER.L	70571	114759	85258	61506	76758	76474
IPI00108206.1	Mela	K.LLATVVSGQR.Q	16528	18791	14395	9335	10731	19898
IPI00108206.1	Mela	K.NNNPSFSEDPGK.L	15512	24590	19994	14038	18556	17470
IPI00108206.1	Mela	K.RDPPAADSTTSR.A	3606	4318	3321	2394	2048	4010
IPI00108206.1	Mela	K.TLGDLVR.E	387288	533929	415574	328195	366549	436677
IPI00108206.1	Mela	R.DPPAADSTTSR.A	64433	92243	68886	53343	63953	80986
IPI00108206.1	Mela	R.ETEEKEER.R	29475	41987	34831	22815	28698	29044
IPI00108206.1	Mela	R.NHLVLYR.Q	20292	20918	20911	16088	14931	19071
IPI00108206.1	Mela	R.QLLLAGLQNAGR.S	50205	68148	56454	38496	45375	50347
IPI00108206.1	Mela	R.SPTNLAK.V	12599	15999	13636	8745	10067	11560
IPI00108206.1	Mela	R.VLLEAR.K	260409	334372	287007	213995	260914	294792
IPI00108206.1	Mela	R.YTPYDPEDPGQETNVSM(15.9949)SFIWQSAPDIGR.K	6064	7527	5928	5299	4251	7304
IPI00108271.2	Elavl1	K.DANLYISGLPR.T	22760	21814	16168	14600	19135	27285
IPI00108271.2	Elavl1	K.DVEDM(15.9949)FSR.F	18006	18992	14254	11354	14714	19132
IPI00108271.2	Elavl1	R.AISTLNGLR.L	37428	33211	24470	22092	27480	41239
IPI00108271.2	Elavl1	R.FGGPVHHQAQR.F	40369	41396	29124	25620	35632	51039
IPI00108271.2	Elavl1	R.TNLIVNYLPQNM(15.9949)TQEELR.S	7164	2973	3136	1678	2225	3818
IPI00108338.1	Mcm3	-.MAGTVVLDDVELR.E	2441	2654	2602	1969	1777	2512
IPI00108338.1	Mcm3	K.DIQPAFSADDIAK.I	76424	98090	84490	40975	47582	107281
IPI00108338.1	Mcm3	K.GCYTSGTFR.T	18054	20860	18776	9890	10676	23171
IPI00108338.1	Mcm3	K.IIKPTLTQESAAYIAEEYSR.L	156530	118740	125348	79761	54989	190803
IPI00108338.1	Mcm3	K.TDDSQEK.T	38564	49697	43981	22553	23637	51891
IPI00108338.1	Mcm3	K.TDDSQEKTDDSQETQDSQK.V	16071	22894	21267	10206	10154	21403
IPI00108338.1	Mcm3	K.TPM(15.9949)ENIGLQDSLLSR.F	4886	6714	6116	3128	3368	7630
IPI00108338.1	Mcm3	K.TVDLQDAEEAVELVQYAYFK.K	2662	2822	2828	1326	1554	3295
IPI00108338.1	Mcm3	K.VELSEPR.L	15526	21624	19137	9690	12165	23011
IPI00108338.1	Mcm3	R.AIPTTGR.G	52541	63091	53908	32715	32862	67744
IPI00108338.1	Mcm3	R.APGEQDGDALPLGSSVDILATDDPDFTQDDQQDTR.I	2576	0	1692	0	0	1959
IPI00108338.1	Mcm3	R.DYLDFLDDEEDQGIYQNK.V	35604	37476	31406	23475	19808	46710
IPI00108338.1	Mcm3	R.FDLLFIM(15.9949)LDQM(15.9949)DPEQDR.E	5974	6083	5805	3142	3911	7821
IPI00108338.1	Mcm3	R.FDLLFIMLDQM(15.9949)DPEQDR.E	839	813	703	448	526	884
IPI00108338.1	Mcm3	R.IQVVGTYR.C	36158	45052	40494	19906	21884	45938
IPI00108338.1	Mcm3	R.LIVSVNDLR.R	26389	33825	29005	15386	16755	37172
IPI00108338.1	Mcm3	R.LLNNAFEELVAFQR.A	2148	2624	2269	1228	1377	2725
IPI00108338.1	Mcm3	R.SVDVILDDDLVDK.V	35001	47668	40155	23618	26570	50802
IPI00108338.1	Mcm3	R.TAIHEVM(15.9949)EQGR.V	3875	4397	3819	2671	2660	4951
IPI00108338.1	Mcm3	R.TLETLIR.L	22528	31888	28966	14944	15650	34337
IPI00108338.1	Mcm3	R.TSPVTAR.T	26777	33754	32323	15599	17346	41536
IPI00108338.1	Mcm3	R.YVLCTAPR.A	23233	32518	28250	14101	15774	33346
IPI00108774.2	Rad23b	K.ILSDDTALK.E	267929	264996	264084	202496	202528	268906
IPI00108774.2	Rad23b	K.NENLAANFLLQQNFDED.-	1378	1283	1317	808	862	1717
IPI00108774.2	Rad23b	K.TLQQQTFK.I	653105	679258	682240	565439	569432	679207
IPI00108774.2	Rad23b	R.AVEYLLM(15.9949)GIPGDR.E	25833	22298	19361	16625	17387	22497
IPI00108774.2	Rad23b	R.EQVIAALR.A	22562	24005	25596	22013	20924	21965
IPI00108895.2	Psmc4	K.EFLHAQEEVK.R	87730	70932	55008	40193	36481	70475
IPI00108895.2	Psmc4	K.ENAPAIIFIDEIDAIATK.R	15313	13909	12278	10461	9171	16187
IPI00109108.2	Stt3a	R.EAYYWLR.H	18902	13758	11903	6026	5765	19841
IPI00109108.2	Stt3a	R.IIFDDFR.E	14526	10493	8929	4185	4255	14745
IPI00109109.1	Sod2	K.AIWNVINWENVTER.Y	5816	3482	2710	2367	2112	5435
IPI00109419.2	Kif4	K.ATQINIR.E	25217	21433	19226	10567	11525	26259
IPI00109419.2	Kif4	K.EM(15.9949)CDADQVQLK.Q	9968	12173	10966	4089	6517	12981
IPI00109419.2	Kif4	K.GNFVPYR.D	12593	12489	9862	5340	6232	13820
IPI00109419.2	Kif4	K.NLESEVLSLQR.E	45931	51993	42470	19470	31253	60194
IPI00109419.2	Kif4	K.NQSLVEENEK.L	16750	19360	16674	8043	10366	23531
IPI00109419.2	Kif4	K.QIESLETELELR.S	10958	13021	10252	5164	6266	14904
IPI00109419.2	Kif4	K.SDCNVSCSCDPTK.C	4748	5618	4333	2556	2847	6048
IPI00109419.2	Kif4	K.SIASESQENK.A	43818	52904	44092	19108	28694	57166
IPI00109419.2	Kif4	K.TYSM(15.9949)GGAYTAEQEHDSAIGVIPR.V	3811	4218	3501	2063	2509	5351
IPI00109419.2	Kif4	R.SSDVFSTQHALR.Q	6997	6616	6267	4061	4201	6785
IPI00109419.2	Kif4	R.TFSYDEIHGQDSGAEDSIAK.Q	28556	32836	25402	11968	16621	37286
IPI00109419.2	Kif4	R.TVASTAM(15.9949)NSQSSR.S	7349	6090	5110	3787	3363	6998
IPI00109482.3	Ddah1	K.LGLQVVQLPADESLPDCVFVEDVAVVCEETALITR.P	188	285	221	91	174	358
IPI00109482.3	Ddah1	R.SQGEEVDFAR.A	15886	13486	14429	11584	9448	16906
IPI00109482.3	Ddah1	R.TPEEYPESAK.V	15268	13383	12270	11035	8829	14746
IPI00109611.1	Fam162a	K.EEEIPETISFEM(15.9949)LDAAK.N	8483	6553	5876	6206	4824	7511
IPI00109611.1	Fam162a	K.ILLWSGR.F	19289	9412	8597	9386	6232	14818
IPI00109611.1	Fam162a	K.TPTQSYR.H	22967	13082	12315	12853	10173	22222
IPI00109764.2	Top1	K.AEEVATFFAK.M	477479	459276	330363	229046	186081	413006
IPI00109764.2	Top1	K.ELTAPDENVPAK.I	8503	7915	6275	4024	3534	8497
IPI00109764.2	Top1	K.EYGFCVM(15.9949)DNHR.E	8484	8796	5891	4171	4431	8746
IPI00109764.2	Top1	K.FAWAIDM(15.9949)TDEDYEF.-	683	557	533	365	364	648
IPI00109764.2	Top1	K.FYYDGK.V	27254	25167	19767	12412	11038	26250
IPI00109764.2	Top1	K.ILSYNR.A	27287	24512	19298	11643	11136	26672
IPI00109764.2	Top1	K.M(15.9949)LDHEYTTK.E	371153	343422	269898	173141	144027	363737
IPI00109764.2	Top1	K.WWEEER.Y	10195	9787	7577	4446	4385	10035
IPI00109764.2	Top1	K.YIM(15.9949)LNPSSR.I	12643	8246	6948	5400	4514	11737
IPI00109764.2	Top1	R.KSEEEEDGKLK.K	118720	117671	87787	52722	46287	102236
IPI00109764.2	Top1	R.VEHINLHPELDGQEYVVEFDFPGK.D	44142	47178	38032	22716	24532	43750
IPI00109813.1	Hnrnpa0	K.EDIHAGGGGAR.A	108753	83043	57825	36861	37798	75719
IPI00109813.1	Hnrnpa0	K.GDVAEGDLIEHFSQFGAVEK.A	665569	559928	391254	278078	250766	501495
IPI00109813.1	Hnrnpa0	K.LFIGGLNVQTSESGLR.G	11239	8140	6346	3655	3960	8294
IPI00109813.1	Hnrnpa0	K.SGGGGGGGGSWGGR.S	73538	65600	49338	30297	29802	65539
IPI00109824.1	Mthfd2	K.EGAAVIDVGINR.V	10056	6845	5635	4111	4184	7023
IPI00109824.1	Mthfd2	K.LVGDVDFEGVK.K	1097072	768951	703853	458835	562809	767070
IPI00109824.1	Mthfd2	K.NVVVAGR.S	24655	15676	15958	9327	10220	17351
IPI00109824.1	Mthfd2	R.AAAEVGINSETIVKPASVSEEELLNSIR.K	387071	223447	183792	127352	122600	214591
IPI00109932.1	Ddx6	K.GVTQYYAYVTER.Q	29011	29540	29264	22022	19232	26456
IPI00109932.1	Ddx6	K.VM(15.9949)ATTGGTNLR.D	12058	8159	7063	4888	4450	10819
IPI00110280.4	Ppil4	K.YQTEPYER.E	4721	4815	3884	2606	2632	5675
IPI00110280.4	Ppil4	R.EM(15.9949)GFGHYEEEESCWEK.Q	5277	4998	4273	2871	3208	6150
IPI00110363.1	Cpsf1	K.EVLLVALGSR.Q	12005	12894	10779	6428	7936	14494
IPI00110363.1	Cpsf1	K.IGTTPDIILDDLLETDR.V	20602	30348	19387	14058	17392	27266
IPI00110363.1	Cpsf1	R.GFLYFNR.Q	9862	8983	7638	4169	5401	9890
IPI00110363.1	Cpsf1	R.SEETVSGLK.G	14772	15625	13121	9827	9847	19607
IPI00110363.1	Cpsf1	R.VLVDSSFGQPTTQGEVR.K	2017	2478	1941	910	1438	2319
IPI00110363.1	Cpsf1	R.YLYLSTM(15.9949)ER.S	31720	33698	27720	17980	19902	37431
IPI00110588.4	Msn	K.ALTSELANAR.D	23854	19473	15856	16240	13905	25377
IPI00110588.4	Msn	K.APDFVFYAPR.L	49789	47961	39447	34179	41676	48015
IPI00110588.4	Msn	K.EALLQASR.D	12593	11754	9187	8678	8211	14852
IPI00110588.4	Msn	K.ESEAVEWQQK.A	30350	27255	22443	21432	20891	35184
IPI00110588.4	Msn	K.FVIKPIDK.K	221027	134786	150888	103000	82922	211245
IPI00110588.4	Msn	K.FYPEDVSEELIQDITQR.L	7513	7008	6269	4920	4575	7695
IPI00110588.4	Msn	K.IGFPWSEIR.N	84692	90862	86194	71855	75710	85195
IPI00110588.4	Msn	K.QLFDQVVK.T	14203	13169	12247	10393	9210	14590
IPI00110588.4	Msn	R.EDAVLEYLK.I	32626	27782	22630	17772	16912	33709
IPI00110588.4	Msn	R.ISQLEM(15.9949)AR.K	18599	15306	13891	13316	11426	19821
IPI00110588.4	Msn	R.VLEQHK.L	124752	142979	137197	105202	93522	128010
IPI00110672.3	Mrps28	R.FLGGTTDTTILEADAVLLGLQEIR.D	1555	1289	1173	1118	1084	1607
IPI00110672.3	Mrps28	R.LLDLELTSR.F	23629	9168	8018	13915	10387	26051
IPI00110716.1	Fip1l1	K.AEFTSPPSLFK.T	129853	126946	121779	118515	116129	133248
IPI00110716.1	Fip1l1	K.GVDLDAPGSINGVPLLEVDLDSFEDKPWR.K	4714	7847	6330	4633	5081	6135
IPI00110716.1	Fip1l1	K.ITVQQGR.T	26791	28695	25107	20414	25172	25881
IPI00110716.1	Fip1l1	K.QWDYYAR.R	16397	20859	17440	15283	17928	18785
IPI00110716.1	Fip1l1	K.VTETEDDSDSDSDDDEDDVHVTIGDIK.T	7688	4292	4192	5318	6680	7362
IPI00110716.1	Fip1l1	R.ANENSNIQVLSDR.S	24115	28104	21254	17958	22986	26551
IPI00110716.1	Fip1l1	R.LVELSGGTGGDEEEEWLYGGPWDVHVHSDLAK.D	26243	32308	23102	26805	25614	24640
IPI00110716.1	Fip1l1	R.NSTSSQSQTSTASR.K	743	954	672	566	641	747
IPI00110716.1	Fip1l1	R.VYGNTGTK.V	504254	560937	494695	447626	448295	600219
IPI00110753.1	Tuba1a	K.AYHEQLSVAEITNACFEPANQM(15.9949)VK.C	4819	4563	3922	2645	2376	6045
IPI00110753.1	Tuba1a	K.DVNAAIATIK.T	64056	47093	39819	31925	26863	66563
IPI00110753.1	Tuba1a	K.EIIDLVLDR.I	124383	103027	85747	62546	52784	153324
IPI00110753.1	Tuba1a	K.LEFSIYPAPQVSTAVVEPYNSILTTHTTLEHSDCAFM(15.9949)VDNEAIYDICR.R	103	0	0	0	0	0
IPI00110753.1	Tuba1a	K.TIGGGDDSFNTFFSETGAGK.H	380268	257057	204954	166224	119056	380346
IPI00110753.1	Tuba1a	K.VGINYQPPTVVPGGDLAK.V	730968	581338	491823	402817	331325	797388
IPI00110753.1	Tuba1a	R.AFVHWYVGEGM(15.9949)EEGEFSEAR.E	3642	3073	2596	1651	1694	3912
IPI00110753.1	Tuba1a	R.AVCM(15.9949)LSNTTAIAEAWAR.L	62573	52088	38307	29593	28339	76559
IPI00110753.1	Tuba1a	R.AVFVDLEPTVIDEVR.T	67958	63885	50379	33743	30458	79730
IPI00110753.1	Tuba1a	R.ECISIHVGQAGVQIGNACWELYCLEHGIQPDGQM(15.9949)PSDK.T	24858	24054	24869	17014	17215	28237
IPI00110753.1	Tuba1a	R.EDM(15.9949)AALEK.D	141063	91293	73182	64647	50887	156414
IPI00110753.1	Tuba1a	R.FDGALNVDLTEFQTNLVPYPR.I	17651	15085	11847	7368	8016	22016
IPI00110753.1	Tuba1a	R.GDVVPK.D	50751	43999	34497	23177	21363	58407
IPI00110753.1	Tuba1a	R.IHFPLATYAPVISAEK.A	44658	58671	37480	29645	24849	53348
IPI00110753.1	Tuba1a	R.NLDIERPTYTNLNR.L	30951	28451	23593	16388	14177	39143
IPI00110753.1	Tuba1a	R.QLFHPEQLITGK.E	418330	389391	291350	224360	186292	528856
IPI00110753.1	Tuba1a	R.TIQFVDWCPTGFK.V	7004	5442	4878	3308	2906	8351
IPI00110761.3	Prkrip1	K.NAAEEQK.L	17622	23696	23306	19967	18983	20662
IPI00110761.3	Prkrip1	R.DVM(15.9949)GSSAGAGSGEFHVYR.H	3626	3664	2800	2445	2540	3826
IPI00110761.3	Prkrip1	R.QDYM(15.9949)DAM(15.9949)AEK.Q	9639	14349	12341	10897	12244	10024
IPI00110952.4	Mpg	R.FYVQGSPWVSVVDR.V	2329	2465	1767	1020	842	2286
IPI00110952.4	Mpg	R.IVETEAYLGPEDEAAHSR.G	3252	3269	2504	1526	1602	2984
IPI00111045.1	Timm50	K.IPDEFDSDPILVQQLR.R	9625	3469	2907	3172	3109	9799
IPI00111045.1	Timm50	R.LEQEEQQR.L	14923	13639	13312	9783	8389	17343
IPI00111045.1	Timm50	R.TPEQVTEIANR.G	13539	6783	5785	5847	4264	12961
IPI00111181.1	Vps35	K.NIIIALIDR.L	11222	8552	7653	6086	5154	13864
IPI00111181.1	Vps35	R.LSQLEGVNVER.Y	6640	5256	4333	3161	2924	8457
IPI00111343.1	Ppie	R.GFAFVEFELAEDAAAAIDNM(15.9949)NESELFGR.T	1914	1540	1108	717	628	1648
IPI00111343.1	Ppie	R.SDVVPM(15.9949)TAENFR.C	6497	6572	5527	5267	5201	6302
IPI00111412.3	Rpl4	K.SPEIQR.A	176605	114834	100442	57624	51311	148576
IPI00111412.3	Rpl4	R.FCIWTESAFR.K	21876	11361	8824	4933	3876	17354
IPI00111412.3	Rpl4	R.QPYAVSELAGHQTSAESWGTGR.A	6032	4026	2767	1693	1552	4426
IPI00111412.3	Rpl4	R.SGQGAFGNM(15.9949)CR.G	16234	11250	8222	4624	3522	13859
IPI00111416.1	Stx12	K.ETNELLK.E	26343	17063	14711	10589	9035	25151
IPI00111416.1	Stx12	R.QLEADILDVNQIFK.D	82422	56329	44617	37020	28733	92733
IPI00111831.2	Naca	K.DIELVM(15.9949)SQANVSR.A	117391	142451	118645	90782	105057	140747
IPI00111831.2	Naca	K.IEDLSQQAQLAAAEK.F	407059	520613	442291	360230	436623	454467
IPI00111831.2	Naca	K.NNSNDIVNAIM(15.9949)ELTM(15.9949).-	1841	879	518	744	639	1322
IPI00111831.2	Naca	K.NNSNDIVNAIMELTM(15.9949).-	370	301	314	209	216	263
IPI00111831.2	Naca	K.SPASDTYIVFGEAK.I	209527	278900	250367	209154	249476	263101
IPI00111831.2	Naca	K.TSATAVPK.D	1217	1214	1067	791	884	1245
IPI00111885.2	Uqcrc1	K.EVESIGAHLNAYSTR.E	16072	7135	6745	5470	4536	12691
IPI00111885.2	Uqcrc1	K.VVELLADIVQNSSLEDSQIEK.E	5592	3713	3127	2439	2569	4978
IPI00111885.2	Uqcrc1	K.YFYDQCPAVAGYGPIEQLPDYNR.I	946	574	567	459	254	922
IPI00111885.2	Uqcrc1	R.FTGSEIR.H	69943	37937	35972	33103	24350	60173
IPI00111885.2	Uqcrc1	R.IPLAEWESR.I	8788	5894	4457	3531	2805	7181
IPI00111885.2	Uqcrc1	R.LCTSATESEVTR.G	33293	12703	11801	11387	8312	26801
IPI00111885.2	Uqcrc1	R.M(15.9949)VLAAAGGVEHQQLLDLAQK.H	456554	238756	254403	221066	136738	394472
IPI00111885.2	Uqcrc1	R.NALVSHLDGTTPVCEDIGR.S	18578	9337	9210	8084	6078	15639
IPI00111885.2	Uqcrc1	R.TDLTDYLNR.H	21950	10655	9895	9117	5814	18284
IPI00111885.2	Uqcrc1	R.VASEQSSHATCTVGVWIDAGSR.Y	0	0	0	115	0	0
IPI00111885.2	Uqcrc1	R.VYEEDAVPGLTPCR.F	5338	3021	2846	2529	1865	4760
IPI00111953.1	Bola1	K.LEQALSPEVLELR.N	6032	5641	5465	5481	5042	5526
IPI00111953.1	Bola1	R.FEGM(15.9949)SPLQR.H	14125	13121	13781	11380	11291	13999
IPI00111953.1	Bola1	R.VAVVSSR.F	20506	19446	17482	14422	13988	19409
IPI00112251.1	Tubb3	K.EVDEQM(15.9949)LAIQSK.N	20565	16193	13416	10313	7452	24313
IPI00112251.1	Tubb3	K.FWEVISDEHGIDPSGNYVGDSDLQLER.I	31375	26618	22596	14850	11170	40275
IPI00112251.1	Tubb3	K.GHYTEGAELVDSVLDVVR.K	42977	35591	30531	20141	17509	42386
IPI00112251.1	Tubb3	K.LATPTYGDLNHLVSATM(15.9949)SGVTTSLR.F	22556	23880	17324	17247	8698	27991
IPI00112251.1	Tubb3	K.LAVNM(15.9949)VPFPR.L	570807	526299	386511	281717	252347	564033
IPI00112251.1	Tubb3	K.M(15.9949)SSTFIGNSTAIQELFK.R	59491	46193	38559	34018	38375	64326
IPI00112251.1	Tubb3	K.NM(15.9949)M(15.9949)AACDPR.H	49880	40938	38561	28932	21893	62873
IPI00112251.1	Tubb3	K.NM(15.9949)MAACDPR.H	2831	2624	2207	1616	1604	3530
IPI00112251.1	Tubb3	K.NSSYFVEWIPNNVK.V	4538	3124	2621	2069	1821	4516
IPI00112251.1	Tubb3	R.AILVDLEPGTM(15.9949)DSVR.S	55585	38465	37875	23729	21804	45470
IPI00112251.1	Tubb3	R.AILVDLEPGTMDSVR.S	157698	133877	110015	68531	56708	184382
IPI00112251.1	Tubb3	R.ALTVPELTQQM(15.9949)FDAK.N	371103	311573	269653	209115	169037	508225
IPI00112251.1	Tubb3	R.FPGQLNADLR.K	88047	74946	65013	51096	41660	90195
IPI00112251.1	Tubb3	R.GSQQYR.A	76475	74224	53594	42684	31709	89475
IPI00112251.1	Tubb3	R.ISEQFTAM(15.9949)FR.R	26165	22073	19286	14155	11480	31635
IPI00112251.1	Tubb3	R.ISEQFTAMFR.R	22875	18897	16129	12054	9566	26940
IPI00112251.1	Tubb3	R.YLTVATVFR.G	21856	17282	15080	11156	9546	26666
IPI00112448.1	Rps10	K.AEAGAGSATEFQFR.G	10345	11120	7709	5911	6805	12199
IPI00112448.1	Rps10	K.EQFAWR.H	32046	28210	25034	18365	19598	35384
IPI00112448.1	Rps10	K.GPEGERPAR.F	52353	55741	49353	32696	34910	56761
IPI00112448.1	Rps10	R.GEADRDTYR.R	5806	5609	5193	3305	3719	6102
IPI00112448.1	Rps10	R.SRPETGR.P	3982	3958	3304	2484	2126	4041
IPI00112555.3	Gars	K.APQVDVDR.A	42180	43656	40633	33125	29452	44829
IPI00112555.3	Gars	K.AQVTGQSAR.K	53731	39054	35243	25756	22514	58219
IPI00112555.3	Gars	K.GEFTIETEGK.T	34613	27835	24734	18472	14288	37053
IPI00112555.3	Gars	K.LVLEYLSACDECYISEM(15.9949)ELLLSEK.G	2112	1841	1006	1012	969	2075
IPI00112555.3	Gars	K.TLHVEEVVPSVIEPSFGLGR.I	222149	178441	142769	154695	120098	213783
IPI00112555.3	Gars	K.TSYGWIEIVGCADR.S	16827	13279	12077	9318	6821	19020
IPI00112555.3	Gars	K.VDDSSGSIGR.R	40726	33284	26644	19364	14650	43875
IPI00112555.3	Gars	R.DLANGNITWADVEAR.Y	13200	11952	10404	6801	5656	12500
IPI00112963.1	Ctnna1	R.VLTDAVDDITSIDDFLAVSENHILEDVNK.C	15870	21420	17656	13526	15914	21284
IPI00113134.1	Skiv2l2	K.NSEEQYNK.I	14733	14848	12166	6025	7898	18678
IPI00113134.1	Skiv2l2	R.DAGDLAK.G	47015	47233	36305	24398	25007	55388
IPI00113134.1	Skiv2l2	R.DLDVEGTDEPIFGK.K	11244	12315	9489	4709	6350	13702
IPI00113134.1	Skiv2l2	R.WISSGEYIQM(15.9949)SGR.A	5704	5992	5197	2933	3254	7065
IPI00113141.1	Cs	K.DVLSNLIPK.E	335639	150327	145780	90413	73631	230239
IPI00113141.1	Cs	K.DVSDEK.L	205444	87726	78467	52144	46878	124766
IPI00113141.1	Cs	K.GLVYETSVLDPDEGIR.F	9252	5886	5510	3639	3166	6832
IPI00113141.1	Cs	K.YWELIYEDCM(15.9949)DLIAK.L	22289	17481	14901	12672	9364	18043
IPI00113141.1	Cs	R.AYAEGM(15.9949)NR.A	108515	68165	54435	32804	30005	72503
IPI00113141.1	Cs	R.DYIWNTLNSGR.V	43845	22421	19710	11860	11308	29624
IPI00113141.1	Cs	R.LDWSHNFTNM(15.9949)LGYTDPQFTELM(15.9949)R.L	3438	2003	1728	1180	921	2315
IPI00113223.2	Fasn	K.AQVEDAFR.Y	9512	8719	6567	3691	3700	10868
IPI00113223.2	Fasn	K.LPESENLQEFWANLIGGVDM(15.9949)VTDDDR.R	3777	2856	3885	2253	2454	3736
IPI00113223.2	Fasn	K.TDSATDTTAPK.S	7058	6025	5077	3242	3197	9173
IPI00113223.2	Fasn	K.TGGTYGEDLGADYNLSQVCDGK.V	934	815	872	488	510	985
IPI00113223.2	Fasn	K.VSDLLLSTDER.T	9905	8200	6763	4436	4117	11907
IPI00113223.2	Fasn	R.TLEAVQDLLEQGR.Q	78609	75166	67379	39705	34801	103834
IPI00113232.3	Lyar	K.AQGGQASEEGADR.N	27898	27615	24120	14759	28580	22771
IPI00113232.3	Lyar	K.AQGGQASEEGADRNGGPGEDAAEGQTK.T	3095	3039	2837	1826	3130	2385
IPI00113232.3	Lyar	K.DFWGDDYK.S	32360	29612	27046	16712	29606	25284
IPI00113232.3	Lyar	K.LENHQENLR.G	30581	27423	21256	17868	20742	26191
IPI00113232.3	Lyar	K.NQEAGHEAAGEEAAEASGPPEK.K	14666	16231	10855	7012	13656	14362
IPI00113232.3	Lyar	K.TNGTTEEQTEAK.K	28045	29211	27300	16745	31130	26074
IPI00113232.3	Lyar	R.ELLQQISAFDNVPR.K	8055	7851	6761	4891	6704	7672
IPI00113232.3	Lyar	R.NGGPGEDAAEGQTK.T	6362	6436	6915	3839	7486	5785
IPI00113377.1	Rplp1	K.ALANVNIGSLICNVGAGGPAPAAGAAPAGGAAPSTAAAPAEEK.K	49769	49432	40385	26550	14747	64228
IPI00113377.1	Rplp1	K.KEESEESEDDM(15.9949)GFGLFD.-	16566	4800	4899	5468	8991	10136
IPI00114162.3	Fabp5	K.FDETTADGR.K	73415	78656	70886	66189	57963	78104
IPI00114162.3	Fabp5	K.M(15.9949)IVECVM(15.9949)NNATCTR.V	919	1018	1156	1124	894	1441
IPI00114162.3	Fabp5	K.TTVFSCNLGEK.F	229237	200112	167894	128309	141781	257346
IPI00114232.1	Hdac1	K.ANAEEM(15.9949)TK.Y	51970	51464	39547	21361	26011	64271
IPI00114232.1	Hdac1	K.VM(15.9949)EM(15.9949)FQPSAVVLQCGSDSLSGDR.L	1184	975	834	554	534	1162
IPI00114232.1	Hdac1	K.YGEYFPGTGDLR.D	148395	136997	113880	79557	84979	180176
IPI00114232.1	Hdac1	K.YYAVNYPLR.D	8828	9874	7204	4154	4722	10602
IPI00114232.1	Hdac1	R.DGIDDESYEAIFKPVM(15.9949)SK.V	652552	655977	513388	295907	314680	771096
IPI00114232.1	Hdac1	R.FNVGEDCPVFDGLFEFCQLSTGGSVASAVK.L	476	402	270	302	256	380
IPI00114232.1	Hdac1	R.LFENLR.M	27890	32683	28084	12747	14213	32171
IPI00114232.1	Hdac1	R.SIRPDNM(15.9949)SEYSK.Q	452283	540202	407632	213885	226559	570717
IPI00114375.2	Dpysl2	K.IVLEDGTLHVTEGSGR.Y	11421	9787	7916	5421	3986	10859
IPI00114375.2	Dpysl2	K.IVNDDQSFYADIYM(15.9949)EDGLIK.Q	14145	11843	9192	6803	5232	12231
IPI00114375.2	Dpysl2	K.M(15.9949)DENQFVAVTSTNAAK.V	276739	230413	186187	136180	93843	246393
IPI00114375.2	Dpysl2	K.QIGENLIVPGGVK.T	777218	638424	517410	319421	272841	753904
IPI00114375.2	Dpysl2	K.QQAPPVR.N	17311	15393	12030	7722	7910	19249
IPI00114375.2	Dpysl2	K.SAAEVIAQAR.K	179508	185365	171636	109490	89930	197924
IPI00114375.2	Dpysl2	K.TIEAHSR.M	16315	15218	13549	8280	7113	14170
IPI00114375.2	Dpysl2	K.VFNLYPR.K	20369	17366	15146	10589	7303	19958
IPI00114375.2	Dpysl2	R.ILDLGITGPEGHVLSRPEEVEAEAVNR.S	223134	193912	216842	143359	143874	202966
IPI00114375.2	Dpysl2	R.IVAPPGGR.A	19426	16902	13392	10372	7703	18424
IPI00114407.2	Thoc4	K.M(15.9949)DM(15.9949)SLDDIIK.L	36485	37889	28926	20475	19833	38907
IPI00114407.2	Thoc4	K.QLPDKWQHDLFDSGFGGGAGVETGGK.L	370130	342506	279030	200705	187044	347168
IPI00114407.2	Thoc4	K.QQLSAEELDAQLDAYNAR.M	10558	10305	8125	6252	5243	10990
IPI00114407.2	Thoc4	R.GSGGFGGGGTR.R	23236	35195	29990	14183	22098	43220
IPI00114407.2	Thoc4	R.SLGTADVHFER.K	65784	65002	51936	41641	36358	75961
IPI00114593.1	Actc1	K.AGFAGDDAPR.A	102993	91735	80241	39309	39883	99698
IPI00114593.1	Actc1	K.DSYVGDEAQSK.R	193483	175536	140969	71119	76263	184621
IPI00114593.1	Actc1	K.EITALAPSTM(15.9949)K.I	177852	165515	133263	80460	82017	169604
IPI00114593.1	Actc1	K.EITALAPSTMK.I	2448310	2120494	1842621	905277	921042	2486274
IPI00114593.1	Actc1	K.IIAPPER.K	371230	281992	242603	136514	144010	370388
IPI00114593.1	Actc1	K.LCYVALDFENEM(15.9949)ATAASSSSLEK.S	5035	4427	3525	2946	3176	4755
IPI00114593.1	Actc1	K.SYELPDGQVITIGNER.F	366098	322687	254713	105166	173303	362962
IPI00114593.1	Actc1	K.YPIEHGIITNWDDM(15.9949)EK.I	225732	187652	168917	80122	95830	231792
IPI00114593.1	Actc1	K.YPIEHGIITNWDDMEK.I	562252	475694	395348	186944	213290	578031
IPI00114593.1	Actc1	R.AVFPSIVGR.P	99341	86386	76611	45740	45057	95817
IPI00114593.1	Actc1	R.DLTDYLM(15.9949)K.I	1158754	967091	785726	445226	481925	1154597
IPI00114593.1	Actc1	R.DLTDYLMK.I	29100	23307	20402	10069	11710	27040
IPI00114593.1	Actc1	R.GILTLK.Y	1481736	1298185	1066732	527720	566932	1385522
IPI00114593.1	Actc1	R.HQGVM(15.9949)VGM(15.9949)GQK.D	397769	370603	336917	185799	198457	387825
IPI00114593.1	Actc1	R.HQGVM(15.9949)VGMGQK.D	306604	259210	229760	145701	139927	312014
IPI00114593.1	Actc1	R.HQGVMVGM(15.9949)GQK.D	316555	244852	212674	120283	99889	363898
IPI00114593.1	Actc1	R.VAPEEHPTLLTEAPLNPK.A	432084	352876	324927	131377	130834	415230
IPI00114667.1	Psmd7	K.DLGLPTEAYISVEEVHDDGTPTSK.T	3652	3749	3654	2562	2597	4132
IPI00114667.1	Psmd7	K.TFEHVTSEIGAEEAEEVGVEHLLR.D	1055	1030	929	791	705	1377
IPI00114733.2	Serpinh1	K.ATTLAER.S	67627	53789	47460	42400	38609	63325
IPI00114733.2	Serpinh1	R.LYGPSSVSFADDFVR.S	13149	9782	7400	7887	5417	11276
IPI00114733.2	Serpinh1	R.SALQSINEWASQTTDGKLPEVTK.D	131969	90503	83412	58402	49981	108212
IPI00114941.1	Bcl7c	K.WVPVVDPQEEER.R	13360	14734	13178	9682	10942	13149
IPI00114941.1	Bcl7c	R.WVTVGDTSLR.I	41174	41857	37088	26821	28276	42905
IPI00115117.1	Stoml2	K.ASYGVEDPEYAVTQLAQTTM(15.9949)R.S	6020	4216	3794	3079	2273	6347
IPI00115117.1	Stoml2	R.ESAINVAEGK.K	34721	15972	13877	16775	12542	31365
IPI00115117.1	Stoml2	R.ESLNANIVDAINQAADCWGIR.C	805	698	442	520	495	840
IPI00115117.1	Stoml2	R.ILEPGLNVLIPVLDR.I	101104	46509	40826	50659	37845	85230
IPI00115257.1	Psip1	K.ASNEDVTK.A	146418	210087	186241	146053	179712	152658
IPI00115257.1	Psip1	K.AVDITTPK.A	151966	176954	143622	138261	152634	155248
IPI00115257.1	Psip1	K.DIFPYSENK.E	226822	253647	221258	179946	227361	224022
IPI00115257.1	Psip1	K.EDTDQEEK.A	18932	22164	17339	15740	17374	17467
IPI00115257.1	Psip1	K.FSSQQASTK.Q	112472	137438	128988	92322	117166	111909
IPI00115257.1	Psip1	K.GFNEGLWEIDNNPK.V	901883	1075631	966869	878145	977041	865739
IPI00115257.1	Psip1	K.GYPHWPAR.V	18669	21637	19078	16994	18597	17358
IPI00115257.1	Psip1	K.HTEM(15.9949)ITTLK.K	261169	255053	197311	146654	139692	231868
IPI00115257.1	Psip1	K.IDNLDVNR.C	28590	29980	25374	17212	19761	25955
IPI00115257.1	Psip1	K.KGPEEK.Q	526946	603387	563969	457839	549630	501350
IPI00115257.1	Psip1	K.NM(15.9949)FLVGEGDSVITQVLNK.S	53598	45568	37950	35312	41990	55420
IPI00115257.1	Psip1	K.QPCPSDGDM(15.9949)VIDEDK.S	11485	13842	11883	9654	11767	11704
IPI00115257.1	Psip1	K.QVDTEEAGM(15.9949)VTAATASNVK.A	17684	23555	20511	18079	19167	18469
IPI00115257.1	Psip1	R.CIEALDELASLQVTM(15.9949)QQAQK.H	72541	68299	51724	45231	31734	69479
IPI00115257.1	Psip1	R.DFKPGDLIFAK.M	394760	476820	445116	393252	436474	399560
IPI00115257.1	Psip1	R.EAEISLK.E	410417	406504	289230	202488	209974	418922
IPI00115257.1	Psip1	R.KGFNEGLWEIDNNPK.V	956324	1240701	1116450	1024615	1096995	943397
IPI00115257.1	Psip1	R.NFQAAHR.R	25649	27774	30932	27053	26722	25342
IPI00115257.1	Psip1	R.VDEVPDGAVKPPTNK.L	921805	1179038	1146663	893529	1069105	912658
IPI00115564.5	Slc25a4	K.DEGANAFFK.G	696714	233327	216911	235888	158772	529096
IPI00115564.5	Slc25a4	K.DFLAGGIAAAVSK.T	875717	342481	276157	313390	215806	624774
IPI00115564.5	Slc25a4	K.EQGFLSFWR.G	120346	46093	42777	41421	30876	96113
IPI00115564.5	Slc25a4	K.GADIM(15.9949)YTGTLDCWR.K	165244	66699	48785	53366	40503	119390
IPI00115564.5	Slc25a4	K.GADIMYTGTLDCWR.K	9186	3774	3028	2852	2226	6721
IPI00115564.5	Slc25a4	K.GAWSNVLR.G	269351	142123	117995	110420	80931	255043
IPI00115564.5	Slc25a4	K.QIFLGGVDR.H	132244	49791	41404	42606	30536	98520
IPI00115564.5	Slc25a4	K.TAVAPIER.V	137782	53020	49634	49101	33657	115558
IPI00115564.5	Slc25a4	R.EFNGLGDCLTK.I	1008802	424181	373819	337709	243230	756556
IPI00115564.5	Slc25a4	R.GNLANVIR.Y	260793	117527	98644	95118	74277	213831
IPI00115564.5	Slc25a4	R.LAADVGK.G	1426522	623825	512961	523898	377207	1088549
IPI00115588.4	Nxf1	K.LEELWLDR.N	14547	13852	10853	6358	6513	14196
IPI00115588.4	Nxf1	R.GPFRWKCGEGNRRSGRGGSGVQSSRFEEDDGDVAMNDPQDGPRVR.Y	123	0	0	0	126	196
IPI00115588.4	Nxf1	R.IIEENIPELLSLNLSSNR.L	2517	1374	1101	1042	799	2439
IPI00115607.3	Hadhb	K.AM(15.9949)DSDWFAQNYM(15.9949)GR.K	10590	7135	6225	4001	4256	9701
IPI00115607.3	Hadhb	K.DVVDYIIFGTVIQEVK.T	11256	8437	7102	4736	4883	12032
IPI00115607.3	Hadhb	K.NIVVVEGVR.I	22800	12649	11175	9656	7807	21772
IPI00115607.3	Hadhb	R.LAAAFAVSR.M	20968	12891	9884	5296	5447	18491
IPI00115627.4	Actr3	K.GVDDLDFFIGDEAIEKPTYATK.W	374495	271598	196590	155007	122839	305608
IPI00115627.4	Actr3	K.LSEELSGGR.L	18850	15054	12183	8924	7004	18017
IPI00115627.4	Actr3	K.NIVLSGGSTM(15.9949)FR.D	13970	10646	10074	6240	5155	13762
IPI00115627.4	Actr3	R.AEPEDHYFLLTEPPLNTPENR.E	3120	3055	2251	1644	1265	2461
IPI00115627.4	Actr3	R.HGIVEDWDLM(15.9949)ER.F	6939	6116	4594	2738	2075	6924
IPI00115650.4	Cacybp	K.DLEEVK.V	105798	108995	91960	116460	105538	123504
IPI00115650.4	Cacybp	K.EKPSYDTEADPSEGLM(15.9949)NVLK.K	194968	208329	172460	219922	186324	263276
IPI00115650.4	Cacybp	K.ISNYGWDQSDK.F	19281	19046	17554	21390	20887	21700
IPI00115650.4	Cacybp	K.IYEDGDDDM(15.9949)KR.T	18339	21009	17899	23497	21728	23797
IPI00115650.4	Cacybp	K.KIYEDGDDDM(15.9949)KR.T	180925	182024	178951	177882	174465	206895
IPI00115650.4	Cacybp	K.KPELDNEKPAAVVAPLTTGYTVK.I	603537	631432	597701	757530	618966	700312
IPI00115650.4	Cacybp	K.SKIETELK.N	1156762	1385848	1231039	1446443	1353969	1456348
IPI00115650.4	Cacybp	K.TDTVIILCR.K	23271	21205	20727	25541	23982	33228
IPI00115650.4	Cacybp	R.SFDLLVK.N	17303	18484	17354	20334	19288	21048
IPI00115650.4	Cacybp	R.WDYLTQVEK.E	68578	74545	74479	88514	80804	87646
IPI00116074.1	Aco2	K.DINQEVYNFLATAGAK.Y	1821	1311	1098	697	719	1784
IPI00116074.1	Aco2	K.FNPETDFLTGK.D	335078	211707	157952	122687	81515	306665
IPI00116074.1	Aco2	K.IVYGHLDDPANQEIER.G	10763	7030	5465	3310	2583	8613
IPI00116074.1	Aco2	K.LTIQGLK.D	355102	200159	166827	126951	89487	305429
IPI00116074.1	Aco2	K.NINIVR.K	22890	14051	12304	8998	6841	19498
IPI00116074.1	Aco2	K.SQFTITPGSEQIR.A	19205	11881	10118	6770	5110	15038
IPI00116074.1	Aco2	K.YGVGFWR.P	30667	15102	13542	9496	6708	22322
IPI00116074.1	Aco2	R.AGSALNR.M	78757	46618	38989	25432	17085	55372
IPI00116074.1	Aco2	R.DGYAQILR.D	63407	43138	33794	23464	18367	50752
IPI00116074.1	Aco2	R.NAVTQEFGPVPDTAR.Y	21772	12537	10342	6961	4714	17623
IPI00116074.1	Aco2	R.VGLIGSCTNSSYEDM(15.9949)GR.S	18084	10144	7937	4968	3772	12950
IPI00116074.1	Aco2	R.WVVIGDENYGEGSSR.E	16664	9211	7677	4571	3716	11972
IPI00116192.1	Prdx3	K.ELSLDDFK.G	301024	186920	157496	158676	125525	270362
IPI00116192.1	Prdx3	R.DYGVLLESAGIALR.G	18635	11608	10373	9118	7279	18467
IPI00116228.1	Ppif	K.EGM(15.9949)DVVK.K	49279	34904	28027	23543	26982	36804
IPI00116228.1	Ppif	K.TAENFR.A	45444	43498	37872	32159	26272	54385
IPI00116254.1	Prdx4	K.DYGVYLEDSGHTLR.G	37341	37888	29712	31069	34853	36006
IPI00116254.1	Prdx4	R.ENECHFYAGGQVYPGEASR.V	2511	2418	1992	1659	1740	3125
IPI00116254.1	Prdx4	R.GLFIIDDK.G	3676	2867	2414	2001	1989	3641
IPI00116279.3	Cct5	K.ETGANLAICQWGFDDEANHLLLQNGLPAVR.W	54148	31609	28063	16979	16316	42326
IPI00116279.3	Cct5	K.SQDDEIGDGTTGVVVLAGALLEEAEQLLDR.G	1481	1442	1154	865	926	1494
IPI00116279.3	Cct5	R.IADGYEQAAR.I	18277	13141	10743	7870	7009	14407
IPI00116279.3	Cct5	R.WVGGPEIELIAIATGGR.I	11839	8729	6744	4542	4080	9457
IPI00116281.3	Cct6a	K.FTFIEK.C	1101984	703513	599384	388080	316807	831872
IPI00116281.3	Cct6a	K.NAIDDGCVVPGAGAVEVALAEALIK.Y	6315	4388	4130	1857	1837	5557
IPI00116281.3	Cct6a	K.SETDTSLIR.G	37667	25034	20563	14814	13462	29366
IPI00116281.3	Cct6a	K.VATAQDDITGDGTTSNVLIIGELLK.Q	14594	9552	7948	5280	3434	10412
IPI00116281.3	Cct6a	K.VCGDSDK.G	86621	55340	42329	30997	23519	63800
IPI00116281.3	Cct6a	R.AQAALAVNISAAR.G	15008	10214	8726	5540	4352	11528
IPI00116302.3	Eif2s2	K.DASDDLDDLNFFNQK.K	7084	5041	3888	3078	3020	6644
IPI00116302.3	Eif2s2	K.EVEPEPTEEKDVDADEEDSR.K	108478	86497	62569	54205	55886	107274
IPI00116302.3	Eif2s2	K.EYVTCHTCR.S	5298	4186	3570	2607	2684	5650
IPI00116302.3	Eif2s2	K.IESDAQEPAEPEDDLDIM(15.9949)LGNK.K	1250	1139	1041	880	758	1127
IPI00116302.3	Eif2s2	K.IFDIDEAEEAIK.D	17858	13704	9584	8827	8794	18450
IPI00116302.3	Eif2s2	K.IFDIDEAEEAIKDVK.I	1247761	1147290	865787	694937	730058	1386831
IPI00116302.3	Eif2s2	K.QIENVLR.R	23112	17703	13709	10245	11048	23472
IPI00116302.3	Eif2s2	R.DYTYEELLNR.V	18536	16057	11619	9795	10404	19295
IPI00116308.1	St13	K.LDYDEDASAM(15.9949)LR.E	16188	14053	12906	12586	11527	17926
IPI00116308.1	St13	K.TTEENIK.T	33500	27374	22719	25027	24276	33702
IPI00116308.1	St13	R.ASVFVK.L	435401	433501	309781	305386	285011	453755
IPI00116308.1	St13	R.QDPSVLHTEEM(15.9949)R.F	34485	31406	26464	26561	24631	39587
IPI00116498.1	Ywhaz	K.DSTLIM(15.9949)QLLR.D	51533	46237	37399	32623	35650	65578
IPI00116498.1	Ywhaz	K.DSTLIMQLLR.D	25739	22359	17914	17854	17941	33382
IPI00116498.1	Ywhaz	K.FLIPNASQPESK.V	329512	260124	245045	188664	179808	365123
IPI00116498.1	Ywhaz	K.GIVDQSQQAYQEAFEISK.K	166984	134214	113454	90942	86703	193923
IPI00116498.1	Ywhaz	K.LAEQAER.Y	18578	18496	16964	12623	15356	18935
IPI00116498.1	Ywhaz	K.NVVGAR.R	26813	23214	20972	18291	16191	31204
IPI00116498.1	Ywhaz	K.SVTEQGAELSNEER.N	149205	134626	100196	91628	81549	175147
IPI00116498.1	Ywhaz	K.TAFDEAIAELDTLSEESYK.D	42065	32590	28217	23498	25625	53396
IPI00116498.1	Ywhaz	K.TAFDEAIAELDTLSEESYKDSTLIM(15.9949)QLLR.D	5131	5543	4185	3175	2994	5574
IPI00116498.1	Ywhaz	K.TAFDEAIAELDTLSEESYKDSTLIMQLLR.D	4064	2346	2370	2236	2896	3327
IPI00116498.1	Ywhaz	R.DICNDVLSLLEK.F	103093	90771	74747	64173	58395	134945
IPI00116498.1	Ywhaz	R.DNLTLWTSDTQGDEAEAGEGGEN.-	7123	6785	6747	4194	3953	7668
IPI00116498.1	Ywhaz	R.NLLSVAYK.N	339360	314235	284844	269707	242119	451959
IPI00116498.1	Ywhaz	R.VVSSIEQK.T	23892	21660	17142	13632	12747	28324
IPI00116498.1	Ywhaz	R.YDDM(15.9949)AACM(15.9949)K.S	43494	40725	31173	26824	23018	54978
IPI00116498.1	Ywhaz	R.YLAEVAAGDDK.K	7517	6936	6227	4676	4579	9501
IPI00116498.1	Ywhaz	R.YLAEVAAGDDKK.G	468455	366010	364035	257218	301478	616115
IPI00116747.1	Cstf1	K.LGM(15.9949)ENDDTAVQYAIGR.S	3500	3668	2689	1900	1756	3809
IPI00116747.1	Cstf1	R.TISLCCWDSR.T	8263	8475	7038	4978	4839	9806
IPI00116747.1	Cstf1	R.VATYSR.D	10188	9225	7711	4996	4640	10671
IPI00116747.1	Cstf1	R.YTGAGLSGR.Q	9739	8833	7008	4428	4214	9947
IPI00116753.4	Etfa	K.DPEAPIFQVADYGIVADLFK.V	42278	21376	19498	13070	10548	34802
IPI00116753.4	Etfa	K.GLLPEELTPLILETQK.Q	13828	12405	12423	9030	5199	11443
IPI00116757.3	Kif22	K.LLDLLNEGSAR.E	6636	6840	5556	3147	3803	6920
IPI00116757.3	Kif22	K.VLDLLDPASGDLVIR.E	2751	2000	1852	895	957	2832
IPI00116850.3	D10Wsu52e	K.DLEEALEM(15.9949)GVDWSLR.E	82460	65679	52522	30584	31911	83013
IPI00116850.3	D10Wsu52e	K.IIVNDR.Q	14091	12611	8993	5540	5056	15864
IPI00116850.3	D10Wsu52e	R.NYNDELQFLDK.I	131594	102867	83791	54176	54590	129418
IPI00116850.3	D10Wsu52e	R.TNLDESDVQPVKEQLAQAM(15.9949)FDHIPVGVGSK.G	185809	154828	144472	73348	67631	181831
IPI00116966.8	Asns	K.ELYLFDVLR.A	21555	17865	12490	9719	6827	26557
IPI00116966.8	Asns	K.LFPGFDLETVK.N	142316	116335	94795	64265	47926	170571
IPI00116991.2	Hars	K.ISFDLSLAR.G	22744	19156	16180	11183	12156	26836
IPI00116991.2	Hars	K.LLNQLQYCEEAGIPLVAIIGEQELK.D	27821	18440	20711	15219	12221	26378
IPI00116991.2	Hars	K.VFDVIIR.C	14968	12224	9974	7022	5997	14933
IPI00116991.2	Hars	R.YDLTVPFAR.Y	14508	13250	9772	6361	6796	14680
IPI00116996.1	Iap	K.TDNGPAYTSQK.F	15680	10154	9452	4153	4025	14773
IPI00116996.1	Iap	K.YGTNANFTLVQLDR.L	10871	6580	5925	5272	3397	13527
IPI00116996.1	Iap	R.ANAAALTPEQR.D	22106	16183	13006	8620	7224	23253
IPI00116996.1	Iap	R.GTFEETVPR.A	23831	15818	13518	6338	6918	20572
IPI00116996.1	Iap	R.IFGESEQAAPLIEQLIYEQATK.E	8987	9311	8636	3374	3164	11583
IPI00116996.1	Iap	R.QCADSFIPR.E	21678	15382	13520	7503	6892	22861
IPI00117016.1	Mcm4	K.YQQLFEDIR.G	16191	18501	14899	7027	6469	19888
IPI00117016.1	Mcm4	R.ALADDDFLTVTGK.T	189247	244581	159233	94583	97839	234890
IPI00117016.1	Mcm4	R.FDLIFLM(15.9949)LDPQDEAYDR.R	3908	4208	3662	1673	1676	5110
IPI00117016.1	Mcm4	R.LSEEASQALIEAYVNM(15.9949)R.K	5462	5293	4415	2728	2373	6048
IPI00117016.1	Mcm4	R.NLNPEDIDQLITISGM(15.9949)VIR.T	1328	1271	1058	736	574	1486
IPI00117016.1	Mcm4	R.TGIVDISILTTGM(15.9949)SATSR.K	5035	5843	4738	2192	2102	6737
IPI00117016.1	Mcm4	R.VNVTGIYR.A	36600	44375	36322	16374	15885	50941
IPI00117016.1	Mcm4	R.VTPTQSLR.S	40671	53977	41117	22578	23184	55732
IPI00117025.1	Cdk5rap3	K.LLDWLVDR.R	5605	3911	3111	2273	2717	6308
IPI00117025.1	Cdk5rap3	R.GSDALTLLEYPETR.N	1718	1410	1268	961	816	1643
IPI00117083.1	Grpel1	K.DLLEVADILEK.A	43523	29124	21295	25544	24731	31760
IPI00117083.1	Grpel1	R.ALADTENLR.Q	28450	19036	15323	16607	15057	24684
IPI00117168.3	Dpy30	K.AQFEDR.N	17876	24110	22411	14540	17719	20899
IPI00117168.3	Dpy30	K.VDLQSLPTR.A	16026	19390	18238	11849	14517	16662
IPI00117247.3	Yaf2	K.SAPASSAAGDQHSQGSCSSDSTER.G	17850	31272	27478	15421	24037	21130
IPI00117247.3	Yaf2	R.GEASSLNGESH.-	20893	21919	16457	10240	12725	19738
IPI00117288.3	Hnrnpab	K.DLKDYFTK.F	398191	332280	316476	289940	281280	367360
IPI00117288.3	Hnrnpab	K.DSSSVEK.V	539519	593521	551284	491760	598667	501489
IPI00117288.3	Hnrnpab	K.EVYQQQQYGSGGR.G	103371	124538	106819	86074	114272	100674
IPI00117288.3	Hnrnpab	K.IFVGGLNPEATEEK.I	173312	137059	116050	120900	136085	113918
IPI00117288.3	Hnrnpab	K.KFHTVSGSK.C	199468	245220	210498	171450	194815	212441
IPI00117288.3	Hnrnpab	K.M(15.9949)FVGGLSWDTSK.K	18743	20893	19036	17400	20211	17755
IPI00117288.3	Hnrnpab	K.NEEDAGK.M	241832	255941	234729	201458	237875	216944
IPI00117288.3	Hnrnpab	R.EYFGQFGEIEAIELPIDPK.L	21658	22374	20668	17892	20588	20905
IPI00117288.3	Hnrnpab	R.GSGGGQGSTNYGK.S	406868	512265	447491	401130	483753	408232
IPI00117312.1	Got2	K.DAEEAK.R	80637	53942	44186	36475	27181	80885
IPI00117312.1	Got2	K.M(15.9949)NLGVGAYR.D	15363	12122	9323	6841	5854	16390
IPI00117312.1	Got2	K.TCGFDFSGALEDISK.I	50846	40845	32152	26645	20527	66018
IPI00117312.1	Got2	R.FVTVQTISGTGALR.V	19937	12182	9719	7909	7005	23065
IPI00117312.1	Got2	R.IAATILTSPDLR.K	52670	37776	33578	22981	18127	56990
IPI00117312.1	Got2	R.KAEAQIAAK.N	82041	68941	69473	59228	34886	92467
IPI00117312.1	Got2	R.VGASFLQR.F	26141	16704	13297	11340	9190	29017
IPI00117348.4	Tuba1b	K.AYHEQLSVAEITNACFEPANQM(15.9949)VK.C	4819	4563	3922	2645	2376	6045
IPI00117348.4	Tuba1b	K.DVNAAIATIK.T	64056	47093	39819	31925	26863	66563
IPI00117348.4	Tuba1b	K.EIIDLVLDR.I	124383	103027	85747	62546	52784	153324
IPI00117348.4	Tuba1b	K.LEFSIYPAPQVSTAVVEPYNSILTTHTTLEHSDCAFM(15.9949)VDNEAIYDICR.R	103	0	0	0	0	0
IPI00117348.4	Tuba1b	K.TIGGGDDSFNTFFSETGAGK.H	380268	257057	204954	166224	119056	380346
IPI00117348.4	Tuba1b	K.VGINYQPPTVVPGGDLAK.V	730968	581338	491823	402817	331325	797388
IPI00117348.4	Tuba1b	R.AFVHWYVGEGM(15.9949)EEGEFSEAR.E	3642	3073	2596	1651	1694	3912
IPI00117348.4	Tuba1b	R.AVCM(15.9949)LSNTTAIAEAWAR.L	62573	52088	38307	29593	28339	76559
IPI00117348.4	Tuba1b	R.AVFVDLEPTVIDEVR.T	67958	63885	50379	33743	30458	79730
IPI00117348.4	Tuba1b	R.ECISIHVGQAGVQIGNACWELYCLEHGIQPDGQM(15.9949)PSDK.T	24858	24054	24869	17014	17215	28237
IPI00117348.4	Tuba1b	R.EDM(15.9949)AALEK.D	141063	91293	73182	64647	50887	156414
IPI00117348.4	Tuba1b	R.FDGALNVDLTEFQTNLVPYPR.I	17651	15085	11847	7368	8016	22016
IPI00117348.4	Tuba1b	R.GDVVPK.D	50751	43999	34497	23177	21363	58407
IPI00117348.4	Tuba1b	R.IHFPLATYAPVISAEK.A	44658	58671	37480	29645	24849	53348
IPI00117348.4	Tuba1b	R.NLDIERPTYTNLNR.L	30951	28451	23593	16388	14177	39143
IPI00117348.4	Tuba1b	R.QLFHPEQLITGK.E	418330	389391	291350	224360	186292	528856
IPI00117348.4	Tuba1b	R.SIQFVDWCPTGFK.V	139980	127935	107070	75102	57218	158646
IPI00117352.1	Tubb5	K.EAESCDCLQGFQLTHSLGGGTGSGM(15.9949)GTLLISK.I	917984	825623	692960	486151	461112	1046457
IPI00117352.1	Tubb5	K.EVDEQM(15.9949)LNVQNK.N	46450	41219	32133	25031	18902	54338
IPI00117352.1	Tubb5	K.FWEVISDEHGIDPTGTYHGDSDLQLDR.I	7845	6755	5999	4725	3598	8207
IPI00117352.1	Tubb5	K.GHYTEGAELVDSVLDVVR.K	42977	35591	30531	20141	17509	42386
IPI00117352.1	Tubb5	K.LAVNM(15.9949)VPFPR.L	570807	526299	386511	281717	252347	564033
IPI00117352.1	Tubb5	K.LTTPTYGDLNHLVSATM(15.9949)SGVTTCLR.F	5576	4639	3705	2673	2482	6326
IPI00117352.1	Tubb5	K.M(15.9949)AVTFIGNSTAIQELFK.R	5545	4797	3914	2740	2470	5584
IPI00117352.1	Tubb5	K.NM(15.9949)M(15.9949)AACDPR.H	49880	40938	38561	28932	21893	62873
IPI00117352.1	Tubb5	K.NM(15.9949)MAACDPR.H	2831	2624	2207	1616	1604	3530
IPI00117352.1	Tubb5	K.NSSYFVEWIPNNVK.T	4538	3124	2621	2069	1821	4516
IPI00117352.1	Tubb5	K.TAVCDIPPR.G	23834	21246	17547	11156	9064	25662
IPI00117352.1	Tubb5	K.VSDTVVEPYNATLSVHQLVENTDETYCIDNEALYDICFR.T	995	752	772	429	335	904
IPI00117352.1	Tubb5	R.AILVDLEPGTM(15.9949)DSVR.S	55585	38465	37875	23729	21804	45470
IPI00117352.1	Tubb5	R.AILVDLEPGTMDSVR.S	157698	133877	110015	68531	56708	184382
IPI00117352.1	Tubb5	R.ALTVPELTQQVFDAK.N	59987	52969	47765	33524	31687	67542
IPI00117352.1	Tubb5	R.FPGQLNADLR.K	88047	74946	65013	51096	41660	90195
IPI00117352.1	Tubb5	R.GSQQYR.A	76475	74224	53594	42684	31709	89475
IPI00117352.1	Tubb5	R.ISEQFTAM(15.9949)FR.R	26165	22073	19286	14155	11480	31635
IPI00117352.1	Tubb5	R.ISEQFTAMFR.R	22875	18897	16129	12054	9566	26940
IPI00117352.1	Tubb5	R.ISVYYNEATGGK.Y	694881	586397	490526	407062	299331	756890
IPI00117379.3	Atox1	K.AVSYLGPK.-	448427	404770	410353	356072	337672	472495
IPI00117379.3	Atox1	K.VCIDSEHSSDTLLATLNK.T	109994	72364	96244	52591	54919	108295
IPI00117771.1	Ddx50	K.LLWGDIM(15.9949)ELEAPLEESESQR.K	3398	3261	2565	1543	1404	3296
IPI00117771.1	Ddx50	R.HVVLDEVDQM(15.9949)LDLGFAEQVEDIIHESYK.T	121	62	0	0	0	210
IPI00117888.1	Fadd	R.LNLVADLVEEAQESVSK.S	51267	57635	46218	53556	43896	57220
IPI00117888.1	Fadd	R.VQSGLDLFTVLLEQNDLER.G	12298	11034	9006	7726	6216	13326
IPI00117896.3	Mapre1	K.EYDPVAAR.Q	47326	50469	45226	43165	34790	46398
IPI00117896.3	Mapre1	R.NIELICQENEGENDPVLQR.I	5270	6714	6574	4716	3882	6090
IPI00117910.3	Prdx2	K.EGGLGPLNIPLLADVTK.S	169634	128939	106540	117380	82062	163759
IPI00117910.3	Prdx2	K.NDEGIAYR.G	96661	72736	60754	71412	45578	98875
IPI00117910.3	Prdx2	K.SAPDFTATAVVDGAFK.E	416646	356934	291608	309234	211266	395362
IPI00117910.3	Prdx2	K.SLSQNYGVLK.N	41025	32235	28506	30322	21288	40520
IPI00117910.3	Prdx2	R.GLFIIDAK.G	37068	29356	24487	27178	18895	35969
IPI00117910.3	Prdx2	R.LVQAFQYTDEHGEVCPAGWKPGSDTIKPNVDDSK.E	175851	149148	108255	117638	91396	210140
IPI00117910.3	Prdx2	R.QITVNDLPVGR.S	72200	54625	47934	41847	34032	72143
IPI00117978.1	Cox4i1	K.ADWSSLSR.D	23912	15379	14150	10636	9192	21785
IPI00117978.1	Cox4i1	K.ANPIQGFSAK.W	280006	206296	177385	134851	116744	301876
IPI00117978.1	Cox4i1	R.IQFNESFAEM(15.9949)NR.G	18880	9894	9502	7424	6670	16325
IPI00118143.2	Cttn	K.ASAGHAVSITQDDGGADDWETDPDFVNDVSEK.E	3051	2001	1681	915	953	2565
IPI00118143.2	Cttn	K.FGVQSER.Q	35879	31955	32924	22646	24802	31393
IPI00118143.2	Cttn	K.FGVQTDR.Q	21907	21967	23148	17802	17675	23301
IPI00118143.2	Cttn	K.HCSQVDSVR.G	21567	21808	22791	17954	17887	20550
IPI00118143.2	Cttn	K.TVPIEAVTSK.T	240374	253962	204324	183067	153717	243839
IPI00118143.2	Cttn	R.QDSSAVGFDYK.E	26544	25062	24795	15497	19011	21079
IPI00118143.2	Cttn	R.YGLFPANYVELR.Q	23907	30425	27482	17758	22025	39752
IPI00118158.1	Msh2	K.LDSSAQFGYYFR.V	14312	13616	11863	6609	7155	18606
IPI00118158.1	Msh2	R.LNLVEAFVEDSELR.Q	2550	2549	2155	1253	1371	3236
IPI00118384.1	Ywhae	K.AAFDDAIAELDTLSEESYK.D	32634	35429	29932	30986	33241	43035
IPI00118384.1	Ywhae	K.AAFDDAIAELDTLSEESYKDSTLIM(15.9949)QLLR.D	10805	12780	11684	10060	10590	12768
IPI00118384.1	Ywhae	K.AAFDDAIAELDTLSEESYKDSTLIMQLLR.D	2278	1967	1967	1593	1733	2289
IPI00118384.1	Ywhae	K.DSTLIM(15.9949)QLLR.D	51533	46237	37399	32623	35650	65578
IPI00118384.1	Ywhae	K.DSTLIMQLLR.D	25739	22359	17914	17854	17941	33382
IPI00118384.1	Ywhae	K.EAAENSLVAYK.A	113896	113686	111650	97371	98445	129267
IPI00118384.1	Ywhae	K.EALQDVEDENQ.-	12678	9806	8715	7088	6728	13664
IPI00118384.1	Ywhae	K.LAEQAER.Y	18578	18496	16964	12623	15356	18935
IPI00118384.1	Ywhae	K.LICCDILDVLDK.H	125316	122137	125571	139294	156430	188045
IPI00118384.1	Ywhae	K.NVIGAR.R	99264	105874	112513	111650	107895	140549
IPI00118384.1	Ywhae	K.VAGM(15.9949)DVELTVEER.N	2528	2647	2290	2174	2153	2917
IPI00118384.1	Ywhae	R.DNLTLWTSDM(15.9949)QGDGEEQNK.E	7262	7128	6899	5878	6016	8468
IPI00118384.1	Ywhae	R.DNLTLWTSDM(15.9949)QGDGEEQNKEALQDVEDENQ.-	643	989	176	1225	601	1476
IPI00118384.1	Ywhae	R.NLLSVAYK.N	339360	314235	284844	269707	242119	451959
IPI00118384.1	Ywhae	R.YDEM(15.9949)VESM(15.9949)K.K	22690	27225	25459	26385	25144	30757
IPI00118384.1	Ywhae	R.YLAEFATGNDR.K	39481	38942	40876	34862	34217	48974
IPI00118676.3	Eif4a1	K.ATQALVLAPTR.E	15417	13526	12364	8561	9083	18757
IPI00118676.3	Eif4a1	K.DQIYDIFQK.L	331613	293137	243264	174599	171320	383267
IPI00118676.3	Eif4a1	K.M(15.9949)FVLDEADEM(15.9949)LSR.G	6494	6110	5143	3306	2920	7029
IPI00118676.3	Eif4a1	R.DIETFYNTSIEEM(15.9949)PLNVADLI.-	3223	3242	2865	1885	2265	3302
IPI00118676.3	Eif4a1	R.DIETFYNTSIEEMPLNVADLI.-	2895	2144	1851	1255	1428	2639
IPI00118676.3	Eif4a1	R.ENYIHR.I	27037	27710	22114	15124	15976	31182
IPI00118676.3	Eif4a1	R.GIDVQQVSLVINYDLPTNR.E	2574	2713	1953	1352	1518	2654
IPI00118676.3	Eif4a1	R.GIYAYGFEKPSAIQQR.A	15616	17225	15234	10456	11281	17672
IPI00118676.3	Eif4a1	R.QFYINVER.E	31112	32588	29879	19360	23520	42783
IPI00118676.3	Eif4a1	R.VFDM(15.9949)LNR.R	14723	14184	11466	8044	7148	15352
IPI00118676.3	Eif4a1	R.VLITTDLLAR.G	91247	89018	72305	47470	47124	109098
IPI00118832.1	Erp29	K.ESYPVFYLFR.D	15527	13143	12009	10897	9748	11961
IPI00118832.1	Erp29	K.ILDQGEDFPASEM(15.9949)AR.I	11702	9885	9753	8614	8820	9747
IPI00118832.1	Erp29	R.LAENSASSEELLVAEVGISDYGDKLNM(15.9949)ELSEK.Y	1995	1335	1044	784	656	1939
IPI00118899.1	Actn4	K.AETAANR.I	3186	2776	2548	1059	1513	3831
IPI00118899.1	Actn4	K.AGTQIENIDEDFR.D	16176	12080	11870	5518	6979	16464
IPI00118899.1	Actn4	K.EGLLLWCQR.K	27354	22680	20047	9186	13135	31786
IPI00118899.1	Actn4	K.GISQEQM(15.9949)QEFR.A	50923	41766	35634	16574	20566	45639
IPI00118899.1	Actn4	K.GYEEWLLNEIR.R	58198	47864	41680	18131	24898	65901
IPI00118899.1	Actn4	K.NFITAEELR.R	12442	7790	6525	4031	3627	9754
IPI00118899.1	Actn4	K.QQSNEHLR.R	5650	5066	4487	2672	2668	6271
IPI00118899.1	Actn4	K.SFSTALYGESDL.-	4021	3022	2426	1942	1775	3763
IPI00118899.1	Actn4	K.VLAVNQENEHLM(15.9949)EDYER.L	23963	19607	16291	6658	8636	21688
IPI00118899.1	Actn4	R.DYETATLSDIK.A	57248	44643	38166	18164	23892	51971
IPI00118899.1	Actn4	R.ELPPDQAEYCIAR.M	4938	4630	3985	1863	2208	5684
IPI00118899.1	Actn4	R.ETTDTDTADQVIASFK.V	159502	137438	121596	67220	75703	165968
IPI00118899.1	Actn4	R.ISIEM(15.9949)NGTLEDQLSHLK.Q	198968	184347	171510	80042	108082	204653
IPI00118899.1	Actn4	R.KHEAFESDLAAHQDR.V	418499	356540	307068	151871	179125	430629
IPI00118899.1	Actn4	R.LASDLLEWIR.R	21596	17933	15609	6510	9083	24478
IPI00118899.1	Actn4	R.TINEVENQILTR.D	128678	138483	105336	55293	70500	173135
IPI00118899.1	Actn4	R.VEQIAAIAQELNELDYYDSHNVNTR.C	29904	25472	18592	11567	15427	30597
IPI00118899.1	Actn4	R.VGWEQLLTTIAR.T	3870	2453	2661	1372	1626	3872
IPI00118963.1	Mrpl12	K.AALEAVGGTVVLE.-	1193	1173	994	706	663	1186
IPI00118963.1	Mrpl12	K.NYVQGINLVQAK.K	1847727	1322051	1297080	1537754	1273329	1699525
IPI00118963.1	Mrpl12	R.LTEAKPVDK.V	406063	297513	277235	305818	296121	344002
IPI00118963.1	Mrpl12	R.SEALAGAPLDNAPK.E	636018	495172	424204	543882	518603	635514
IPI00118963.1	Mrpl12	R.THFTVR.L	15905	13316	10812	11238	10132	14720
IPI00119057.1	Eif4e	K.DGIEPM(15.9949)WEDEK.N	9538	6478	6196	4485	3971	8138
IPI00119057.1	Eif4e	R.DAVTHIGR.V	16798	12743	10935	9038	7914	17070
IPI00119111.2	Cnn3	K.CASQAGM(15.9949)TAYGTR.R	4376	4441	5020	2582	3401	5501
IPI00119111.2	Cnn3	K.DGIILCELINK.L	99415	100080	84962	67279	66218	95552
IPI00119111.2	Cnn3	K.GASQAGM(15.9949)LAPGTR.R	10538	11964	9550	6788	7226	10727
IPI00119111.2	Cnn3	K.YDQQAEEDLR.N	26772	31316	28185	16664	18403	28826
IPI00119111.2	Cnn3	R.DIYDQK.L	51974	65608	57981	34383	37885	53601
IPI00119113.3	Atp6v1b2	K.AVVGEEALTSDDLLYLEFLQK.F	745	676	435	341	277	575
IPI00119113.3	Atp6v1b2	R.TPVSEDM(15.9949)LGR.V	6701	6266	5268	4410	3210	7817
IPI00119138.1	Uqcrc2	K.AGYLM(15.9949)SVETSEGFLSEIGSQALAAGSYM(15.9949)PPSTVLQQIDSVADADVVK.A	217	357	202	247	276	375
IPI00119138.1	Uqcrc2	K.AVAFQNSQTR.I	24162	16878	11614	8753	8965	18992
IPI00119138.1	Uqcrc2	K.LPNGLVIASLENYAPLSR.I	47484	21722	23124	19967	16676	45266
IPI00119138.1	Uqcrc2	K.LSVTATR.E	95113	41988	39913	33564	24997	76477
IPI00119138.1	Uqcrc2	K.QVAEQFLNM(15.9949)R.G	18296	8932	8190	6858	6043	15380
IPI00119138.1	Uqcrc2	R.ENM(15.9949)AYTVEGIR.S	11328	4364	4032	4097	3204	8998
IPI00119138.1	Uqcrc2	R.WEVAALR.S	37104	15105	14323	12854	11127	28788
IPI00119220.1	Snrpd2	K.NNTQVLINCR.N	15325	12987	11158	9079	7295	18002
IPI00119220.1	Snrpd2	K.REEEEFNTGPLSVLTQSVK.N	72402	47498	46706	24622	31366	64574
IPI00119220.1	Snrpd2	K.SEM(15.9949)TPEELQK.R	7849	7307	4906	4095	3932	8826
IPI00119220.1	Snrpd2	R.GDSVIVVLR.N	18390	15219	12354	8872	8677	17494
IPI00119224.1	Snrpd3	K.VLHEAEGHIVTCETNTGEVYR.G	5653	4887	3950	2706	2620	6373
IPI00119224.1	Snrpd3	R.VAQLEQVYIR.G	40894	29145	22654	12984	13082	43580
IPI00119305.3	Pa2g4	K.AEFEVHEVYAVDVLVSSGEGK.A	659	539	487	325	351	645
IPI00119305.3	Pa2g4	K.ALLQSSASR.K	19467	16129	14425	9329	10841	18679
IPI00119305.3	Pa2g4	K.EGEFVAQFK.F	697138	525680	471198	370945	421906	749881
IPI00119305.3	Pa2g4	K.GDAM(15.9949)IM(15.9949)EETGK.I	23862	19502	17144	12616	13592	24472
IPI00119305.3	Pa2g4	K.SEM(15.9949)EVQDAELK.A	26160	22978	18337	13154	14377	26443
IPI00119305.3	Pa2g4	K.SEMEVQDAELK.A	11444	9245	7293	5659	6447	11748
IPI00119305.3	Pa2g4	R.AFEDEKK.A	790487	726011	565014	560226	556602	849722
IPI00119305.3	Pa2g4	R.AFFSEVER.R	41189	34594	28925	19767	22493	39028
IPI00119305.3	Pa2g4	R.ITSGPFEPDLYK.S	300733	286559	224436	143429	174768	327645
IPI00119478.1	Tmod3	K.DRDDYVPYTGEK.K	18701	17489	17685	14688	13653	16129
IPI00119478.1	Tmod3	K.QLETVLDDLDPENALLPAGFR.Q	26659	26197	27640	20954	22829	28172
IPI00119618.1	Canx	K.AEEDEILNR.S	36083	27251	20508	18130	14008	56089
IPI00119618.1	Canx	K.APVPTGEVYFADSFDR.G	70270	45694	38697	30639	21328	74061
IPI00119618.1	Canx	K.CESAPGCGVWQR.P	12526	6439	5535	4424	3650	14260
IPI00119618.1	Canx	K.TGVYEEK.H	172143	91216	77608	73160	52928	219288
IPI00119618.1	Canx	R.DEEEEEEKLEEK.Q	36072	20970	15181	11591	9101	44167
IPI00119618.1	Canx	R.VVDDWANDGWGLK.K	212711	101835	100014	70231	71679	219215
IPI00119632.3	Ftsj3	K.ASEISIDDEELAQHPATTEDIR.V	6454	6580	5555	3241	3284	6959
IPI00119632.3	Ftsj3	K.DGFSGIEDDADEALEISQAQLLYK.S	9212	9201	8555	2260	2909	10651
IPI00119632.3	Ftsj3	R.GQQLLEEVTQGDM(15.9949)NAADTFLSDLPR.D	369	325	236	312	241	366
IPI00119667.1	Eef1a2	K.EAAEM(15.9949)GK.G	124118	119392	96513	64359	56474	114162
IPI00119667.1	Eef1a2	K.EAAEMGK.G	159489	161936	125132	80741	68692	144094
IPI00119667.1	Eef1a2	K.EGNASGVSLLEALDTILPPTRPTDKPLR.L	64316	31722	38397	26664	23797	39008
IPI00119667.1	Eef1a2	K.IGGIGTVPVGR.V	16658	16263	13019	9258	8554	15790
IPI00119667.1	Eef1a2	K.M(15.9949)DSTEPAYSEK.R	17278	14760	13463	6957	7382	18394
IPI00119667.1	Eef1a2	K.NM(15.9949)ITGTSQADCAVLIVAAGVGEFEAGISK.N	2755	2318	2148	1616	1528	2809
IPI00119667.1	Eef1a2	K.NMITGTSQADCAVLIVAAGVGEFEAGISK.N	1848	1765	1473	1117	1165	2172
IPI00119667.1	Eef1a2	K.QLIVGVNK.M	53347	46409	39716	28139	25528	51155
IPI00119667.1	Eef1a2	K.STTTGHLIYK.C	154609	144925	115636	82687	74521	153784
IPI00119667.1	Eef1a2	K.YYITIIDAPGHR.D	14636	10894	9106	5164	4736	12456
IPI00119667.1	Eef1a2	R.EHALLAYTLGVK.Q	6000	4163	3886	3072	2690	5617
IPI00119667.1	Eef1a2	R.LPLQDVYK.I	1793542	1637822	1226096	942860	828515	1664373
IPI00119667.1	Eef1a2	R.QTVAVGVIK.N	71226	69787	55047	37971	34310	68995
IPI00119667.1	Eef1a2	R.TIEKFEK.E	2830794	3560018	3019260	1633925	1484486	2589093
IPI00119667.1	Eef1a2	R.VETGILRPGM(15.9949)VVTFAPVNITTEVK.S	300134	255987	247696	124100	122479	275646
IPI00119667.1	Eef1a2	R.YDEIVK.E	44908	30594	27256	16415	10440	25070
IPI00119695.1	Srpr	R.EAEESSK.I	46197	39172	29145	17719	18174	47592
IPI00119695.1	Srpr	R.EDM(15.9949)ESVLDK.M	16795	12431	9934	6126	6276	16598
IPI00119695.1	Srpr	R.SVLLQER.G	13068	11308	8856	4876	5101	14420
IPI00119714.2	Ubtf	K.DFSGDM(15.9949)CK.L	17571	19417	19109	14492	11948	18361
IPI00119714.2	Ubtf	K.WVEISNEVR.K	26276	26223	22087	15304	14058	27982
IPI00119714.2	Ubtf	R.FLESLPEEEQQR.V	9136	9315	9002	7450	5899	9792
IPI00119714.2	Ubtf	R.QLQEERPELSESELTR.L	7477	9403	8179	6308	5032	9090
IPI00119813.3	LOC100044729;Lsm5	K.LDQILLNGNNITM(15.9949)LVPGGEGPEV.-	670	629	460	382	396	825
IPI00119813.3	LOC100044729;Lsm5	K.SDKEIVGTLLGFDDFVNM(15.9949)VLEDVTEFEITPEGR.R	718	603	434	406	400	636
IPI00119814.3	Cwc15	R.FVNDTLR.S	37230	42686	38818	33643	37645	34692
IPI00119814.3	Cwc15	R.M(15.9949)ENILSGNPLLNLTGPSQPQANFK.V	23691	17487	18117	13377	12706	24323
IPI00119814.3	Cwc15	R.PTFEPAR.G	21110	21065	20300	17288	16571	21094
IPI00119876.2	Dync1h1	K.DQQEAEK.K	65530	58600	44947	23489	19605	45526
IPI00119876.2	Dync1h1	K.GATDHTQR.L	886	864	680	420	256	722
IPI00119876.2	Dync1h1	K.IQGLTVEQAEAVVR.L	14948	12895	11117	6343	5714	11572
IPI00119876.2	Dync1h1	K.IVQEDR.A	15726	14432	12418	6815	6154	12776
IPI00119876.2	Dync1h1	K.LCDEQLSSQSHYDFGLR.A	8623	6341	6126	4565	3778	6491
IPI00119876.2	Dync1h1	K.LQGEFQLR.L	33588	28136	22639	13359	10664	25790
IPI00119876.2	Dync1h1	K.LVPLLLEDGGDAPAALEAALEEK.S	9527	10895	7826	5450	6468	9356
IPI00119876.2	Dync1h1	K.LVQTPLTDR.C	27356	19009	15100	8801	8262	19322
IPI00119876.2	Dync1h1	K.M(15.9949)QM(15.9949)LEDEDDLAYAETEK.K	3935	3365	2863	1988	1675	3469
IPI00119876.2	Dync1h1	K.SFEWLSQM(15.9949)R.F	11692	10402	7985	5109	4340	9729
IPI00119876.2	Dync1h1	K.SQELEVK.N	21490	18884	15799	8681	7339	15976
IPI00119876.2	Dync1h1	K.TFDHYCEYR.R	10301	8775	8040	6117	4095	10942
IPI00119876.2	Dync1h1	K.VAEVLFDAADANAIEEVNLAYENVK.E	6266	6461	5695	4192	3596	6517
IPI00119876.2	Dync1h1	K.WFTSQVIR.N	15844	12539	10790	6551	5591	13483
IPI00119876.2	Dync1h1	R.EGEEVM(15.9949)FK.T	19816	17566	13830	7790	6562	16088
IPI00119876.2	Dync1h1	R.ENFIPTIVNFSAEEISDAIR.E	9024	10034	7342	5190	5637	10181
IPI00119876.2	Dync1h1	R.EYQTQLIQR.V	35798	29994	23758	13239	12230	29525
IPI00119876.2	Dync1h1	R.FGNPLLVQDVESYDPVLNPVLNR.E	1125	1386	1224	856	769	1062
IPI00119876.2	Dync1h1	R.IFTIESAR.V	13533	12489	9355	5472	4055	12454
IPI00119876.2	Dync1h1	R.ILDDDTIITTLENLK.R	37648	34143	31542	17496	13115	38645
IPI00119876.2	Dync1h1	R.ILDDDTIITTLENLKR.E	105847	102544	87557	39583	31098	84163
IPI00119876.2	Dync1h1	R.KLVPLLLEDGGDAPAALEAALEEK.S	133822	110427	99614	51405	40114	109450
IPI00119876.2	Dync1h1	R.QWIVFDGDVDPEWVENLNSVLDDNK.L	19914	15665	13761	6176	8198	17309
IPI00119876.2	Dync1h1	R.QYASYEFVQR.L	5732	4178	3842	2152	1863	4520
IPI00119876.2	Dync1h1	R.TEYLSNADER.L	8009	7148	6207	3317	3304	5962
IPI00119876.2	Dync1h1	R.TFSSIPVSR.I	19122	16231	13258	7635	6268	16123
IPI00119892.1	Smarce1	K.GEPYM(15.9949)SIQPAEDPDDYDDGFSM(15.9949)K.H	504	614	363	244	355	586
IPI00119892.1	Smarce1	K.HTATAR.F	8988	11178	11306	6760	8330	9178
IPI00119892.1	Smarce1	K.IAAEIAQAEEQAR.K	17917	20668	19390	12854	15207	17850
IPI00119892.1	Smarce1	K.LWEIGK.I	9788	10619	10630	6172	7460	10185
IPI00119892.1	Smarce1	R.KLEAELLQIEER.H	298814	317130	384933	229794	257170	276902
IPI00119892.1	Smarce1	R.LGGNPGTNSR.V	17472	21812	19206	13782	14066	18152
IPI00119892.1	Smarce1	R.LISEILSESVVPDVR.S	20005	22800	21808	13971	18333	19720
IPI00119892.1	Smarce1	R.SQSSM(15.9949)APEEEQVANK.A	12497	15842	13751	9571	9567	13491
IPI00119892.1	Smarce1	R.SVVTTAR.M	47855	52405	45523	31445	35501	46148
IPI00120111.2	Ccdc97	R.ADFYCAEVAR.Q	4024	7975	7440	6428	8246	8176
IPI00120111.2	Ccdc97	R.APLLYEQYIGQYLTQEELNAR.T	2320	2348	1722	1496	1138	2422
IPI00120199.1	Pmpca	K.GLDTVVDLLADVVLHPR.L	334	515	321	248	271	501
IPI00120199.1	Pmpca	R.TVDLVELER.A	6901	5432	4236	3416	3089	6829
IPI00120374.1	Ppp2ca	K.ELDQWIEQLNECK.Q	277379	253057	181310	120344	121701	334468
IPI00120374.1	Ppp2ca	K.SPDTNYLFM(15.9949)GDYVDR.G	4947	4162	3234	1869	2294	5983
IPI00120374.1	Ppp2ca	K.YSFLQFDPAPR.R	22921	20788	16484	12232	10696	25748
IPI00120374.1	Ppp2ca	R.GAGYTFGQDISETFNHANGLTLVSR.A	31363	21183	13928	20207	11896	31808
IPI00120374.1	Ppp2ca	R.LQEVPHEGPM(15.9949)CDLLWSDPDDR.G	7071	6531	5065	3142	2324	7745
IPI00120513.3	Cops2	K.QLLTYIR.S	21617	16909	13568	10038	8952	21630
IPI00120513.3	Cops2	K.QM(15.9949)DLLQEFYETTLEALK.D	29906	20014	17923	14022	14319	27986
IPI00120572.5	Nup50	K.ASESPAGGGSSECR.D	23953	24630	21891	14389	18387	24091
IPI00120572.5	Nup50	K.QLAGLNCSVR.D	7777	7291	6664	4173	4570	7473
IPI00120572.5	Nup50	K.QLENGGGSSSESQTDR.A	9825	9994	10170	6873	9014	10396
IPI00120572.5	Nup50	K.TSEDADELHK.I	21890	23125	20868	14147	16162	22682
IPI00120691.4	Ddx21	K.DFSDITK.K	116851	84192	64087	31385	31378	107867
IPI00120691.4	Ddx21	K.DVESYIHR.S	15543	12713	10284	5652	6105	16028
IPI00120691.4	Ddx21	K.EANGDAGEK.S	81883	56501	42964	22688	22114	62384
IPI00120691.4	Ddx21	K.EASGDAGEK.S	199238	132527	97693	50443	47283	147775
IPI00120691.4	Ddx21	K.EEYQLAQVEQK.A	6022	4665	3735	2826	2825	5673
IPI00120691.4	Ddx21	K.EQLGESIDAK.V	43704	28864	20969	10294	11553	40967
IPI00120691.4	Ddx21	K.HVVLDEVDQM(15.9949)LDM(15.9949)GFADQVEEILCVAYK.K	1728	1247	931	516	383	1679
IPI00120691.4	Ddx21	K.HVVLDEVDQM(15.9949)LDMGFADQVEEILCVAYK.K	56	110	0	0	0	177
IPI00120691.4	Ddx21	K.HVVLDEVDQMLDM(15.9949)GFADQVEEILCVAYK.K	249	172	209	0	0	230
IPI00120691.4	Ddx21	K.LGVCFDVR.T	91352	58257	46245	22279	24112	95474
IPI00120691.4	Ddx21	K.LQGGLQER.K	65663	57456	42517	23270	23252	66702
IPI00120691.4	Ddx21	K.LSVACFYGGTPYGGQIER.M	9578	8228	5992	2692	3096	8778
IPI00120691.4	Ddx21	K.QADSETK.E	163436	155817	112916	53133	64680	159481
IPI00120691.4	Ddx21	R.AAVIGDVIR.V	45801	23952	19851	10992	11752	44445
IPI00120691.4	Ddx21	R.APQVLVLAPTR.E	13207	12437	9426	6300	6335	14490
IPI00120691.4	Ddx21	R.GLDIPEVDLVVQSCPPK.D	127515	97978	69100	40208	50934	118925
IPI00120691.4	Ddx21	R.NGNFGVLVATNVAAR.G	19985	10436	7903	4138	4304	13099
IPI00120691.4	Ddx21	R.SGIDILVGTPGR.I	35473	29780	20868	9893	10244	33627
IPI00120691.4	Ddx21	R.TEAVTEIQEK.W	33234	22299	16582	7986	8598	34346
IPI00120691.4	Ddx21	R.VYSGHQGR.T	4018	3214	2708	7857	2908	3939
IPI00120691.4	Ddx21	R.WQLTVATEQPELEGPPDGYR.G	6990	5055	4062	2259	2132	6917
IPI00120716.3	Gnb1	R.AGVLAGHDNR.V	8436	7886	6926	4776	4789	8800
IPI00120716.3	Gnb1	R.QEAEQLK.N	30702	24991	18732	12926	11257	36034
IPI00120716.3	Gnb1	R.VSCLGVTDDGM(15.9949)AVATGSWDSFLK.I	367	487	303	0	262	488
IPI00120719.4	Cox5a	K.IIDAALR.A	51443	29006	28742	37324	31544	41684
IPI00120719.4	Cox5a	R.LNDFASAVR.I	259838	190763	185037	136717	126390	230222
IPI00120790.2	Pak1ip1	K.SDVSGDSK.Q	45510	52381	39653	19177	20903	49718
IPI00120790.2	Pak1ip1	R.LTCLTVWLDR.A	7227	6888	5583	3438	3556	7794
IPI00120800.2	4930550L24Rik	K.ASEGSGGEAEGGQSTSK.A	3885	4146	3132	2116	2288	5159
IPI00120800.2	4930550L24Rik	K.EALEDEEER.A	15069	17157	12039	9466	8051	20152
IPI00120800.2	4930550L24Rik	R.HDPGFEDQLEEEVPAAEEVGTWEK.V	5992	6107	5046	2730	1694	7953
IPI00120800.2	4930550L24Rik	R.ISNEEGIPK.T	1287	656	447	530	280	1076
IPI00120886.3	Ybx1	R.EDGNEEDKENQGDETQGQQPPQR.R	48689	51829	43391	37080	39156	42537
IPI00120886.3	Ybx1	R.NDTKEDVFVHQTAIK.K	581935	572874	479935	338465	329263	570415
IPI00120886.3	Ybx1	R.NGYGFINR.N	65869	64417	59952	50911	50748	55510
IPI00120886.3	Ybx1	R.RPQYSNPPVQGEVM(15.9949)EGADNQGAGEQGR.P	213	195	378	288	337	384
IPI00120886.3	Ybx1	R.SVGDGETVEFDVVEGEK.G	1948	2285	1883	1487	1613	2009
IPI00121105.2	Hadh	K.AGDEFVEK.T	36198	23799	18481	12794	11648	28883
IPI00121105.2	Hadh	K.DTPGFIVNR.L	20732	14622	10506	7771	7412	18132
IPI00121105.2	Hadh	K.TLSCLSTSTDAASVVHSTDLVVEAIVENLK.L	13207	10126	9502	7093	5245	10557
IPI00121251.8	Tox4	K.DWDNEYCSNECVVK.H	7918	5024	4708	5183	3229	5885
IPI00121251.8	Tox4	R.DVFLAWVASR.N	15254	19067	17663	13957	16125	16729
IPI00121288.5	Ndufb10	K.AYDLVVDWPVTLVR.E	3655	1843	1766	1021	1055	4419
IPI00121288.5	Ndufb10	R.YLDLGAYYSAR.K	41453	21798	18696	11953	11312	48224
IPI00121309.2	Ndufs3	K.DFPLTGYVELR.Y	20101	8306	7530	7690	5959	15904
IPI00121309.2	Ndufs3	R.VVAEPVELAQEFR.K	11379	6285	6438	5341	5108	10682
IPI00121319.1	Crip2	K.ASSVTTFTGEPNM(15.9949)CPR.C	6389	6976	6184	5372	5993	7254
IPI00121319.1	Crip2	K.TVYFAEK.V	6582	6525	5680	4751	4758	7268
IPI00121319.1	Crip2	K.VTSLGK.D	1186503	1290370	1201779	920726	864233	1465319
IPI00121319.1	Crip2	T.VYFAEK.V	676013	704210	728790	672523	693263	798678
IPI00121427.1	S100a6	K.EGDKHTLSK.K	74527	95548	68841	70863	88104	98553
IPI00121427.1	S100a6	K.LQDAEIAR.L	57650	63322	58924	55845	68606	81190
IPI00121427.1	S100a6	R.LM(15.9949)DDLDR.N	19895	21763	20247	17157	21656	31322
IPI00121440.4	Etfb	K.VDLLFLGK.Q	9962	6472	5871	4706	3979	9490
IPI00121440.4	Etfb	K.VETTEDLVAK.L	92298	55372	46399	42612	32486	77784
IPI00121440.4	Etfb	K.VSVISVEEPPQR.S	17632	10255	8952	8625	6553	14683
IPI00121514.3	Stip1	K.AAALEFLNR.F	22204	18479	18269	17133	16174	20112
IPI00121514.3	Stip1	K.ALDLDSSCK.E	26251	23355	22373	21347	19581	23169
IPI00121514.3	Stip1	K.ALSAGNIDDALQCYSEAIK.L	319780	233756	209373	208811	179854	263529
IPI00121514.3	Stip1	K.AM(15.9949)DVYQK.A	412174	360832	327292	320970	304886	371290
IPI00121514.3	Stip1	K.AYEDGCK.T	170742	146607	149402	149965	137227	137200
IPI00121514.3	Stip1	K.DPQALSEHLK.N	425471	369395	365278	323170	318103	382767
IPI00121514.3	Stip1	K.EAADGYQR.C	162918	144346	148857	144482	132567	140995
IPI00121514.3	Stip1	K.EGLQNM(15.9949)EAR.L	15680	14213	14075	12654	12510	13384
IPI00121514.3	Stip1	K.EGLQNMEAR.L	7885	6304	6586	5687	5595	6952
IPI00121514.3	Stip1	K.ELDPTNM(15.9949)TYITNQAAVHFEK.G	5320	5759	5784	4442	4058	5628
IPI00121514.3	Stip1	K.ELGNDAYK.K	48624	40013	39371	40302	36704	40874
IPI00121514.3	Stip1	K.LM(15.9949)DVGLIAIR.-	348330	292144	266359	247661	254858	275144
IPI00121514.3	Stip1	K.LMDVGLIAIR.-	1931	1610	1666	1567	1101	1892
IPI00121514.3	Stip1	R.ELIEQLQNKPSDLGTK.L	1402945	1146564	1112402	1059641	1077512	1102657
IPI00121514.3	Stip1	R.LAYINPDLALEEK.N	151796	126554	106020	95223	102504	88944
IPI00121514.3	Stip1	R.SAAYAK.K	14404	12410	12125	10606	9904	12722
IPI00121514.3	Stip1	R.TYEEGLK.H	71738	63378	60331	57319	56932	59598
IPI00121596.4	Prpf8	K.ATEPQM(15.9949)VLFNLYDDWLK.T	14400	14354	11588	6754	7128	14159
IPI00121596.4	Prpf8	K.DTPLYTDNTANGIALLWAPR.P	3631	1889	1279	1056	1014	1899
IPI00121596.4	Prpf8	K.EVGIEFM(15.9949)DLYSHLVPVYDVEPLEK.I	29429	20837	19425	12851	8580	26915
IPI00121596.4	Prpf8	K.FICISDLR.A	18406	14004	11521	6634	5660	19692
IPI00121596.4	Prpf8	K.LLILALER.L	8326	6000	5036	2462	2224	8864
IPI00121596.4	Prpf8	K.LTPSGYEWGR.Q	23554	20144	14454	9585	8340	23512
IPI00121596.4	Prpf8	K.LWNLNNYR.T	5522	4819	3613	2454	2316	6027
IPI00121596.4	Prpf8	K.QIIVTR.K	8337	7499	5332	2625	2640	8827
IPI00121596.4	Prpf8	K.TEDPDLPAFYFDPLINPISHR.H	43062	47646	35168	22298	19100	49817
IPI00121596.4	Prpf8	R.DINLQDEDWNEFNDINK.I	2194	2008	1622	992	970	2105
IPI00121596.4	Prpf8	R.EELGLIEQAYDNPHEALSR.I	3723	2400	2239	1226	1205	3499
IPI00121596.4	Prpf8	R.LTLEDLEDSWDR.G	10100	10116	6320	3661	3090	10334
IPI00121596.4	Prpf8	R.SGM(15.9949)SHEEDQLIPNLYR.Y	6182	4704	3418	2260	2156	6152
IPI00121596.4	Prpf8	R.TDM(15.9949)IQALGGVEGILEHTLFK.G	149530	111704	91346	52825	44363	172042
IPI00121596.4	Prpf8	R.YIQPWESEFIDSQR.V	6898	5258	4300	2369	1984	7587
IPI00121623.1	Dynll1	K.DIAAHIK.K	193441	226539	190372	102483	114933	206445
IPI00121623.1	Dynll1	K.NADM(15.9949)SEEM(15.9949)QQDSVECATQALEK.Y	13009	14480	11657	6810	7509	13627
IPI00121623.1	Dynll1	K.NADM(15.9949)SEEMQQDSVECATQALEK.Y	3427	2677	2559	1726	1976	3484
IPI00121623.1	Dynll1	K.YNPTWHCIVGR.N	8242	7938	5758	3912	4058	9110
IPI00121623.1	Dynll1	R.NFGSYVTHETK.H	167835	182458	204394	140961	137947	171931
IPI00121760.5	Hnrpll	K.LCFSTSSHL.-	22361	22020	16731	10704	11350	24555
IPI00121760.5	Hnrpll	R.GLCESVVEADLVEALEK.F	64035	60268	51630	33638	29522	63410
IPI00121851.2	Vbp1	K.DGCGLETAAGNGR.R	30048	34725	29468	30098	25195	32539
IPI00121851.2	Vbp1	K.KLDEQYQK.Y	116630	120942	102979	80732	66237	125799
IPI00121851.2	Vbp1	K.NLDSLEEDLDFLR.D	40632	39728	38887	37832	33856	38906
IPI00121851.2	Vbp1	K.NLSTATK.N	947273	738597	646200	649984	574315	914323
IPI00121851.2	Vbp1	R.DQFTTTEVNM(15.9949)AR.V	17984	20095	17492	17242	15031	16768
IPI00121851.2	Vbp1	R.FLLADNLYCK.A	236438	216968	192989	181985	150541	191378
IPI00121851.2	Vbp1	R.LHLGIPEAVFVEDVDSFM(15.9949)K.Q	8110	8469	7885	6913	6215	8444
IPI00121851.2	Vbp1	R.VYNWDVK.R	9613	7890	6791	6803	5748	8319
IPI00121887.5	Tcea1	K.EPAISSQNSPEAR.E	3556	3563	3291	3518	3167	2985
IPI00121887.5	Tcea1	K.KKEPAISSQNSPEAR.E	881011	1049446	979777	1149947	942923	743622
IPI00121887.5	Tcea1	K.NAAGALDLLK.E	1143374	1275442	1258997	1270212	1094054	1161696
IPI00121887.5	Tcea1	K.NCTYTQVQTR.S	33832	39273	41423	44348	36889	35533
IPI00121887.5	Tcea1	K.NIPM(15.9949)TLELLQSTR.I	34058	33755	29514	31439	27496	31092
IPI00121887.5	Tcea1	K.QSTDEEVTSLAK.S	54862	62552	56750	60572	53449	47936
IPI00121887.5	Tcea1	K.TGGTQTDLFTCGK.C	116747	137819	158142	159798	129458	124024
IPI00121887.5	Tcea1	R.DTYVSSFPR.A	7896	8078	7442	7451	6587	7116
IPI00121887.5	Tcea1	R.EESSSSSNVSSR.K	62800	78557	79810	79003	63240	53006
IPI00121887.5	Tcea1	R.KQSTDEEVTSLAK.S	1069300	1117731	1219909	1066754	1045394	808675
IPI00121887.5	Tcea1	R.M(15.9949)TAEEM(15.9949)ASDELK.E	25222	26034	23113	23742	19933	23152
IPI00121887.5	Tcea1	R.SADEPM(15.9949)TTFVVCNECGNR.W	5800	5555	4925	4316	3736	6458
IPI00121887.5	Tcea1	R.TGDDYVAIGADEEELGSQIEEAIYQEIR.N	5904	5437	5234	4794	4244	5748
IPI00121891.1	Ube2s	R.DWTAELGIR.H	13036	21759	21842	11282	16671	16778
IPI00121891.1	Ube2s	R.LLLENYEEYAAR.A	10234	16522	16526	8272	13322	12950
IPI00122011.2	Sf3b3	K.AGNGQWASVIR.V	19057	18796	14968	10032	8757	21131
IPI00122011.2	Sf3b3	K.LVYILNR.D	28562	28204	24893	15626	14183	35632
IPI00122011.2	Sf3b3	K.NFGDQPDIR.C	16263	15158	12593	8865	7966	17256
IPI00122011.2	Sf3b3	K.NLVLVDELDSLSPILFCQIADLANEDTPQLYVACGR.G	3898	3095	2534	1710	1747	4043
IPI00122011.2	Sf3b3	K.NVSEELDR.T	41339	40861	34506	24518	22487	48270
IPI00122011.2	Sf3b3	K.QQEIVVSR.G	18912	19102	15277	9569	8059	21114
IPI00122011.2	Sf3b3	R.FLAVGLVDNTVR.I	21051	21385	18250	11854	11184	26636
IPI00122011.2	Sf3b3	R.LPPNTNDEVDEDPTGNK.A	6799	4683	4185	2212	2273	4872
IPI00122011.2	Sf3b3	R.M(15.9949)QGQEAVLAM(15.9949)SSR.S	4742	5212	4502	2527	2539	6753
IPI00122011.2	Sf3b3	R.SWLSYSYQSR.F	27177	24478	20680	13012	13918	31967
IPI00122011.2	Sf3b3	R.TVLDPVTGDLSDTR.T	25499	27915	21751	14555	13623	30937
IPI00122011.2	Sf3b3	R.WVTTASLLDYDTVAGADK.F	58396	54886	43660	30932	26338	63958
IPI00122202.5	Ncapg	K.EALENCIAVQDFDQASK.L	2203	2404	1847	1224	1301	2751
IPI00122202.5	Ncapg	K.ETEQLEIK.E	30214	34900	25345	13773	11949	36831
IPI00122202.5	Ncapg	K.LLSDFLDSEVSELR.T	6470	7743	5492	2906	2534	7850
IPI00122202.5	Ncapg	K.LNLAEFLNEDTS.-	2652	2329	1819	1434	1176	2404
IPI00122202.5	Ncapg	K.LVVALSR.T	15299	16047	11367	7030	6040	17163
IPI00122202.5	Ncapg	R.FTEGNILEFLHR.L	3155	2783	2157	1430	1257	3395
IPI00122202.5	Ncapg	R.IQAVLALSR.L	8404	8623	6189	3792	3056	9633
IPI00122202.5	Ncapg	R.LQDPKDDDCPVVDAYVNVIENDSNPEVR.R	2813	2785	2311	1038	1001	3428
IPI00122223.1	Top2a	K.AQM(15.9949)CADVLPSPR.G	5976	8301	6323	2648	3263	8173
IPI00122223.1	Top2a	K.EDLAVFIEELEVVEAK.E	23635	32644	24665	9283	16722	34855
IPI00122223.1	Top2a	K.EKKDELCK.Q	70148	86226	66701	36459	41426	79054
IPI00122223.1	Top2a	K.EKQDEQVGLPGK.A	149083	203318	164520	65882	97344	182234
IPI00122223.1	Top2a	K.ELILFSNSDNER.S	36453	47507	37017	16631	22694	50155
IPI00122223.1	Top2a	K.EQVLEPM(15.9949)LNGTEK.T	18379	20968	16458	7904	10085	24925
IPI00122223.1	Top2a	K.EWLTNFM(15.9949)EDR.R	24198	25185	19202	10376	11743	27847
IPI00122223.1	Top2a	K.FTVETASR.A	16071	15407	11823	7109	8916	17721
IPI00122223.1	Top2a	K.GEEQDFPVDLEDTIAPR.A	8200	9291	7805	4008	4982	9199
IPI00122223.1	Top2a	K.GIPVVEHK.V	335534	472250	363746	182387	232549	414177
IPI00122223.1	Top2a	K.GLGTSTSK.E	15695	19279	14818	7819	9963	18715
IPI00122223.1	Top2a	K.GTIEELASNQYVINGEVAILDSTTIEISELPIR.T	154	183	110	73	114	193
IPI00122223.1	Top2a	K.IFDEILVNAADNK.Q	124039	173075	122407	57551	80487	164695
IPI00122223.1	Top2a	K.IM(15.9949)IM(15.9949)TDQDQDGSHIK.G	364086	451795	396285	186926	193000	476638
IPI00122223.1	Top2a	K.IVGLQYK.K	37533	44099	33951	13836	21477	47759
IPI00122223.1	Top2a	K.KYDTVLDILR.D	4503	5017	3885	2017	2719	6515
IPI00122223.1	Top2a	K.LCNIFSTK.F	21592	25106	20312	8683	11618	30054
IPI00122223.1	Top2a	K.LDDANDAGSR.N	124433	193476	139786	55799	87356	163509
IPI00122223.1	Top2a	K.LNNQAR.F	42463	55163	41893	18620	26852	58958
IPI00122223.1	Top2a	K.NYEDEDSLK.T	70724	87486	65458	26856	42909	104521
IPI00122223.1	Top2a	K.QEIAFYSLPEFEEWK.S	261908	367722	251722	109425	153454	375752
IPI00122223.1	Top2a	K.QTWM(15.9949)DNM(15.9949)GR.A	12342	16897	12779	5360	7360	17159
IPI00122223.1	Top2a	K.SENVEGTPAEDGAEPGSLR.Q	13480	18966	13955	6126	7664	17762
IPI00122223.1	Top2a	K.SFGSTCQLSEK.F	815909	1014506	815656	423284	546254	991666
IPI00122223.1	Top2a	K.SPSDLWKEDLAVFIEELEVVEAK.E	22066	30424	22556	10427	14732	28570
IPI00122223.1	Top2a	K.SQSSVSTAGTK.K	16433	23801	18885	7407	12003	22476
IPI00122223.1	Top2a	K.TLAVSGLGVVGR.D	13760	17486	13472	6186	8448	18916
IPI00122223.1	Top2a	K.TPSLITDYR.E	5716	7863	6224	2616	4544	9191
IPI00122223.1	Top2a	K.VDETGNSLK.V	12564	16919	13033	5912	7905	16330
IPI00122223.1	Top2a	K.YDTVLDILR.D	11833	16061	13819	6329	10162	18330
IPI00122223.1	Top2a	K.YGVFPLR.G	50446	63769	46958	22753	32229	65724
IPI00122223.1	Top2a	K.YLEESDDDDDLF.-	6228	4937	4167	2784	2933	5219
IPI00122223.1	Top2a	R.AGDM(15.9949)ELKPFSGEDYTCITFQPDLSK.F	409690	661963	481149	184854	255200	599688
IPI00122223.1	Top2a	R.AYDIAGSTK.D	273773	415228	306241	121293	206254	440701
IPI00122223.1	Top2a	R.DFFELR.L	65278	87430	74728	34562	53638	105000
IPI00122223.1	Top2a	R.EVTFVPGLYK.I	740765	971161	731631	302187	474598	1049636
IPI00122223.1	Top2a	R.EVVNNIR.R	78344	112104	79652	35514	47291	101817
IPI00122223.1	Top2a	R.FLEEFITPIVK.V	32312	46694	34684	14474	23060	46183
IPI00122223.1	Top2a	R.FLYDDNQR.V	20702	26870	24384	16160	17392	23848
IPI00122223.1	Top2a	R.GYDSDPVK.A	74913	113262	79684	31489	52399	105319
IPI00122223.1	Top2a	R.LLDGEEPLPM(15.9949)LPSYK.N	416257	698835	540149	202194	264977	602324
IPI00122223.1	Top2a	R.NEKEQELNTLK.Q	839222	1199894	916159	376998	600474	1190347
IPI00122223.1	Top2a	R.NSTECTLILTEGDSAK.T	13711	15666	13169	5555	7275	17461
IPI00122223.1	Top2a	R.SYVDLYLK.D	102307	147208	101341	42297	61284	139932
IPI00122223.1	Top2a	R.TWTQTYK.E	21045	26988	22334	9516	14244	31764
IPI00122223.1	Top2a	R.VTIDPENNVISIWNNGK.G	259603	342443	245616	105923	151471	327791
IPI00122223.1	Top2a	R.WEVCLTM(15.9949)SER.G	29675	34584	27841	12673	19053	39795
IPI00122223.1	Top2a	R.YIFTM(15.9949)LSPLAR.L	21662	30172	22901	8605	13852	29594
IPI00122318.3	Chmp1a	R.SQEDQLSR.R	18111	21202	19874	16708	14314	18120
IPI00122318.3	Chmp1a	R.VYAENAIR.K	16378	17929	15766	14556	14361	18303
IPI00122353.1	Prkcsh	K.ESLQQLAEVTR.E	16966	11093	10555	9395	9067	13470
IPI00122353.1	Prkcsh	K.ETVVTSTTEPSR.C	29694	25961	22492	19867	19678	24449
IPI00122353.1	Prkcsh	K.ILIEEWK.T	203685	160201	136650	137482	128542	170732
IPI00122353.1	Prkcsh	K.SLEDQVETLR.A	34787	24145	23621	21427	20203	29828
IPI00122353.1	Prkcsh	K.YEQGTGCWQGPNR.S	11109	7621	7931	7970	7716	11123
IPI00122421.5	Rpl27	K.NIDDGTSDRPYSHALVAGIDR.Y	28813	20543	16904	9508	8442	26452
IPI00122421.5	Rpl27	K.VVLVLAGR.Y	54072	35024	29915	19014	15817	45189
IPI00122421.5	Rpl27	K.VYNYNHLM(15.9949)PTR.Y	14493	12573	11143	7454	7052	13698
IPI00122421.5	Rpl27	R.KVTAAM(15.9949)GK.K	987041	632121	562889	322390	262090	774452
IPI00122421.5	Rpl27	R.YSVDIPLDK.T	303113	206579	171129	96426	95800	237813
IPI00122428.1	Hspb8	K.DGYVEVSGK.H	16118	17762	14466	15518	14714	19308
IPI00122428.1	Hspb8	R.LLDDGFGM(15.9949)DPFPDDLTAPWPEWALPR.L	9147	10920	11743	5418	6104	8668
IPI00122428.1	Hspb8	R.LSSAWPGTLR.S	8895	10834	9056	9848	8746	11426
IPI00122743.2	Dars	K.FLEPTLR.L	7705	5902	4545	4052	3638	8646
IPI00122743.2	Dars	R.EIVDAAEDYAK.E	14136	11477	8566	7538	6183	16329
IPI00122928.1	Tubb6	K.GHYTEGAELVDSVLDVVR.K	42977	35591	30531	20141	17509	42386
IPI00122928.1	Tubb6	K.LAVNM(15.9949)VPFPR.L	570807	526299	386511	281717	252347	564033
IPI00122928.1	Tubb6	K.NM(15.9949)M(15.9949)AACDPR.H	49880	40938	38561	28932	21893	62873
IPI00122928.1	Tubb6	K.NM(15.9949)MAACDPR.H	2831	2624	2207	1616	1604	3530
IPI00122928.1	Tubb6	K.NSSYFVEWIPNNVK.V	4538	3124	2621	2069	1821	4516
IPI00122928.1	Tubb6	K.VSDTVVEPYNATLSVHQLVENTDETYCIDNEALYDICFR.T	995	752	772	429	335	904
IPI00122928.1	Tubb6	R.ALTVPELTQQM(15.9949)FDAK.N	371103	311573	269653	209115	169037	508225
IPI00122928.1	Tubb6	R.FPGQLNADLR.K	88047	74946	65013	51096	41660	90195
IPI00122928.1	Tubb6	R.GSQQYR.A	76475	74224	53594	42684	31709	89475
IPI00122928.1	Tubb6	R.YLTVATVFR.G	21856	17282	15080	11156	9546	26666
IPI00123129.1	Snd1	K.DTNGENIAESLVAEGLATR.R	3059	3242	2900	2030	2354	3694
IPI00123129.1	Snd1	K.EGLVM(15.9949)VEVR.K	32675	27725	21677	15320	16375	33468
IPI00123129.1	Snd1	K.FFTESR.L	45719	35721	34050	23305	24850	50069
IPI00123129.1	Snd1	K.FVDGEWYR.A	28269	22313	18828	13381	14896	28388
IPI00123129.1	Snd1	K.GLATVIR.Y	26717	20639	18089	12454	13288	26629
IPI00123129.1	Snd1	K.GM(15.9949)WSEGNGSHTIR.D	11209	9542	8086	4967	5764	12115
IPI00123129.1	Snd1	K.QFLPFLQR.A	14230	12674	10097	6693	7292	14710
IPI00123129.1	Snd1	K.VNVTVDYIR.P	61755	47592	40476	24749	29109	63394
IPI00123129.1	Snd1	R.ADDADEFGYSR.-	38760	33340	26435	18492	20920	36020
IPI00123129.1	Snd1	R.AGNLAR.R	53528	48262	40055	25093	26517	63453
IPI00123129.1	Snd1	R.ETDGSETPEPFAAEAK.F	9669	7057	6093	4053	4558	8497
IPI00123129.1	Snd1	R.GGPPPER.Q	23715	21014	18286	11320	12427	24875
IPI00123129.1	Snd1	R.LEGDNIQDK.N	40504	32625	27082	18648	20264	40132
IPI00123129.1	Snd1	R.LSECEEQAK.A	125304	109188	90959	57633	66223	125245
IPI00123129.1	Snd1	R.NDISSHPPVEGSYAPR.R	12348	10170	8796	6002	6275	13156
IPI00123129.1	Snd1	R.NLPGLVQEGEPFSEEATLFTK.E	41670	30790	29921	23088	19394	43252
IPI00123129.1	Snd1	R.SASYKPVFVTEITDDLHFYVQDVETGTQLEK.L	2657	2841	2436	2036	1377	3730
IPI00123129.1	Snd1	R.SEAVVEYVFSGSR.L	25397	19600	18018	11970	11969	25200
IPI00123129.1	Snd1	R.SSHYDELLAAEAR.A	22658	18606	15350	10034	10577	21516
IPI00123129.1	Snd1	R.VADISGDTQK.A	52778	46236	37685	24075	28595	51076
IPI00123129.1	Snd1	R.VLPAQATEYAFAFIQVPQDEDAR.T	3998	4204	3041	2322	3796	452
IPI00123162.1	AI597479	K.M(15.9949)EHNNNDTQQNHDLM(15.9949)NR.K	696	339	410	487	323	480
IPI00123162.1	AI597479	K.NIAVENEVR.V	14325	13534	12322	14041	12425	14390
IPI00123181.4	Myh9	K.ALELDSNLYR.I	32108	26430	23755	19288	15483	34057
IPI00123181.4	Myh9	K.ANLQIDQINTDLNLER.S	5190	4462	3610	2713	1949	4413
IPI00123181.4	Myh9	K.DFSALESQLQDTQELLQEENR.Q	57888	47077	45216	32668	25072	56127
IPI00123181.4	Myh9	K.FSEGER.V	13447	11386	10224	7093	5699	11338
IPI00123181.4	Myh9	K.LEGDSTDLSDQIAELQAQIAELK.M	5316	5191	4776	3395	3187	6576
IPI00123181.4	Myh9	K.LQVELDSVTGLLSQSDSK.S	7638	6700	5277	4147	3772	6910
IPI00123181.4	Myh9	K.M(15.9949)QQNIQELEEQLEEEESAR.Q	1418	1182	947	693	642	1466
IPI00123181.4	Myh9	K.QTLENER.G	12201	10914	9224	6437	5081	10598
IPI00123181.4	Myh9	K.SM(15.9949)EAEM(15.9949)IQLQEELAAAER.A	1845	1679	1189	892	1022	1838
IPI00123181.4	Myh9	K.THEAQIQEM(15.9949)R.Q	1011	1188	869	665	769	1223
IPI00123181.4	Myh9	K.TLEDEAK.T	24328	20299	17095	12736	10583	21148
IPI00123181.4	Myh9	K.TQLEELEDELQATEDAK.L	16626	13331	10842	8751	6505	14132
IPI00123181.4	Myh9	R.ALEEAM(15.9949)EQK.A	27837	24306	20643	16186	12000	24316
IPI00123181.4	Myh9	R.ALEQQVEEM(15.9949)K.T	16551	13786	11596	9735	7064	13614
IPI00123181.4	Myh9	R.DEQSEEK.K	48785	39065	34080	28458	23085	42164
IPI00123181.4	Myh9	R.DLGEELEALK.T	325410	245784	250908	194668	141489	296017
IPI00123181.4	Myh9	R.DLGEELEALKTELEDTLDSTAAQQELR.S	53060	48273	43946	28890	25908	41972
IPI00123181.4	Myh9	R.ELEDATETADAM(15.9949)NR.E	13915	15624	13963	10064	10231	13230
IPI00123181.4	Myh9	R.ELETQISELQEDLESER.A	3224	2842	2301	1873	1284	3382
IPI00123181.4	Myh9	R.EQLEEEEEAKR.N	25627	20499	19733	15712	12497	22979
IPI00123181.4	Myh9	R.IAQLEEELEEEQGNTELINDR.L	5373	2719	2761	1901	1824	2922
IPI00123181.4	Myh9	R.IM(15.9949)GIPEDEQM(15.9949)GLLR.V	5959	5436	4829	3376	2403	5272
IPI00123181.4	Myh9	R.LQQELDDLLVDLDHQR.Q	30565	26136	19850	15120	17008	21510
IPI00123181.4	Myh9	R.NTDQASM(15.9949)PDNTAAQK.V	6593	6137	5128	4269	3314	7455
IPI00123181.4	Myh9	R.QLEEAEEEAQR.A	18647	16414	14178	11250	8471	17519
IPI00123181.4	Myh9	R.TELADK.V	57866	47466	44307	35338	25818	50292
IPI00123181.4	Myh9	R.TEM(15.9949)EDLM(15.9949)SSK.D	12656	10694	9158	7343	5449	11766
IPI00123264.3	Pole3	K.DSEEQDK.S	7681	7784	5813	5018	4543	6924
IPI00123264.3	Pole3	K.EALEAYR.R	12935	17050	15993	11331	14606	14226
IPI00123281.1	Lrrc59	K.AVQADQER.E	75788	50463	43079	23105	22919	63728
IPI00123281.1	Lrrc59	K.LQQLPADFGR.L	25701	18380	14808	9422	7998	23037
IPI00123281.1	Lrrc59	K.VAGDCLDEK.Q	46195	30944	24554	13826	12018	36906
IPI00123281.1	Lrrc59	R.DKLDGNELDLSLSDLNEVPVK.E	171239	114218	78539	52665	44260	134196
IPI00123306.2	Asz1	K.CVELLLSR.N	11649	9296	9075	6454	6928	13704
IPI00123306.2	Asz1	K.IVLEWASPR.N	28922	21539	18484	14273	14048	32402
IPI00123306.2	Asz1	R.NFTSVCEELVSNVEDLNEEVCR.L	5933	4475	3924	2677	3085	4631
IPI00123313.1	Uba1	K.IHVSDQELQSANASVDDSR.L	3512	2867	2568	1560	1554	4123
IPI00123313.1	Uba1	R.AENYDISPADR.H	27677	23726	17748	15464	12256	31936
IPI00123313.1	Uba1	R.DEFEGLFK.Q	39661	34899	27374	20775	17036	47604
IPI00123313.1	Uba1	R.IYDDDFFQNLDGVANALDNIDAR.M	7274	6370	3994	3590	3019	7906
IPI00123313.1	Uba1	R.LDQPM(15.9949)TEIVSR.V	5836	4991	3613	2736	2402	6732
IPI00123313.1	Uba1	R.VGPDTER.I	20411	19053	13881	11338	9480	23826
IPI00123319.1	Tpm2	K.ATDAEADVASLNR.R	49119	16759	15768	13188	11413	15886
IPI00123319.1	Tpm2	K.GTEDEVEK.Y	18098	18222	16517	13587	14335	17460
IPI00123319.1	Tpm2	K.HIAEDSDR.K	29357	31747	28446	26809	24572	27423
IPI00123319.1	Tpm2	K.LVILEGELER.S	7103	7095	6366	5996	5642	6545
IPI00123319.1	Tpm2	K.QLEEEQQALQK.K	2564	3117	2691	2841	2004	2051
IPI00123319.1	Tpm2	R.AEVAESK.C	60693	63752	61013	57120	55792	61486
IPI00123319.1	Tpm2	R.IQLVEEELDR.A	169625	143983	169898	143456	137845	161664
IPI00123319.1	Tpm2	R.KYEEVAR.K	27573	26724	23757	21114	21698	26743
IPI00123319.1	Tpm2	R.LATALQK.L	322687	270916	264945	257838	244881	288760
IPI00123333.5	Wbp11	K.ADDASAATIEK.K	35288	38568	34338	30396	31728	29408
IPI00123333.5	Wbp11	K.DDVYEAFM(15.9949)K.E	13531	14840	13230	10768	11322	11656
IPI00123333.5	Wbp11	K.ENPDIYK.E	20655	26896	22838	19120	18542	19440
IPI00123333.5	Wbp11	K.GATAVPQR.R	42524	46500	41020	32258	34074	41350
IPI00123333.5	Wbp11	K.TSAYGPPAR.A	26500	26969	25257	22314	22892	24463
IPI00123333.5	Wbp11	R.M(15.9949)AGQEIPEEGR.E	15537	17050	16321	12802	13052	14134
IPI00123333.5	Wbp11	R.SEDDSAVPVAK.A	34304	36948	36326	28329	33693	29095
IPI00123342.4	Hyou1	K.LEELTLR.D	38656	25671	20633	22148	18646	38772
IPI00123342.4	Hyou1	K.M(15.9949)VEEIGVELAVLDLPDLPEDELAR.S	336	365	0	283	0	395
IPI00123342.4	Hyou1	K.YPDYESK.G	15113	11712	10564	9091	8408	14386
IPI00123342.4	Hyou1	R.AVLQAAR.M	98081	66683	57010	52035	42858	104572
IPI00123342.4	Hyou1	R.DAVIYPILVEFTR.E	7238	5367	4405	4450	3491	7349
IPI00123342.4	Hyou1	R.GVGFDR.T	37502	27511	24025	23095	18595	39150
IPI00123342.4	Hyou1	R.LIPEM(15.9949)DQVFTEVEM(15.9949)TTLEK.V	29756	20571	23839	18603	15148	24882
IPI00123342.4	Hyou1	R.SLAEDFAEQPIKDAVITVPAFFNQAER.R	150141	107195	81949	90143	76859	162683
IPI00123342.4	Hyou1	R.VEFEELCADLFDR.V	10511	6871	5934	6167	5190	11077
IPI00123342.4	Hyou1	R.VESVFETLVEDSPEEESTLTK.L	4043	3949	2456	2027	2215	4230
IPI00123376.1	Snrpc	K.FYCDYCDTYLTHDSPSVR.K	15465	17405	15213	12735	14968	14972
IPI00123376.1	Snrpc	K.TTAAFQQGK.I	500513	597391	660548	483105	620175	548543
IPI00123376.1	Snrpc	K.WM(15.9949)EEQAQSLIDK.T	827387	897760	817743	652828	880667	785625
IPI00123376.1	Snrpc	R.KTHCSGR.K	15370	19737	19334	14124	17211	14048
IPI00123379.1	Hdlbp	K.DLIIEQR.F	3866	3642	3432	2859	2641	4103
IPI00123379.1	Hdlbp	K.EALEALVPVTIEVEVPFDLHR.Y	34413	35391	26676	21365	16244	39771
IPI00123379.1	Hdlbp	K.ELEALIQNLENVVEDYM(15.9949)LVDPK.H	14272	14708	11078	7727	10136	18447
IPI00123379.1	Hdlbp	K.ICLEIM(15.9949)QR.T	12634	12355	10513	7827	8689	15560
IPI00123379.1	Hdlbp	K.IVGELEQM(15.9949)VSEDVPLDHR.V	3173	2990	2525	1722	1818	3054
IPI00123379.1	Hdlbp	R.ANCEAAR.S	748	888	574	336	457	920
IPI00123557.3	Ruvbl2	K.TEALTQAFR.R	13560	10115	9017	5883	5980	12734
IPI00123557.3	Ruvbl2	R.AAGVVLEM(15.9949)IR.E	14790	13139	10931	7073	7008	13185
IPI00123557.3	Ruvbl2	R.AVLIAGQPGTGK.T	98073	82964	66311	52486	50119	96448
IPI00123557.3	Ruvbl2	R.GLGLDDALEPR.Q	11028	10310	7806	4968	4584	9724
IPI00123557.3	Ruvbl2	R.VYSLFLDESR.S	24948	19445	16034	9616	8780	24130
IPI00123589.1	Ubxn1	K.ALALTGNQGIEAAM(15.9949)DWLM(15.9949)EHEDDPDVDEPLETPLSHVLGR.E	1789	1939	1404	1219	937	1512
IPI00123589.1	Ubxn1	R.LYVELHR.G	12063	10566	10114	10413	8957	11509
IPI00123624.8	2610301G19Rik	K.VLLLSSPGLEEFYR.C	7012	5975	4864	2784	2701	5337
IPI00123624.8	2610301G19Rik	R.SDDYDSK.K	4320	3840	3537	2192	2306	3618
IPI00123639.1	Calr	K.DKQDEEQR.L	53972	43162	38853	39932	38300	45776
IPI00123639.1	Calr	K.DM(15.9949)HGDSEYNIM(15.9949)FGPDICGPGTK.K	486127	339554	316912	375624	315223	400943
IPI00123639.1	Calr	K.EQFLDGDAWTNR.W	44079	34829	29155	27301	23556	32395
IPI00123639.1	Calr	K.FEPFSNK.G	922927	763440	789854	693815	682927	756962
IPI00123639.1	Calr	K.FVLSSGK.F	216456	167582	159856	185828	159171	180275
IPI00123639.1	Calr	K.FYGDLEK.D	865522	705019	652109	638644	571217	921814
IPI00123639.1	Calr	K.FYGDLEKDK.G	838280	740279	680231	750430	685284	853634
IPI00123639.1	Calr	K.GLQTSQDAR.F	308025	225092	217140	246315	222662	270263
IPI00123639.1	Calr	K.HEQNIDCGGGYVK.L	1015569	797702	788749	792551	706039	960142
IPI00123639.1	Calr	K.IDDPTDSKPEDWDKPEHIPDPDAK.K	968557	760725	673384	788327	679671	827496
IPI00123639.1	Calr	K.IDNSQVESGSLEDDWDFLPPK.K	2050	1473	1482	898	760	1904
IPI00123639.1	Calr	K.IDNSQVESGSLEDDWDFLPPKK.I	190456	161135	130728	131755	112197	181905
IPI00123639.1	Calr	K.IKDPDAAKPEDWDER.A	1073166	820474	793765	859898	800659	1029569
IPI00123639.1	Calr	K.KPEDWDEEM(15.9949)DGEWEPPVIQNPEYK.G	121380	97025	95824	94113	82532	82046
IPI00123639.1	Calr	K.LFPSGLDQK.D	211483	169791	160540	186860	153922	169744
IPI00123639.1	Calr	K.NVLINK.D	30604	24816	24641	25654	22621	29790
IPI00123639.1	Calr	K.SGTIFDNFLITNDEAYAEEFGNETWGVTK.A	1463	1182	1245	781	646	1220
IPI00123639.1	Calr	R.FYALSAK.F	430418	344000	347668	328588	294138	399653
IPI00123639.1	Calr	R.LKEEEEDKK.R	1442348	1239975	1052320	1029679	1031268	1238629
IPI00123639.1	Calr	R.LKEEEEDKKR.K	472645	401276	372729	437008	353554	430481
IPI00123639.1	Calr	R.QIDNPDYK.G	47310	36444	32736	36253	31688	42869
IPI00123870.2	Smc1a	K.YSQSDLEQTK.T	22084	22296	17845	9825	12392	24306
IPI00123870.2	Smc1a	R.EQQQIEK.E	9706	10036	8015	4964	4353	11581
IPI00123870.2	Smc1a	R.GEPETFLPLDYLEVKPTDEK.L	151577	145884	108949	84292	68886	159997
IPI00123870.2	Smc1a	R.TALFEEISR.S	11310	10484	9075	5980	4670	12440
IPI00123878.4	Ddx39	K.FM(15.9949)QDPM(15.9949)EVFVDDETK.L	4815	4390	3382	2460	2360	4863
IPI00123878.4	Ddx39	K.GLAVTFVSDENDAK.I	450059	405154	335162	266625	261761	426302
IPI00123878.4	Ddx39	K.GSYVSIHSSGFR.D	35335	32444	26597	19932	20033	34881
IPI00123878.4	Ddx39	K.ILNDVQDR.F	37118	32454	26696	19241	18843	35058
IPI00123878.4	Ddx39	K.M(15.9949)LEQLDM(15.9949)R.R	58988	52402	44457	33230	33326	55215
IPI00123878.4	Ddx39	R.AIVDCGFEHPSEVQHECIPQAILGM(15.9949)DVLCQAK.S	499348	362963	367844	197960	271902	442496
IPI00123878.4	Ddx39	R.AIVDCGFEHPSEVQHECIPQAILGMDVLCQAK.S	197638	159121	138949	101669	95107	154878
IPI00123878.4	Ddx39	R.DFLLKPELLR.A	31517	27643	23306	17497	16422	29299
IPI00123878.4	Ddx39	R.DVQEIFR.L	37313	32003	25569	19483	18580	33733
IPI00123878.4	Ddx39	R.ELAFQISK.E	63043	52691	47886	35230	35884	62030
IPI00123878.4	Ddx39	R.ILVATNLFGR.G	22545	19630	16867	12609	12085	21037
IPI00123878.4	Ddx39	R.LTPHEK.Q	1027872	932224	751605	525964	488972	927581
IPI00123878.4	Ddx39	R.VNIVFNYDM(15.9949)PEDSDTYLHR.V	3616	3195	2810	1902	1738	3705
IPI00123878.4	Ddx39	R.VNIVFNYDMPEDSDTYLHR.V	4061	4049	3330	2284	2055	3931
IPI00124248.1	Clns1a	K.GLGTGTLYIAESR.L	20176	23309	22219	21722	18840	23648
IPI00124248.1	Clns1a	K.LGEESKEPLSDEDEEDNDDVEPISEFR.F	11313	8598	10073	8546	13109	14000
IPI00124287.2	Pabpc1	K.AVTEM(15.9949)NGR.I	30600	31194	21031	17195	18404	31885
IPI00124287.2	Pabpc1	K.FSPAGPILSIR.V	128131	95670	77620	64123	63196	132332
IPI00124287.2	Pabpc1	K.GFGFVSFER.H	19824	19134	11207	9660	11241	18538
IPI00124287.2	Pabpc1	K.ITGM(15.9949)LLEIDNSELLHM(15.9949)LESPESLR.S	32135	30469	18679	20119	17293	36958
IPI00124287.2	Pabpc1	K.ITGMLLEIDNSELLHM(15.9949)LESPESLR.S	18868	17156	12341	12350	7500	24620
IPI00124287.2	Pabpc1	K.NFGEDM(15.9949)DDER.L	22546	22131	13369	11723	14104	23253
IPI00124287.2	Pabpc1	K.QIYVGR.A	34058	31984	19922	17158	19058	32750
IPI00124287.2	Pabpc1	K.VM(15.9949)TDESGK.S	14606	15119	9939	7545	10111	14012
IPI00124287.2	Pabpc1	K.VVCDENGSK.G	69724	65762	35766	33771	47055	72193
IPI00124287.2	Pabpc1	R.ALDTM(15.9949)NFDVIK.G	335295	308787	191027	198397	182727	314183
IPI00124287.2	Pabpc1	R.SLGYAYVNFQQPADAER.A	18380	16682	10237	8770	10152	17318
IPI00124287.2	Pabpc1	R.VANTSTQTM(15.9949)GPR.P	6953	7328	4815	2191	4775	7696
IPI00124593.1	Sumo1	K.ESYCQR.Q	40492	47142	46682	38542	39690	35936
IPI00124593.1	Sumo1	K.VIGQDSSEIHFK.V	352086	409214	452804	308466	346644	356837
IPI00124593.1	Sumo1	R.FLFEGQR.I	136337	151382	153688	128504	155048	138866
IPI00124692.1	Taldo1	K.LLGELLK.D	700568	648627	507669	385006	314154	877928
IPI00124692.1	Taldo1	K.SYEPQEDPGVK.S	24046	18916	14806	11210	8807	26752
IPI00124744.1	Rfc2	K.VPYTDDGLEAIIFTAQGDM(15.9949)R.Q	2173	1700	1394	972	939	1936
IPI00124744.1	Rfc2	R.LEVFAR.E	10740	10463	8268	4361	4899	10494
IPI00124787.3	Arl3	M.GLLSILR.K	15507	17400	13842	13101	9050	17605
IPI00124787.3	Arl3	R.SYFENTDILIYVIDSADR.K	31196	34455	28695	27378	15931	29952
IPI00124819.1	Coro1b	K.VFTTGFSR.M	12576	11373	9833	6743	5815	13205
IPI00124819.1	Coro1b	R.LEEQLGR.M	12844	13699	10438	6939	6780	14514
IPI00124820.2	Coro1c	K.NDQCYDDIR.V	21170	18829	16936	10447	9733	26443
IPI00124820.2	Coro1c	R.AIFLADGNVFTTGFSR.M	4148	3974	3236	2015	2020	4715
IPI00124820.2	Coro1c	R.KSDLFQDDLYPDTAGPEAALEAEEWFEGK.N	15042	1098	965	558	580	1228
IPI00124820.2	Coro1c	R.VTWDSSFCAVNPR.F	39772	35708	29772	21772	18781	44132
IPI00124959.2	Mki67	K.DSVTVDNLAK.L	6692	13149	7646	2916	4422	12178
IPI00124959.2	Mki67	K.IDVKEELLESEEHLQLGEGVDTFQVSTNK.V	85903	159185	104664	30193	74767	181717
IPI00124959.2	Mki67	K.LESIENLTGLR.K	5286	8591	5780	1790	2372	8733
IPI00124959.2	Mki67	K.NSVSQDSSGHVEQHTGR.N	1418	1528	1355	603	618	1819
IPI00124959.2	Mki67	K.TSVGNIAVR.E	18455	25599	19871	8307	10519	25905
IPI00124959.2	Mki67	K.VQPLEDHSVFQELFQTSR.Y	100841	99849	80012	49975	44935	123060
IPI00124959.2	Mki67	R.AQPLEDLDGFQELFQTPAGASDSVTVEESAK.M	13620	15837	17350	12301	12872	20310
IPI00124959.2	Mki67	R.SQPLEDLDGFQELFQTPAGASDSVTVEESAK.I	1513	1449	836	793	708	1468
IPI00124959.2	Mki67	R.YSASPTLR.R	20903	30527	23290	9994	11361	31041
IPI00124973.1	Gm10259;Kpna2;Gm10184	K.EATWTM(15.9949)SNITAGR.Q	11776	21613	17555	6764	11604	24024
IPI00124973.1	Gm10259;Kpna2;Gm10184	R.NKNPAPPLDAVEQILPTLVR.L	63525	90911	68348	31588	39240	95153
IPI00124973.1	Gm10259;Kpna2;Gm10184	R.NVSSFPDDATSPLQENR.N	2742	5146	3646	1806	2606	5432
IPI00125460.1	Atp5j	K.FDDPKFEVIDKPQS.-	223779	192771	149897	162165	135285	250370
IPI00125460.1	Atp5j	K.FEVIDKPQS.-	1361684	951666	878710	1098476	862434	1097165
IPI00125460.1	Atp5j	K.GEM(15.9949)DTFPTFK.F	1549943	1017510	1059241	1341165	1150652	1279840
IPI00125460.1	Atp5j	R.QASGGPVDIGPEYQQDLDR.E	7794	4691	5834	6976	5699	6769
IPI00125776.1	Timm8a1	R.AEACFVNCVER.F	31412	25695	23111	21446	26198	29254
IPI00125776.1	Timm8a1	R.FIDTSQFILNR.L	20073	15913	14671	14575	15549	18364
IPI00125778.4	Tagln2	K.DGTVLCK.L	111363	98476	101266	100965	85741	127438
IPI00125778.4	Tagln2	K.IQASSM(15.9949)AFK.Q	1186502	1313060	1218065	1205144	918785	1101011
IPI00125778.4	Tagln2	K.NM(15.9949)ACVQR.T	32760	38034	42377	38770	29170	39616
IPI00125778.4	Tagln2	K.NVIGLQM(15.9949)GTNR.G	42126	45417	43886	37314	31156	42931
IPI00125778.4	Tagln2	K.NVIGLQMGTNR.G	6522	6842	6682	5797	4710	8052
IPI00125778.4	Tagln2	K.QM(15.9949)EQISQFLQAAER.Y	34384	40979	41125	37961	29524	34505
IPI00125778.4	Tagln2	R.DDGLFSGDPNWFPK.K	7493	6623	7016	5530	5582	6431
IPI00125778.4	Tagln2	R.EDVGQPQPGR.E	46964	54845	54678	48767	40195	47470
IPI00125778.4	Tagln2	R.GASQAGM(15.9949)TGYGM(15.9949)PR.Q	19671	23816	23652	20400	16657	19544
IPI00125778.4	Tagln2	R.GASQAGM(15.9949)TGYGMPR.Q	5773	6580	6565	5550	4440	6327
IPI00125778.4	Tagln2	R.GPSYGLSR.E	54019	60995	60668	51569	42033	53686
IPI00125778.4	Tagln2	R.NFSDNQLQEGK.N	742385	877877	881497	879102	677036	792082
IPI00125778.4	Tagln2	R.TLM(15.9949)NLGGLAVAR.D	75369	75751	75110	66793	61185	85628
IPI00125778.4	Tagln2	R.TLMNLGGLAVAR.D	13457	13734	13349	12247	9938	12719
IPI00125778.4	Tagln2	R.YGINTTDIFQTVDLWEGK.N	73437	67008	64298	57180	49563	68387
IPI00125880.1	Pacsin2	K.AYAQQLTEWAR.R	18603	17531	14690	12147	10059	17510
IPI00125880.1	Pacsin2	R.LDSGQVGLYPANYVEAIQ.-	592	635	494	206	290	602
IPI00125929.2	Ndufa4	K.FYSVNVDYSK.L	44535	23414	23360	17667	15634	39218
IPI00125929.2	Ndufa4	K.LGPNEQYK.F	232508	173844	152507	102941	110197	220343
IPI00125929.2	Ndufa4	R.LALFNPDVSWDR.K	54257	29393	26501	20531	19701	45764
IPI00126000.1	Fkbp3	K.FLQDHGSDSFLAEHK.L	264134	253068	238889	204455	186742	222321
IPI00126000.1	Fkbp3	K.GTETISK.V	41278	35917	32368	30603	29466	33160
IPI00126000.1	Fkbp3	K.LSDDKPK.D	1350860	1274156	1221469	1133394	1125068	1101119
IPI00126000.1	Fkbp3	K.SEETLDEGPPK.Y	17556	16944	14673	12048	12234	13980
IPI00126000.1	Fkbp3	K.VSEQVK.N	630061	635604	555105	434375	446349	623665
IPI00126000.1	Fkbp3	R.AWTVEQLR.S	72377	64243	61797	58114	54296	54795
IPI00126000.1	Fkbp3	R.GWDEALLTM(15.9949)SK.G	364373	336192	293511	270966	294340	318458
IPI00126000.1	Fkbp3	R.LEIEPEWAYGK.K	18103	16852	16115	13996	13752	14442
IPI00126000.1	Fkbp3	R.SEQLPK.K	18050	16136	14846	13577	13073	14869
IPI00126338.6	Tmpo	K.DIVENICR.G	6572	5909	4930	3548	3407	7280
IPI00126338.6	Tmpo	K.GPPDFSSDEER.E	28520	26361	23891	12529	11878	20148
IPI00126338.6	Tmpo	K.GPPDFSSDEEREPTPVLGSGASVGR.G	18622	18284	16172	8245	7426	10559
IPI00126338.6	Tmpo	K.SELVANNVTLPAGEQR.K	88393	75419	80302	46626	32302	56484
IPI00126338.6	Tmpo	K.SLQADISQAAQIINSDPSDAQQALR.I	1038	733	530	548	482	893
IPI00126338.6	Tmpo	K.VDDEILGFISEATPR.A	12664	12941	11333	7680	7498	14775
IPI00126338.6	Tmpo	K.VVEEEWQQIDR.Q	25111	26104	21873	12695	15293	29396
IPI00126338.6	Tmpo	M.PEFLEDPSVLTK.D	289190	262257	266583	172984	147542	194067
IPI00126338.6	Tmpo	R.AATQASSTESCDK.H	16846	18326	16324	8808	9624	22396
IPI00126338.6	Tmpo	R.AEEPGVSDQSVFSSER.E	23365	26545	21557	12759	15017	32322
IPI00126338.6	Tmpo	R.DYVNSLLVQGGVGSLPGTSDSVPTLDVENICK.R	12167	12817	0	0	0	12590
IPI00126338.6	Tmpo	R.ETTTTYSK.D	55652	59496	53636	28997	29751	63250
IPI00126338.6	Tmpo	R.EVLQESER.S	51533	55693	44787	28246	30042	62055
IPI00126338.6	Tmpo	R.GGDSGSCVAFQNTPGSEHR.S	11532	11108	11046	6854	6816	14966
IPI00126338.6	Tmpo	R.LEDKDDLDVTELSNEELLDQLVR.Y	105559	98870	97702	57130	57676	69826
IPI00126338.6	Tmpo	R.LSQSSYQDSESLSPPR.K	6077	5363	4562	3357	2588	6427
IPI00126338.6	Tmpo	R.LVSAAASPSLIR.E	333534	261514	310513	264965	226832	350984
IPI00126338.6	Tmpo	R.SLFIPSESSYDR.C	52625	46485	36375	25227	27722	51412
IPI00126338.6	Tmpo	R.SSTPLPTVSSSAENTR.Q	14498	14423	13931	7470	7720	10155
IPI00126338.6	Tmpo	R.TYDAASYLCDAAFDEVR.M	5551	5745	5572	3526	3944	6616
IPI00126338.6	Tmpo	R.YGVNPGPIVGTTR.K	87763	92121	82648	46453	47397	59635
IPI00126338.6	Tmpo	R.YPVSSIEAAR.I	14409	15329	12918	8406	8534	18764
IPI00126396.2	Mcm7	K.DATYTSAR.T	9977	11883	10565	4791	4616	13293
IPI00126396.2	Mcm7	K.DYAIEK.E	36002	38808	33500	17714	16379	45274
IPI00126396.2	Mcm7	K.SDDDVSGAGELSSEELK.Q	20852	21465	17820	10386	9440	23436
IPI00126396.2	Mcm7	K.SQLLSYIDR.L	30223	37112	31858	17000	16882	40645
IPI00126396.2	Mcm7	R.DSVSGELTLEGGALVLADQGVCCIDEFDK.M	1042	863	560	377	557	690
IPI00126396.2	Mcm7	R.FELYFR.G	12197	15349	13142	6912	6091	17140
IPI00126396.2	Mcm7	R.GSSGVGLTAAVLR.D	19318	23919	19455	9377	8987	24679
IPI00126396.2	Mcm7	R.LFGDVVQELLPEYK.E	10324	9470	8128	5349	6380	9640
IPI00126396.2	Mcm7	R.LSTALAR.L	12205	13416	11334	6376	5937	16834
IPI00126396.2	Mcm7	R.LYLQTR.G	28726	31809	26861	14757	13717	37674
IPI00126396.2	Mcm7	R.NPQNQYPSELM(15.9949)R.R	8735	11763	10239	5313	4592	12878
IPI00126396.2	Mcm7	R.QPTVPESLADYITAAYVEM(15.9949)R.R	1520	1410	1282	848	729	1790
IPI00126396.2	Mcm7	R.SITVVLEGENTR.I	25005	30790	24940	12686	12410	31708
IPI00126396.2	Mcm7	R.SQYTTGR.G	8704	9389	8153	6548	7036	10125
IPI00126396.2	Mcm7	R.SVHFSEAEQR.C	19966	21852	18546	8297	7940	23949
IPI00126396.2	Mcm7	R.TLLAILR.L	9849	11314	10180	4865	4563	14202
IPI00126716.3	Eif4a3	K.EQIYDVYR.Y	25419	17999	15132	12593	9782	28639
IPI00126716.3	Eif4a3	K.QFFVAVER.E	42230	27919	24765	20943	16928	50393
IPI00126716.3	Eif4a3	R.ETQALILAPTR.E	12560	8539	7470	5735	5239	13563
IPI00126716.3	Eif4a3	R.GIYAYGFEKPSAIQQR.A	15616	17225	15234	10456	11281	17672
IPI00126716.3	Eif4a3	R.LLKEEDM(15.9949)TKVEFETSEEVDVTPTFDTM(15.9949)GLR.E	305	344	297	179	106	425
IPI00126716.3	Eif4a3	R.VLISTDVWAR.G	9541	7896	6478	4630	3880	10129
IPI00126860.2	Taok1	K.AEM(15.9949)DEHR.L	922	977	753	632	515	885
IPI00126860.2	Taok1	K.QLMTLENK.L	1214082	630571	608959	488649	371975	1086145
IPI00126860.2	Taok1	R.EHFATIR.T	4168	2757	2143	2041	2086	3590
IPI00126860.2	Taok1	R.ELDNLQYR.K	11638	11279	9166	5609	5328	11577
IPI00127021.1	Nedd8	K.EIEIDIEPTDK.V	5831	6522	6417	5561	5586	7090
IPI00127021.1	Nedd8	K.EIEIDIEPTDKVER.I	48519	67933	60234	61347	52850	59541
IPI00127021.1	Nedd8	K.TAADYK.I	184157	210870	195592	184732	166493	197313
IPI00127172.3	Ddx1	K.GHVDVLAPTVQELAALEK.E	85360	63699	70148	39387	47721	93998
IPI00127172.3	Ddx1	K.M(15.9949)DQAIIFCR.T	11445	8271	7556	4848	3981	10730
IPI00127172.3	Ddx1	K.WQM(15.9949)NPYDR.G	7864	7697	5517	3081	3308	7824
IPI00127172.3	Ddx1	R.FLICTDVAAR.G	44242	34975	30142	20727	18324	43708
IPI00127172.3	Ddx1	R.FLVLDEADGLLSQGYSDFINR.M	7918	6682	5538	3247	3193	11013
IPI00127358.1	Sh3bgrl3	K.ATPPQIVNGNHYCGDYELFVEAVEQDTLQEFLK.L	8050	7826	8201	6347	6080	6194
IPI00127358.1	Sh3bgrl3	K.SQQSEVTR.I	4359	4986	4609	4351	4535	5009
IPI00127358.1	Sh3bgrl3	R.IQYQLVDISQDNALR.D	93616	78628	70625	80070	77646	90893
IPI00127358.1	Sh3bgrl3	R.IQYQLVDISQDNALRDEM(15.9949)R.T	6018	5318	6329	5758	5035	6690
IPI00127358.1	Sh3bgrl3	R.VYSTSVTGSR.E	123547	129715	123886	130767	124691	160686
IPI00127406.1	Plod3	K.QVGYEDQWLQLLR.T	9560	5913	4663	2529	2770	6469
IPI00127406.1	Plod3	R.LLATSR.Y	16788	14850	12175	8128	8159	13355
IPI00127406.1	Plod3	R.VLIEQNR.K	13715	8881	7356	4359	4326	9337
IPI00127406.1	Plod3	R.YIM(15.9949)VSFVDP.-	1511	1311	1133	814	844	1599
IPI00127841.3	Slc25a5	K.DFLAGGVAAAISK.T	16462	8676	8123	6874	5740	13319
IPI00127841.3	Slc25a5	K.EQGVLSFWR.G	67030	31402	26746	25132	19677	57892
IPI00127841.3	Slc25a5	K.GAWSNVLR.G	269351	142123	117995	110420	80931	255043
IPI00127841.3	Slc25a5	K.GTDIM(15.9949)YTGTLDCWR.K	41558	18728	14143	16339	10819	38002
IPI00127841.3	Slc25a5	K.QITADK.Q	607203	313104	258143	244140	186532	578379
IPI00127841.3	Slc25a5	K.TAVAPIER.V	137782	53020	49634	49101	33657	115558
IPI00127841.3	Slc25a5	R.GNLANVIR.Y	260793	117527	98644	95118	74277	213831
IPI00127841.3	Slc25a5	R.LAADVGK.A	1426522	623825	512961	523898	377207	1088549
IPI00127941.1	1110004F10Rik	K.INEELESQYQQSM(15.9949)DSK.L	18520	17556	15776	13414	12929	19570
IPI00127941.1	1110004F10Rik	K.STSHFR.T	28456	23846	21913	15361	14790	23878
IPI00127941.1	1110004F10Rik	R.SASPDDDLGSSNWEAADLGNEER.K	6814	7982	7908	6676	6762	9227
IPI00128071.7	Uso1	K.SQLCSQSLEITR.L	8489	5708	4280	4169	2903	15869
IPI00128071.7	Uso1	R.SDSEIIAYALDTLYNIISNDEEEELEENSTR.Q	807	511	518	320	457	790
IPI00128202.1	Eif3h	K.HQYQQR.R	6054	6902	6438	3868	4290	7424
IPI00128202.1	Eif3h	K.SLQLLM(15.9949)DR.V	19170	16363	14409	11118	10132	20537
IPI00128230.1	Mta2	K.TLLADQGEIR.V	26240	21675	17554	9602	10062	24784
IPI00128230.1	Mta2	K.VWDPDNPLTDR.Q	10453	9827	6790	3347	4116	10614
IPI00128230.1	Mta2	R.AVGTFAR.A	35037	33373	24662	13734	14064	36973
IPI00128230.1	Mta2	R.DISSSLNSLADSNAR.E	3641	3629	2575	1564	1424	3885
IPI00128230.1	Mta2	R.EFEEESK.Q	9524	7899	5552	2818	2919	9842
IPI00128230.1	Mta2	R.EFEEESKQPGVSEQQR.H	23019	26704	18667	6946	8478	27232
IPI00128230.1	Mta2	R.ELFLSR.Q	28286	29733	21023	8033	9345	29572
IPI00128230.1	Mta2	R.GTTEPHSR.G	11243	11515	7621	3140	3637	11998
IPI00128230.1	Mta2	R.NGYDLAK.A	32113	29921	21368	9958	10413	34068
IPI00128230.1	Mta2	R.QIDQFLVVAR.A	21422	19910	13288	6741	7274	22331
IPI00128268.2	Dnajc9	K.AVYDEQGTVDEDSAGLNQDRDWDAYWR.L	2961	3694	3466	3269	2264	3145
IPI00128268.2	Dnajc9	K.ELGLEEGVDNLK.A	11063	13627	13056	11826	9293	12818
IPI00128268.2	Dnajc9	K.GSEEELNDIK.Q	16993	23836	21476	21202	14985	19236
IPI00128268.2	Dnajc9	K.ISLEDIQAFEK.T	217987	316115	291931	282440	210773	236843
IPI00128268.2	Dnajc9	R.AQEEAK.E	61669	83943	75970	81546	57052	69226
IPI00128268.2	Dnajc9	R.FQILGR.V	9964	11248	10861	9292	7104	11106
IPI00128424.1	Dr1	K.EVLQECK.T	28048	32246	27425	25656	23047	25495
IPI00128424.1	Dr1	R.ELVVNCCTEFIHLISSEANEICNK.S	83824	82092	63553	65320	61278	79942
IPI00128424.1	Dr1	R.LENLGIPEEELLR.Q	16288	18712	17529	16719	15202	15294
IPI00128441.3	Hnrnpr	K.ADGYNQPDSK.R	4312	3883	3019	2251	2177	4016
IPI00128441.3	Hnrnpr	K.AGPIWDLR.L	17153	18894	12731	11888	13032	17215
IPI00128441.3	Hnrnpr	K.AM(15.9949)DEM(15.9949)NGK.E	20790	20125	12019	10919	11961	19679
IPI00128441.3	Hnrnpr	K.EAAQEAVK.L	148926	155983	115315	104532	117198	139519
IPI00128441.3	Hnrnpr	K.ENILEEFSK.V	134191	122342	88551	76147	63164	126839
IPI00128441.3	Hnrnpr	K.LCDSYEIR.P	12182	10622	7128	6715	7551	12228
IPI00128441.3	Hnrnpr	K.SAFLCGVM(15.9949)K.T	426312	440281	353812	285549	283842	418849
IPI00128441.3	Hnrnpr	K.VTEGLVDVILYHQPDDK.K	222670	211702	126934	111910	145480	206488
IPI00128441.3	Hnrnpr	R.DLYEDELVPLFEK.A	72877	74157	47349	44419	44107	69547
IPI00128441.3	Hnrnpr	R.EFNEEGALSVLQQFK.E	63165	62784	40277	39358	43688	59374
IPI00128441.3	Hnrnpr	R.GFCFLEYEDHK.S	193202	201495	134526	151553	183096	240009
IPI00128441.3	Hnrnpr	R.LDEIFQTGLVAYVDLDER.A	925	884	794	628	514	1014
IPI00128441.3	Hnrnpr	R.LFVGSIPK.N	1156693	1147076	784795	740669	857927	1118078
IPI00128441.3	Hnrnpr	R.STAYEDYYYHPPPR.M	9322	8211	5750	4481	4819	8858
IPI00128441.3	Hnrnpr	R.TGYTLDVTTGQR.K	25609	27810	20818	20824	21049	27338
IPI00128760.1	Ube2l3;Gm10705	K.NAEEFTK.K	55608	70393	68233	67139	58692	61719
IPI00128760.1	Ube2l3;Gm10705	K.TDQVIQSLIALVNDPQPEHPLR.A	1046	1083	973	823	769	1148
IPI00128760.1	Ube2l3;Gm10705	R.ADLAEEYSK.D	58078	68087	64904	64988	60099	61288
IPI00128760.1	Ube2l3;Gm10705	R.NIQVDEANLLTWQGLIVPDNPPYDK.G	11319	8256	7120	4389	4704	9942
IPI00128880.3	Ipo4	K.ELLLPDTER.I	7499	7401	6096	3354	3151	8143
IPI00128880.3	Ipo4	K.GLDDPSQIVR.N	6450	5654	4638	3071	2890	6762
IPI00128880.3	Ipo4	K.TEPQVLATLLR.A	8212	7160	6533	3699	3754	9171
IPI00128880.3	Ipo4	R.ATEQLQTILR.D	17247	15988	12537	7298	6944	19386
IPI00128880.3	Ipo4	R.DPAALPALFDLLATATDSQIR.Q	689	560	477	360	318	727
IPI00128880.3	Ipo4	R.LSELCNVLK.A	4999	4367	3879	2290	2382	5354
IPI00128904.1	Pcbp1	K.EVGSIIGK.K	250079	272605	220220	190420	170228	303288
IPI00128904.1	Pcbp1	K.IANPVEGSSGR.Q	29468	34954	27936	20779	20359	33105
IPI00128904.1	Pcbp1	R.AITIAGVPQSVTECVK.Q	1095597	1285827	990893	745808	759672	1309756
IPI00128904.1	Pcbp1	R.ESTGAQVQVAGDM(15.9949)LPNSTER.A	7562	7920	6557	5055	4940	8071
IPI00128904.1	Pcbp1	R.IITLTGPTNAIFK.A	81966	76465	75275	52368	42342	86098
IPI00128904.1	Pcbp1	R.INISEGNCPER.I	39870	42892	33216	27332	27641	44777
IPI00128904.1	Pcbp1	R.LLM(15.9949)HGK.E	586305	528660	447818	298240	342062	639758
IPI00128904.1	Pcbp1	R.LVVPATQCGSLIGK.G	345320	412693	303931	252490	268083	401147
IPI00128904.1	Pcbp1	R.QGANINEIR.Q	52372	58968	47374	34242	35798	61868
IPI00128904.1	Pcbp1	R.QM(15.9949)SGAQIK.I	1510297	1725701	1273905	1074810	950307	1831792
IPI00128973.1	Gap43	K.AGSAETESAAK.A	134856	126759	128404	91922	102812	114820
IPI00128973.1	Gap43	K.EGDGSATTDAAPATSPK.A	10095	10066	9861	6582	7318	9366
IPI00128973.1	Gap43	K.QADVPAAVTDAAATTPAAEDAATK.A	3880	4105	3620	2698	3127	3701
IPI00128986.1	Tagln3	K.AAEVYGVR.T	35280	39084	39147	25738	28919	31207
IPI00128986.1	Tagln3	K.GASQAGM(15.9949)TGYGM(15.9949)PR.Q	19671	23816	23652	20400	16657	19544
IPI00128986.1	Tagln3	K.GASQAGM(15.9949)TGYGMPR.Q	5773	6580	6565	5550	4440	6327
IPI00128986.1	Tagln3	K.LVDWIILQCAEDIEHPPPGR.A	23496	19270	16371	7739	13502	17618
IPI00128986.1	Tagln3	K.YDADLENK.L	14300	14120	14922	8481	10172	11716
IPI00128986.1	Tagln3	R.GFSEEQLR.Q	21919	21950	24954	15383	16990	15445
IPI00128986.1	Tagln3	R.GPSYGLSR.E	54019	60995	60668	51569	42033	53686
IPI00128986.1	Tagln3	R.RGFSEEQLRQGQNVIGLQMGSNKGASQAGMTGYGMPRQIM(15.9949).-	138	237	0	0	0	0
IPI00128986.1	Tagln3	R.TTDIFQTVDLWEGK.D	221956	215409	264822	166745	179369	183454
IPI00129178.1	Oat	K.IVFADGNFWGR.T	8700	5498	3973	2844	2645	9107
IPI00129178.1	Oat	R.ESVEIINK.T	32230	22623	18126	11596	10771	32053
IPI00129178.1	Oat	R.IAIAALEVLEEENLAENADK.M	45569	27660	25152	17773	16644	48444
IPI00129276.3	Eif3a	K.DIDIEDLEELDPDFIM(15.9949)AK.Q	978	618	618	430	425	918
IPI00129276.3	Eif3a	K.FCLQYTR.K	31285	25327	20190	13312	12593	38397
IPI00129276.3	Eif3a	K.VLNWVR.E	9745	9624	8060	4542	4488	11938
IPI00129276.3	Eif3a	R.EKEEEEQR.R	3834	4108	3277	1468	1527	4306
IPI00129276.3	Eif3a	R.LTSLVPFVDAFQLER.A	1960	1424	1435	899	806	2378
IPI00129276.3	Eif3a	R.TLSFGSDLNYATR.E	11852	10940	9261	5111	4251	15642
IPI00129430.1	Sfpq	K.AELDDTPM(15.9949)R.G	201131	216635	180447	126850	164722	206420
IPI00129430.1	Sfpq	K.DKLESEM(15.9949)EDAYHEHQANLLR.Q	96568	101732	95897	64423	68669	98816
IPI00129430.1	Sfpq	K.GFGFIK.L	628406	665766	615985	406497	555838	670483
IPI00129430.1	Sfpq	K.GIVEFASK.P	1906072	2019965	1759390	1297462	1421296	2150262
IPI00129430.1	Sfpq	K.ISDSEGFK.A	700371	715514	644486	467246	608844	754432
IPI00129430.1	Sfpq	K.SLDEM(15.9949)EK.Q	123821	141932	119150	89085	110381	134743
IPI00129430.1	Sfpq	K.SLDEMEK.Q	25716	26996	23276	16084	20964	26334
IPI00129430.1	Sfpq	K.YGEPGEVFINK.G	29578	30152	26074	19225	23646	31288
IPI00129430.1	Sfpq	R.ALAEIAK.A	832385	947168	794372	602578	731910	903859
IPI00129430.1	Sfpq	R.AVVIVDDR.G	47392	45408	36178	26014	30123	47762
IPI00129430.1	Sfpq	R.CSEGVFLLTTTPR.P	20362	22607	20171	14911	16572	23861
IPI00129430.1	Sfpq	R.EEEM(15.9949)M(15.9949)IR.Q	95199	101499	83953	57092	79484	97855
IPI00129430.1	Sfpq	R.EESYSR.M	86827	94306	78650	54864	67204	92216
IPI00129430.1	Sfpq	R.EEYEGPNK.K	93005	106827	82848	84892	99508	119150
IPI00129430.1	Sfpq	R.FAQHGTFEYEYSQR.W	4952	4618	4133	2915	3430	4775
IPI00129430.1	Sfpq	R.FATHAAALSVR.N	69569	66614	57008	47198	47928	71693
IPI00129430.1	Sfpq	R.FGQGGAGPVGGQGPR.G	9527	10597	9386	6442	7864	11216
IPI00129430.1	Sfpq	R.GM(15.9949)GPGTPAGYGR.G	31453	37941	30840	16897	23372	32162
IPI00129430.1	Sfpq	R.LFVGNLPADITEDEFK.R	3403	3500	2924	1963	2471	3443
IPI00129430.1	Sfpq	R.LFVGNLPADITEDEFKR.L	454769	494972	407658	310816	383475	530107
IPI00129430.1	Sfpq	R.M(15.9949)GYM(15.9949)DPR.E	37802	37575	34853	24697	28524	40304
IPI00129430.1	Sfpq	R.NLSPYVSNELLEEAFSQFGPIER.A	3493	3110	3077	2270	2542	4182
IPI00129430.1	Sfpq	R.PVIVEPLEQLDDEDGLPEK.L	224265	248680	232851	165150	192352	217722
IPI00129516.1	Uqcrh	R.LELCDNR.V	44474	22773	24080	35382	27335	27780
IPI00129516.1	Uqcrh	R.SQTEEDCTEELFDFLHAR.D	149592	90594	85046	98485	90610	110415
IPI00129519.3	Basp1	K.AEGAGTEEEGTPK.E	12494	11778	11433	7881	7718	10452
IPI00129519.3	Basp1	K.AGEASAESTGAADGAAPEEGEAK.K	9390	8593	9635	6212	6645	8471
IPI00129519.3	Basp1	K.DAADGEAK.A	63470	62680	60460	44077	42683	52021
IPI00129519.3	Basp1	K.ETPAASEAPSSAAK.A	7752	7883	7795	4944	5206	6385
IPI00129526.1	Hsp90b1	K.AVVSQR.L	137458	98887	76036	89835	69134	131934
IPI00129526.1	Hsp90b1	K.DISTNYYASQK.K	19299	12599	10528	12332	9552	17433
IPI00129526.1	Hsp90b1	K.EAESSPFVER.L	38640	23760	21258	23939	18046	31887
IPI00129526.1	Hsp90b1	K.EEASDYLELDTIK.N	248025	150050	130996	154416	132894	219802
IPI00129526.1	Hsp90b1	K.EFEPLLNWM(15.9949)K.D	486205	273498	208107	343051	210772	400834
IPI00129526.1	Hsp90b1	K.EFGTNIK.L	246633	160276	131433	143421	110873	198323
IPI00129526.1	Hsp90b1	K.ESDDPM(15.9949)AYIHFTAEGEVTFK.S	1180	854	746	711	564	1087
IPI00129526.1	Hsp90b1	K.FAFQAEVNR.M	23970	15343	12832	15923	10972	22512
IPI00129526.1	Hsp90b1	K.GVVDSDDLPLNVSR.E	150218	111130	96916	88236	67684	151788
IPI00129526.1	Hsp90b1	K.GYEVIYLTEPVDEYCIQALPEFDGK.R	35174	26152	24353	16954	18060	29858
IPI00129526.1	Hsp90b1	K.GYEVIYLTEPVDEYCIQALPEFDGKR.F	44422	38417	25055	23459	26926	40313
IPI00129526.1	Hsp90b1	K.IYFM(15.9949)AGSSR.K	60076	38676	31556	40817	29204	57610
IPI00129526.1	Hsp90b1	K.KGYEVIYLTEPVDEYCIQALPEFDGK.R	14170	6139	10171	6953	4367	8308
IPI00129526.1	Hsp90b1	K.KGYEVIYLTEPVDEYCIQALPEFDGKR.F	109691	86635	73840	46332	47977	105245
IPI00129526.1	Hsp90b1	K.LGVIEDHSNR.T	34875	23655	19866	23228	18703	32766
IPI00129526.1	Hsp90b1	K.LIINSLYK.N	15323	9004	7678	8360	6632	14274
IPI00129526.1	Hsp90b1	K.M(15.9949)TEAQEDGQSTSELIGQFGVGFYSAFLVADK.V	148	177	134	51	26	198
IPI00129526.1	Hsp90b1	K.NLGTIAK.S	1216781	961502	803316	712542	693008	1186911
IPI00129526.1	Hsp90b1	K.SGTSEFLNK.M	11247	7180	6761	6801	5631	10526
IPI00129526.1	Hsp90b1	K.SILFVPTSAPR.G	42758	23048	23579	24584	21849	41837
IPI00129526.1	Hsp90b1	K.TETVEEPLEEDEAAKEEKEESDDEAAVEEEEEEK.K	23821	15423	12008	15622	10861	23067
IPI00129526.1	Hsp90b1	K.YNDTFWK.E	534654	458599	411679	350792	342660	464717
IPI00129526.1	Hsp90b1	R.EATEKEFEPLLNWM(15.9949)K.D	1418982	953508	820394	984504	738903	1243419
IPI00129526.1	Hsp90b1	R.ELISNASDALDK.I	384953	313557	255174	238200	224711	446099
IPI00129526.1	Hsp90b1	R.ELISNASDALDKIR.L	852260	904636	751195	570196	524747	981116
IPI00129526.1	Hsp90b1	R.ETLQQHK.L	173133	114303	110850	101187	84300	151369
IPI00129526.1	Hsp90b1	R.FQSSHHSTDITSLDQYVER.M	6448	4661	4061	3782	3272	6206
IPI00129526.1	Hsp90b1	R.GLFDEYGSK.K	25502	17998	14704	16146	13054	23668
IPI00129526.1	Hsp90b1	R.GNTLGR.G	68799	47679	43404	39111	33948	57951
IPI00129526.1	Hsp90b1	R.IKEDEDDKTVM(15.9949)DLAVVLFETATLR.S	5410	3554	3326	3405	2798	5249
IPI00129526.1	Hsp90b1	R.IKEDEDDKTVMDLAVVLFETATLR.S	4107	3816	3235	2914	2460	4658
IPI00129526.1	Hsp90b1	R.LISLTDENALAGNEELTVK.I	6156	4541	4018	3496	3466	5506
IPI00129526.1	Hsp90b1	R.LTESPCALVASQYGWSGNM(15.9949)ER.I	4841	3078	2130	2014	1921	3232
IPI00129526.1	Hsp90b1	R.SGYLLPDTK.A	829212	584029	474977	575848	444390	773742
IPI00129526.1	Hsp90b1	R.TDDEVVQREEEAIQLDGLNASQIR.E	4593	3242	2752	2930	2380	4230
IPI00129527.3	Prph	K.LHEEELR.D	27436	19473	18724	15230	13744	24810
IPI00129527.3	Prph	K.LLEGEESR.I	44083	37734	33127	32290	22818	42316
IPI00129527.3	Prph	K.M(15.9949)ALDIEIATYR.K	67286	51511	49198	42548	31946	63208
IPI00129527.3	Prph	K.NLQEAEEWYK.S	762902	662336	614760	552655	427187	776510
IPI00129527.3	Prph	K.QELQELNDR.F	26727	18463	16403	13471	11178	23112
IPI00129527.3	Prph	K.VVTESQK.E	517786	442531	375474	282466	254985	508060
IPI00129527.3	Prph	K.YADLSDAANR.N	51730	37692	36062	34182	26298	49397
IPI00129527.3	Prph	R.ADQLCQQELR.E	36013	26232	24957	25080	17960	34861
IPI00129527.3	Prph	R.AQYENIAAK.N	498870	231362	230146	207758	170619	314828
IPI00129527.3	Prph	R.DGLAEDLAALK.Q	698642	471576	440519	439966	321170	651434
IPI00129527.3	Prph	R.DLQVSVESQQVQQVEVEATVKPELTAALR.D	1863	1555	1491	1076	1007	1884
IPI00129527.3	Prph	R.EDAEHNLVLFR.K	38691	26503	23964	24004	17869	38311
IPI00129527.3	Prph	R.ELEEQFALEAGGYQAGAAR.L	3225	2695	2372	1865	1625	2948
IPI00129527.3	Prph	R.ELELLGR.E	83350	56787	54361	54650	39479	81465
IPI00129527.3	Prph	R.EYQELLNVK.M	748524	520430	449733	432550	353956	675712
IPI00129527.3	Prph	R.FANFIEK.V	17261	14124	13116	12620	10620	18076
IPI00129527.3	Prph	R.FLEQQNAALR.G	32748	22253	21470	20994	15378	31492
IPI00129527.3	Prph	R.KIESLM(15.9949)DEIEFLK.K	1443478	977223	809156	740114	560398	1205006
IPI00129527.3	Prph	R.LDFSM(15.9949)AEALNQEFLATR.S	41619	28998	26165	25710	20002	38346
IPI00129527.3	Prph	R.LLGSGSPSSSAR.L	50051	39046	35843	29985	24127	51480
IPI00129527.3	Prph	R.QIQSLTCEVDGLR.G	410383	285218	307744	259690	204506	414618
IPI00129527.3	Prph	R.SSISSTSYR.R	168599	126295	119224	108908	83147	175428
IPI00129535.1	Nup160	K.AAEHILEDLITIDVENVM(15.9949)EDICSK.L	12824	12884	10066	7487	7222	15606
IPI00129535.1	Nup160	K.TSGDTLELVEESLDLNLLNNAVR.L	15870	12966	13603	10356	9389	22657
IPI00129535.1	Nup160	R.LLSTYLER.Y	6824	6361	5763	3174	3419	8260
IPI00129535.1	Nup160	R.QLVVVLCER.S	10799	9213	7652	3491	4050	10548
IPI00129685.3	Tpt1	K.DGLEM(15.9949)EK.C	224330	313145	300964	248156	265800	229978
IPI00129685.3	Tpt1	K.DGLEM(15.9949)EKC.-	26932	54806	57568	38546	43855	28137
IPI00129685.3	Tpt1	K.DGLEMEK.C	39732	55722	53898	40414	44172	44158
IPI00129685.3	Tpt1	K.GKLEEQKPER.V	3813994	5367981	5059650	4023676	4629052	4031472
IPI00129685.3	Tpt1	K.YIKDYM(15.9949)K.S	390163	551279	543622	356207	412873	365972
IPI00129685.3	Tpt1	R.DLISHDELFSDIYK.I	834003	1193543	1098116	911953	998071	916045
IPI00129685.3	Tpt1	R.EIADGLCLEVEGK.M	21253	33330	31348	24223	26153	26518
IPI00129685.3	Tpt1	R.TEGAIDDSLIGGNASAEGPEGEGTESTVVTGVDIVM(15.9949)NHHLQETSFTK.E	10187	14346	17054	14270	15952	8774
IPI00129685.3	Tpt1	R.TEGAIDDSLIGGNASAEGPEGEGTESTVVTGVDIVMNHHLQETSFTK.E	651	753	1005	543	767	752
IPI00129685.3	Tpt1	R.VKPFM(15.9949)TGAAEQIK.H	466663	610685	589778	452173	506661	474921
IPI00129792.1	Kpna4	K.EAAWAISNLTISGR.K	12219	10250	8851	6042	6256	13924
IPI00129792.1	Kpna4	K.M(15.9949)AEDQAETIANLIEECGGLEK.I	22508	28012	20718	8472	11290	15725
IPI00129792.1	Kpna4	K.VQTAALR.A	39041	37383	29704	21436	21096	46412
IPI00129792.1	Kpna4	R.NEVVVELR.K	6584	5781	4628	3531	3213	7137
IPI00129792.1	Kpna4	R.NVPQEDICEDSDIDGDYR.V	4675	4618	3395	2171	2959	5364
IPI00129873.1	Lsm6	K.LNSGVDYR.G	28620	24357	21241	18505	14336	28010
IPI00129873.1	Lsm6	R.GVLACLDGYM(15.9949)NIALEQTEEYVNGQLK.N	1554	0	0	0	0	1637
IPI00130095.1	G3bp1	K.DFFQNFGNVVELR.I	9866	7770	6524	3502	3906	10937
IPI00130095.1	G3bp1	K.LPNFGFVVFDDSEPVQK.V	28782	20659	23158	11869	19155	29999
IPI00130118.1	Rab10	K.AFLTLAEDILR.K	14184	8516	6574	5090	3517	13095
IPI00130173.1	Uba2	K.YLFNQLFGEEDADQEVSPDR.A	1478	1088	913	767	625	1478
IPI00130185.1	Ppp1ca	K.HDLDLICR.A	22365	20803	16708	10207	9633	23903
IPI00130185.1	Ppp1ca	K.LNLDSIIGR.L	61387	70620	49810	26415	28180	62172
IPI00130185.1	Ppp1ca	K.NVQLTENEIR.G	22974	23474	19091	10320	9420	24626
IPI00130185.1	Ppp1ca	K.TFTDCFNCLPIAAIVDEK.I	75324	64476	55422	35015	34630	82272
IPI00130185.1	Ppp1ca	K.YGQFSGLNPGGR.P	16745	13944	11348	7574	6809	14727
IPI00130185.1	Ppp1ca	R.AHQVVEDGYEFFAK.R	136000	98097	78669	46017	51016	120540
IPI00130185.1	Ppp1ca	R.EIFLSQPILLELEAPLK.I	111040	97714	80120	50047	46416	114362
IPI00130185.1	Ppp1ca	R.GNHECASINR.I	21690	20051	14944	9289	9107	21555
IPI00130185.1	Ppp1ca	R.IM(15.9949)RPTDVPDQGLLCDLLWSDPDKDVQGWGENDR.G	39863	42323	30828	14867	15299	38502
IPI00130185.1	Ppp1ca	R.IYGFYDECK.R	412330	328051	280964	167624	152924	417444
IPI00130185.1	Ppp1ca	R.LFEYGGFPPESNYLFLGDYVDR.G	281	150	204	0	0	258
IPI00130185.1	Ppp1ca	R.LLEVQGSR.P	12755	12143	9768	5743	6107	12914
IPI00130185.1	Ppp1ca	R.YPENFFLLR.G	17142	12912	11024	6903	7188	17337
IPI00130186.4	Atp6v1c1	R.DFQYNEEEM(15.9949)K.A	6054	4833	4306	2825	2327	6221
IPI00130186.4	Atp6v1c1	R.SSNVLSEDQDSYLCNVTLFR.K	998	1198	771	550	544	1320
IPI00130277.2	Ik	R.DGVNKDYEETELISTTANYR.A	15466	17062	13475	9417	12292	19629
IPI00130277.2	Ik	R.M(15.9949)EADGVEVK.R	7781	7761	6960	4252	5815	9243
IPI00130280.1	Atp5a1	K.APGIIPR.I	171250	139006	110201	58989	56255	158040
IPI00130280.1	Atp5a1	K.AVDSLVPIGR.G	558484	268762	235585	243606	163665	500862
IPI00130280.1	Atp5a1	K.EGDVVK.R	425884	193472	185323	197742	143024	388196
IPI00130280.1	Atp5a1	K.EIVTNFLAGFEP.-	1326	1127	970	735	720	1398
IPI00130280.1	Atp5a1	K.GM(15.9949)SLNLEPDNVGVVVFGNDK.L	267631	115139	113130	113365	84968	241822
IPI00130280.1	Atp5a1	K.HALIIYDDLSK.Q	693032	333178	327561	306096	223853	652954
IPI00130280.1	Atp5a1	K.LELAQYR.E	135167	70090	66914	66483	52242	132785
IPI00130280.1	Atp5a1	K.QAVAYR.Q	244318	105236	93546	102907	72043	230032
IPI00130280.1	Atp5a1	K.QGQYSPM(15.9949)AIEEQVAVIYAGVR.G	16286	9333	7167	7878	5566	16149
IPI00130280.1	Atp5a1	K.TGTAEM(15.9949)SSILEER.I	52215	22214	24903	25420	17386	50475
IPI00130280.1	Atp5a1	K.TGTAEMSSILEER.I	14736	6328	7570	6886	4776	13885
IPI00130280.1	Atp5a1	K.TSIAIDTIINQK.R	1293799	559792	665945	674788	470059	1320443
IPI00130280.1	Atp5a1	R.EAYPGDVFYLHSR.L	19371	10404	9105	8856	6411	18189
IPI00130280.1	Atp5a1	R.ELIIGDR.Q	44315	20220	18653	18788	14019	40462
IPI00130280.1	Atp5a1	R.EVAAFAQFGSDLDAATQQLLSR.G	8246	3036	3294	3184	2245	7919
IPI00130280.1	Atp5a1	R.FNDGTDEK.K	234514	81896	84642	96637	68277	236064
IPI00130280.1	Atp5a1	R.ILGADTSVDLEETGR.V	19727	11509	10889	9775	7373	18132
IPI00130280.1	Atp5a1	R.NVQAEEM(15.9949)VEFSSGLK.G	890	757	716	584	532	915
IPI00130280.1	Atp5a1	R.TGAIVDVPVGEELLGR.V	179425	92052	90791	89581	58272	186698
IPI00130280.1	Atp5a1	R.VGSAAQTR.A	194052	84288	87506	84792	60256	191719
IPI00130280.1	Atp5a1	R.VLSIGDGIAR.V	80290	38038	36295	36795	26050	76376
IPI00130280.1	Atp5a1	R.VVDALGNAIDGK.G	473241	231783	215253	215868	167910	463475
IPI00130344.3	Clic1	K.VLDNYLTSPLPEEVDETSAEDEGISQR.K	699	608	540	417	300	690
IPI00130344.3	Clic1	R.EEFASTCPDDEEIELAYEQVAR.A	1075	1235	954	750	682	1277
IPI00130344.3	Clic1	R.GFTIPEAFR.G	11644	10074	8106	6488	4712	11727
IPI00130344.3	Clic1	R.YLSNAYAR.E	12124	10543	8985	7882	5548	13527
IPI00130391.1	Prss1	R.LGEHNINVLEGNEQFIDAAK.I	159371	164984	170449	159833	126051	137201
IPI00130409.1	Prpf6	K.AVVAQAVR.H	16842	13464	10445	7637	7656	15906
IPI00130409.1	Prpf6	K.FELQHGTEEQQEEVR.K	4586	4799	3047	2352	2684	4743
IPI00130409.1	Prpf6	K.WLAGDVPAAR.S	12892	11664	9596	5480	6342	13429
IPI00130409.1	Prpf6	R.ESLEALLQR.A	20417	17419	13337	8872	8929	21787
IPI00130589.8	Sod1	K.DGVANVSIEDR.V	32897	43024	33895	28822	27328	30463
IPI00130589.8	Sod1	K.GGNEESTK.T	228771	279514	209534	188890	135496	154464
IPI00130589.8	Sod1	R.HVGDLGNVTAGK.D	293325	374459	266783	243578	183029	225409
IPI00130589.8	Sod1	R.LACGVIGIAQ.-	7878	7796	6546	4405	4532	7558
IPI00130589.8	Sod1	R.VISLSGEHSIIGR.T	12245	12073	9263	7231	6397	10840
IPI00130883.1	Rbm3	R.AM(15.9949)NGESLDGR.Q	163993	202998	160201	97809	143356	159885
IPI00130883.1	Rbm3	R.DYSGSQGGYDR.Y	190930	234558	182595	118460	180554	195096
IPI00130883.1	Rbm3	R.GFGFITFTNPEHASDAM(15.9949)R.A	10854	10923	8997	5727	8173	10629
IPI00130883.1	Rbm3	R.PGGYGYGYGR.S	13372	14685	12719	8689	9981	16124
IPI00130883.1	Rbm3	R.VDHAGK.S	1637278	2211630	1735276	1126584	1610616	1863541
IPI00130883.1	Rbm3	R.YSGGNYR.D	141606	166474	140815	98957	125289	156312
IPI00130920.2	Mtap1b	K.AAEAGVTEEQYGYLGTSAK.Q	3733	3439	2959	2219	2183	3508
IPI00130920.2	Mtap1b	K.AEEIDVAK.D	39809	38155	30784	26310	27234	31105
IPI00130920.2	Mtap1b	K.AETEEAEEPEEDGEDNASGSASK.H	4862	5773	3802	3399	2954	5028
IPI00130920.2	Mtap1b	K.AQWGSNM(15.9949)QVTLIPTHDSEVM(15.9949)R.E	2876	3048	2420	1752	1832	2685
IPI00130920.2	Mtap1b	K.ASAELDIKDVSDER.L	59998	79232	65328	48990	50544	59460
IPI00130920.2	Mtap1b	K.ASLTLFCPEEGDWK.N	566678	575370	505597	391823	399174	474461
IPI00130920.2	Mtap1b	K.DFEELKAEEIDVAK.D	1134446	1194847	945206	798693	705363	1028913
IPI00130920.2	Mtap1b	K.DIKPQLELIEDEEK.L	439499	477184	399676	302919	327336	356844
IPI00130920.2	Mtap1b	K.DIKPQLELIEDEEKLKETQPGEAYVIQK.E	289937	324420	226715	227261	195972	222103
IPI00130920.2	Mtap1b	K.DLTGQVPTPPVK.Q	553506	575891	492690	434381	373407	467089
IPI00130920.2	Mtap1b	K.EETPEVTK.T	58195	57157	46957	36451	37903	45474
IPI00130920.2	Mtap1b	K.ETAAAHQASSSPPIDAATAEPYGFR.S	2781	3062	2589	2015	2198	2722
IPI00130920.2	Mtap1b	K.GSAESPDEGITTTEGEGECEQTPEELEPVEK.Q	0	1476	0	1151	0	2477
IPI00130920.2	Mtap1b	K.HSPTEDDESAKAEADVHLK.E	599	685	631	225	484	309
IPI00130920.2	Mtap1b	K.KEEKEPK.K	212242	240339	204994	171497	159392	161828
IPI00130920.2	Mtap1b	K.KEPLAAGK.L	1558700	1782407	1335026	1147330	1028192	1282744
IPI00130920.2	Mtap1b	K.LEM(15.9949)YVLNPVK.S	23246	22815	19557	15727	15710	20425
IPI00130920.2	Mtap1b	K.LKETQPGEAYVIQK.E	764093	990568	868551	481327	665797	791811
IPI00130920.2	Mtap1b	K.NLISPDLGVVFLNVPENLKDPEPNIK.M	46322	52649	40420	31705	35293	53533
IPI00130920.2	Mtap1b	K.NVDVEFFK.R	31308	33316	27991	22001	21115	27621
IPI00130920.2	Mtap1b	K.QATESKPK.V	831168	813336	656764	509055	508879	683062
IPI00130920.2	Mtap1b	K.QGFPDR.E	32581	30798	25311	20224	20203	29834
IPI00130920.2	Mtap1b	K.QGVDDIEK.F	11276	10375	8946	6314	6501	9284
IPI00130920.2	Mtap1b	K.QGVDDIEKFEDEGAGFEESSETGDYEEK.A	6038	4554	4319	3139	3100	4182
IPI00130920.2	Mtap1b	K.QPGIQSPSR.E	22244	20757	16384	17232	12691	17238
IPI00130920.2	Mtap1b	K.QPLATQK.D	474063	556087	403433	337558	325121	457189
IPI00130920.2	Mtap1b	K.SKPLAASPK.P	1130782	1058432	828783	730651	690248	884570
IPI00130920.2	Mtap1b	K.SPCDSGYSYETIEK.T	142064	134483	117214	104087	102611	117375
IPI00130920.2	Mtap1b	K.SSHLPTEVTEKPQAVPVSFEFSEAKDENER.A	576198	671732	543779	390269	446185	440902
IPI00130920.2	Mtap1b	K.STGFIPIKEDFGPEK.K	2481673	2514738	2240077	1789983	1728065	2029938
IPI00130920.2	Mtap1b	K.STPLSDTK.K	361471	392858	340062	276300	267846	304953
IPI00130920.2	Mtap1b	K.TDATDGK.D	48662	49679	40280	32491	31241	42445
IPI00130920.2	Mtap1b	K.TESKPSVTEK.E	1546100	1752162	1477550	1228640	1184504	1422952
IPI00130920.2	Mtap1b	K.TPEDGGYTCEITEK.T	27768	26571	22102	18861	17720	24567
IPI00130920.2	Mtap1b	K.TPGDFNYAYQKPENAAGSPDEEDYDYESQEK.T	3477	3272	2586	2260	2825	2527
IPI00130920.2	Mtap1b	K.TPQASTYSYETSDR.C	35100	40601	32298	25873	27982	29707
IPI00130920.2	Mtap1b	K.TSDVETM(15.9949)SSQSALALDER.K	9789	11294	10172	7908	8220	9400
IPI00130920.2	Mtap1b	K.TTEAAATAVGTAATTAAVVAAAGIAASGPVK.E	2480	2163	1986	1727	1653	2534
IPI00130920.2	Mtap1b	K.TTTTPEVK.A	508066	511762	448296	331191	315000	478734
IPI00130920.2	Mtap1b	K.YESSLYSQEYSKPAVASFNGLSEGSK.T	713759	940582	746661	531161	604956	677716
IPI00130920.2	Mtap1b	R.AIGNIELGIR.S	27020	30381	24764	20094	19636	22662
IPI00130920.2	Mtap1b	R.ASLSPM(15.9949)DEPVPDSESPVEK.V	2516	2528	2742	1779	1588	2496
IPI00130920.2	Mtap1b	R.AVLDALLEGK.A	548929	575535	449872	373694	335389	435067
IPI00130920.2	Mtap1b	R.CYTTEK.K	21007	21354	18766	14464	15332	19526
IPI00130920.2	Mtap1b	R.DAYCSEEK.E	57618	68449	55166	43072	42997	47762
IPI00130920.2	Mtap1b	R.DLTTSSVEK.D	99091	109710	91330	69589	74686	84157
IPI00130920.2	Mtap1b	R.DVM(15.9949)SDETNNEETESPSQEFVNITK.Y	3024	3030	2344	1760	1755	2780
IPI00130920.2	Mtap1b	R.DVMSDETNNEETESPSQEFVNITK.Y	2552	1728	2168	1171	1903	2695
IPI00130920.2	Mtap1b	R.EEGYEPDKTEAEDYVM(15.9949)AVADK.A	17884	16784	12624	10870	11184	12974
IPI00130920.2	Mtap1b	R.ESPVSDLTSTGLYQDKQEEK.S	545606	563673	467440	339970	373957	547234
IPI00130920.2	Mtap1b	R.ESSPLYSPGFSDSTSAAK.E	244006	276405	229962	232399	218186	284372
IPI00130920.2	Mtap1b	R.EWYQETHEK.Q	199937	201366	169902	136367	126481	161850
IPI00130920.2	Mtap1b	R.FSPEVPGQK.I	495477	581108	399550	383300	399801	453367
IPI00130920.2	Mtap1b	R.GDSALFAVNGFNM(15.9949)LINGGSER.K	719	442	479	286	543	375
IPI00130920.2	Mtap1b	R.KESKEETPEVTK.T	1234410	1399127	1229675	985088	980968	1090251
IPI00130920.2	Mtap1b	R.KIAELEEER.S	1346535	1419381	1206800	945355	993022	1087820
IPI00130920.2	Mtap1b	R.LLDDISNGYDDTEDGGHTLGDCSYSYETTEK.I	4634	5315	4195	2971	3471	3911
IPI00130920.2	Mtap1b	R.LMITDAAR.H	7497	7658	6378	4758	4252	8876
IPI00130920.2	Mtap1b	R.SDVLETVVLINPSDEAVSTEVR.L	15252	15517	15667	12562	11935	14714
IPI00130920.2	Mtap1b	R.SIEEACFTLQYLNK.L	68956	73217	52304	50794	47256	63798
IPI00130920.2	Mtap1b	R.SPDTSAYCYETM(15.9949)EK.I	86623	72992	59704	59419	52294	59813
IPI00130920.2	Mtap1b	R.SSYYVVSGNDPAAEEPSR.A	7958	8720	7357	5743	5623	6927
IPI00130920.2	Mtap1b	R.SVGNTIEPVILFQK.M	11188	10505	9088	6362	7247	8926
IPI00130920.2	Mtap1b	R.SWDTNLIECNLDQELK.L	96508	104825	84425	67263	69362	77766
IPI00130920.2	Mtap1b	R.THDVGGYYYEK.T	135980	146535	126602	98136	92589	119660
IPI00130920.2	Mtap1b	R.TPEEGGYSYEISEK.T	202274	217268	169308	149279	141540	163323
IPI00130920.2	Mtap1b	R.TPEVSGYTYEK.T	168752	199015	161687	133436	135662	151970
IPI00130920.2	Mtap1b	R.VDSILLTHIGDDNLPGINSM(15.9949)LQR.K	15855	17771	15508	12577	9926	19304
IPI00130920.2	Mtap1b	R.VDSILLTHIGDDNLPGINSMLQR.K	42907	45069	36485	27622	24369	48252
IPI00130920.2	Mtap1b	R.VLFPGNSTQYNILEGLEK.L	60540	62659	51438	38922	42642	49456
IPI00130959.5	Nasp	K.EAEGSFTEYEK.E	5843	6021	4710	4143	4572	5257
IPI00130959.5	Nasp	K.EAEGSFTEYEKEIEELKELLPEIR.E	442113	506702	461798	389241	351295	459070
IPI00130959.5	Nasp	K.LGEVSVESENYIQAVEEFQACLSLQEQYLEAHDR.L	936	868	811	561	516	1007
IPI00130959.5	Nasp	K.M(15.9949)ESLDVDSEAK.K	5285	6211	5238	4400	4348	6175
IPI00130959.5	Nasp	K.SLLELAR.M	20674	19331	17897	13747	11711	22790
IPI00130959.5	Nasp	K.SLQENEEEEIGNLELAWDMLDLAK.I	8409	8589	7666	5236	5229	8413
IPI00131176.1	mt-Co2	K.YFENWSASM(15.9949)I.-	3632	2333	2358	1466	1425	3250
IPI00131176.1	mt-Co2	R.LLEVDNR.V	76000	31481	26083	23057	19925	55662
IPI00131177.1	Letm1	K.EKEELELLKEDVQDYSEDLQEIK.K	62374	34766	20683	26319	13064	53312
IPI00131177.1	Letm1	K.VAEVEGEK.V	26657	11339	9021	9060	7357	24469
IPI00131177.1	Letm1	K.VLDELR.H	8560	3263	2931	3032	2582	8626
IPI00131177.1	Letm1	K.YIEESAASK.R	29538	13628	11210	10212	8724	27830
IPI00131177.1	Letm1	R.VQQM(15.9949)IGQIDGLITQLETTQQDGK.L	12858	15458	12070	7238	9176	13365
IPI00131224.1	Tceb2	K.RPPEEQR.L	21632	22870	20767	17544	15288	23518
IPI00131224.1	Tceb2	K.TLGECGFTSQTAR.P	22830	23106	19333	17864	15720	29366
IPI00131224.1	Tceb2	R.ADDTFEALR.I	43164	41211	34708	28760	26020	47593
IPI00131224.1	Tceb2	R.IVEGILK.R	140785	154471	103136	90332	106628	161069
IPI00131407.1	Psma5	K.EELEEVIKDI.-	9394	6479	5478	4287	3966	10756
IPI00131407.1	Psma5	R.GVNTFSPEGR.L	16530	14596	12380	9268	7559	19391
IPI00131407.1	Psma5	R.VETQNHWFTYNETM(15.9949)TVESVTQAVSNLALQFGEEDADPGAM(15.9949)SR.P	3954	4283	3842	2422	1151	3957
IPI00131459.1	Nme1	K.EISLWFQPEELVEYK.S	39754	38327	36365	41157	31400	44238
IPI00131459.1	Nme1	K.FLQASEDLLK.E	116832	102083	95538	103065	81951	126890
IPI00131459.1	Nme1	K.FLQASEDLLKEHYTDLK.D	169818	174696	159576	174088	131256	172060
IPI00131459.1	Nme1	K.SCAQNWIYE.-	4702	4371	3250	2565	2566	4512
IPI00131459.1	Nme1	R.GDFCIQVGR.N	39676	40501	37178	40808	32658	43855
IPI00131459.1	Nme1	R.GLVGEIIK.R	25414	25379	22547	24896	21335	28080
IPI00131459.1	Nme1	R.VM(15.9949)LGETNPADSKPGTIR.G	655117	656022	581195	673155	541141	709550
IPI00131725.3	Npm3	K.VEEEDDTEHVLALNM(15.9949)LCLTEGATDECNVVEVVAR.D	208	323	300	177	231	174
IPI00131725.3	Npm3	R.DHDNQEIAVPVANLR.L	12208	11953	9735	7711	8513	11732
IPI00131725.3	Npm3	R.SFTFKVEEEDDTEHVLALNM(15.9949)LCLTEGATDECNVVEVVAR.D	63	34	68	16	18	47
IPI00131754.2	Shoc2	R.ELDLEENKLESLPNEIAYLK.D	144824	157968	142151	98170	93639	182072
IPI00131754.2	Shoc2	R.LDSLTTLYLR.F	12386	11619	10439	6999	7663	16368
IPI00131834.1	Rwdd4a	R.ELSPVSFQYR.I	11984	12210	9880	8676	7600	11605
IPI00131834.1	Rwdd4a	R.SIYEGDNSFR.E	8981	9923	8940	8362	7299	8012
IPI00131988.1	Mrpl49	K.DVEEFLSPLLGK.T	43352	27642	26496	34580	27972	32842
IPI00131988.1	Mrpl49	K.LSQTQGPPDNPGFVESVDEYQFVER.L	2073	1604	1239	1006	875	1591
IPI00131988.1	Mrpl49	K.TPITQVNEVTGTLR.I	16847	10180	10761	12922	10576	13625
IPI00132042.1	Pdhb	R.DNNPVVM(15.9949)LENELM(15.9949)YGVAFELPAEAQSK.D	355	217	200	210	0	451
IPI00132042.1	Pdhb	R.EAINQGM(15.9949)DEELERDEK.V	20651	7082	6080	7770	4812	20421
IPI00132044.1	Anapc16	K.LAGLVEELEADEWR.F	21432	24852	22172	17114	21945	22777
IPI00132080.1	Pgls	R.AASCLEGDR.G	11868	9230	8192	6092	5547	12810
IPI00132080.1	Pgls	R.TGALCWFLDEAAAR.L	5206	3508	2934	2453	1519	5388
IPI00132093.1	Pin1	K.NGQGEPAK.V	26464	29003	24942	24882	21563	27844
IPI00132093.1	Pin1	K.SGEEDFESLASQFSDCSSAK.A	58924	65352	59103	57948	54827	71458
IPI00132093.1	Pin1	R.GDLGPFSR.G	17808	18047	16052	13008	12578	18649
IPI00132093.1	Pin1	R.SKEEALELINGYIQK.I	858072	901073	730724	698814	689597	865303
IPI00132208.1	Dnaja1	K.CVLNEGM(15.9949)PIYR.R	8152	8935	8474	6923	6950	9437
IPI00132208.1	Dnaja1	K.DHAVFTR.R	30906	27688	23001	19103	19751	28688
IPI00132208.1	Dnaja1	K.EGGAGGGFGSPM(15.9949)DIFDM(15.9949)FFGGGGR.M	1132	692	823	568	594	894
IPI00132208.1	Dnaja1	K.EVEETDEM(15.9949)DQVELVDFDPNQER.R	2500	2736	1649	1385	1260	2316
IPI00132208.1	Dnaja1	K.ITFHGEGDQEPGLEPGDIIIVLDQK.D	128201	95119	90503	75602	75347	122319
IPI00132208.1	Dnaja1	K.NVVHQLSVTLEDLYNGATR.K	6656	5518	4320	4008	3717	5698
IPI00132208.1	Dnaja1	K.QISQAYEVLADSK.K	811940	790790	747540	611010	685311	890219
IPI00132208.1	Dnaja1	R.KEVEETDEM(15.9949)DQVELVDFDPNQER.R	2210	2620	1868	2125	1963	2620
IPI00132340.1	Srsf9	K.DGM(15.9949)GM(15.9949)VEYLR.K	6892	6350	5644	4145	4900	7593
IPI00132340.1	Srsf9	R.EAGDVCYADVQK.D	8485	8668	7759	6007	6742	9628
IPI00132340.1	Srsf9	R.IYVGNLPSDVR.E	12799	12111	10114	7688	8759	13315
IPI00132340.1	Srsf9	R.SHEGETSYIR.V	18516	14399	14257	9689	8738	18913
IPI00132352.2	2610029G23Rik	K.FEGIVEDYNYGTLLR.L	3958	3294	3028	1418	1638	3505
IPI00132352.2	2610029G23Rik	R.LDCSQGYTEENTIFAPR.I	2993	2703	3087	2450	2504	3232
IPI00132388.3	Bzw1	K.ELSEYVR.N	8798	10101	7274	4753	5148	12978
IPI00132388.3	Bzw1	K.GFSESER.N	10251	10014	8497	5530	5542	14652
IPI00132388.3	Bzw1	R.FDPTQFQDCIIQGLTETGTDLEAVAK.F	5820	5818	4167	2696	2773	6349
IPI00132388.3	Bzw1	R.TDVCVFAAQEDLETM(15.9949)QAFAQVFNK.L	434	138	473	372	266	565
IPI00132456.1	2700060E02Rik	K.HILGFDTGDAVLNEAAQILR.L	11582	10108	7803	6518	8310	11458
IPI00132456.1	2700060E02Rik	K.INEAIVAVQAIIADPK.T	1705	1734	1704	1323	1288	1797
IPI00132456.1	2700060E02Rik	K.NAEPLINLDVNNPDFK.A	461286	446617	400536	416317	426501	422620
IPI00132456.1	2700060E02Rik	R.LEYGDNAEK.Y	31412	30940	28864	28260	28184	26856
IPI00132456.1	2700060E02Rik	R.NFIVWLEDQK.I	97566	74596	82092	75678	78714	69194
IPI00132473.3	Nudt21	K.ALFAVPK.N	1166730	1366433	1202445	804615	987008	1194515
IPI00132473.3	Nudt21	K.LPGGELNPGEDEVEGLKR.L	1215706	1582889	1433609	976580	1283324	1062396
IPI00132473.3	Nudt21	R.FNFIYN.-	3746	4770	4554	3366	3994	3968
IPI00132473.3	Nudt21	R.LM(15.9949)TEILGR.Q	22384	28422	26804	19331	21509	21646
IPI00132473.3	Nudt21	R.LMTEILGR.Q	10983	14558	14182	10379	11602	11330
IPI00132473.3	Nudt21	R.QDGVLQDWVIDDCIGNWWR.P	11106	16782	17237	10076	12721	12330
IPI00132473.3	Nudt21	R.SQTGWPR.G	79416	101740	106457	70406	83594	81401
IPI00132575.3	Cotl1	K.AGGANYDAQSE.-	26645	21401	20912	18033	15411	25847
IPI00132575.3	Cotl1	K.EFVISDR.K	14543	12328	10198	7852	7100	16073
IPI00132575.3	Cotl1	K.ELEEDFIR.S	52600	49658	37991	35051	28016	60028
IPI00132575.3	Cotl1	R.AAYNLVR.D	14996	12231	10972	7757	7770	16433
IPI00132575.3	Cotl1	R.DDGSAVIWVTFR.Y	6199	5427	4783	3703	3455	7440
IPI00132575.3	Cotl1	R.LFAFVR.F	19386	17257	15552	12929	10940	25406
IPI00132575.3	Cotl1	R.YDGATIVPGDQGADYQHFIQQCTDDVR.L	31088	23218	20592	16427	16609	31204
IPI00132576.1	Snrpb2	K.ELGSSTNALR.Q	46409	47220	43875	45946	41819	51713
IPI00132576.1	Snrpb2	K.TDSDIISK.M	65966	66867	62318	67970	60544	70830
IPI00132576.1	Snrpb2	R.DALQGFK.I	148772	166694	137018	129816	152876	149631
IPI00132576.1	Snrpb2	R.GQAFVIFK.E	6686	6626	6236	4480	5370	5982
IPI00132576.1	Snrpb2	R.GTFADKEK.K	182733	212800	183832	148428	154137	192613
IPI00132576.1	Snrpb2	R.HDIAFVEFENDGQAGAAR.D	9557	9512	7022	8670	7384	8102
IPI00132653.1	Oxct1	K.ETVTVLPGASFFSSDESFAM(15.9949)IR.G	1943	1341	1619	1269	1081	2172
IPI00132653.1	Oxct1	K.NGLTLIELWEGLTVDDIK.K	18630	13565	13241	8530	7851	17913
IPI00132734.1	Dynll2	K.DIAAYIK.K	1096183	1351924	1136306	984812	934239	1010072
IPI00132734.1	Dynll2	K.YNPTWHCIVGR.N	8242	7938	5758	3912	4058	9110
IPI00132734.1	Dynll2	R.NFGSYVTHETK.H	167835	182458	204394	140961	137947	171931
IPI00132759.1	Cetn3	K.ITFEDFNEVVTDWILER.D	5096	5538	4169	3238	3164	5698
IPI00132759.1	Cetn3	R.ELGENM(15.9949)SDEELR.A	8847	10214	10676	5735	8263	10384
IPI00132799.4	C1qbp	K.AEEQEPELTSTPNFVVEVTK.T	103615	106676	103196	79017	82955	95025
IPI00132799.4	C1qbp	K.AFVEFLTDEIKEEK.K	1068380	654931	709694	786456	746919	845051
IPI00132799.4	C1qbp	K.EVSFQATGDSEWR.D	3683	2867	2840	2715	2789	3000
IPI00132799.4	C1qbp	K.M(15.9949)SGDWELEVNGTEAK.L	34506	23415	22520	24105	23110	26126
IPI00132799.4	C1qbp	K.TLVLDCHYPEDEIGHEDEAESDIFSIK.E	98400	76664	64184	69612	78645	86780
IPI00132799.4	C1qbp	R.DTNYTLNTDSLDWALYDHLM(15.9949)DFLADR.G	6514	4887	4228	4653	3794	5662
IPI00132799.4	C1qbp	R.GVDNTFADELVELSTALEHQEYITFLEDLK.S	3186	2143	2247	2387	2362	2455
IPI00132901.1	LOC100505147;Lsm7;Gm10146	K.ESILDLSK.Y	597337	518743	430086	413858	393034	580615
IPI00132901.1	LOC100505147;Lsm7;Gm10146	K.GFDPLLNLVLDGTM(15.9949)EYM(15.9949)R.D	22535	20507	16774	15334	12942	22088
IPI00132901.1	LOC100505147;Lsm7;Gm10146	K.GFDPLLNLVLDGTM(15.9949)EYM(15.9949)RDPDDQYK.L	21098	11821	10641	8401	8135	19815
IPI00132901.1	LOC100505147;Lsm7;Gm10146	R.QLGLVVCR.G	29837	28032	23077	23965	21854	29069
IPI00132936.1	Vrk1	K.GVAPSR.R	27245	26456	20319	12632	13360	30851
IPI00132936.1	Vrk1	K.NPDQVYLVDYGLAYR.Y	3098	2646	1825	959	1289	2406
IPI00132936.1	Vrk1	R.DILLQGLK.A	230552	213079	139576	113373	104125	213635
IPI00132942.1	Nudc	K.AETPGPQIK.E	390543	424236	399548	387149	294553	376867
IPI00132942.1	Nudc	K.DVVVDIQR.R	15701	17705	14688	14216	13740	16590
IPI00132942.1	Nudc	K.LSDLDSETR.S	60848	75905	71091	67261	61292	75061
IPI00132942.1	Nudc	K.M(15.9949)EWWNR.L	36472	39884	39030	39228	35286	42646
IPI00132942.1	Nudc	K.TDFFIGGEEGM(15.9949)AEK.L	16765	17738	17000	15786	14000	17870
IPI00132942.1	Nudc	K.VEESSWLIEDGK.V	176836	187436	178856	191746	144570	188443
IPI00132942.1	Nudc	R.LQLEIDQK.K	173674	203095	174863	124990	154527	180567
IPI00132942.1	Nudc	R.WTQTLAELDLAVPFR.V	2626	2851	2752	2607	2356	2988
IPI00132950.1	Rps21	K.ADGIVSK.N	351046	344912	307579	259231	274023	357292
IPI00132950.1	Rps21	K.DHASIQM(15.9949)NVAEVDR.T	18760	18965	14848	11409	12025	19054
IPI00132950.1	Rps21	K.TYGICGAIR.R	49128	46092	50959	39975	42654	51594
IPI00132963.1	Zfp706	K.AALIYTCTVCR.T	10794	21362	20759	10907	16274	18067
IPI00132963.1	Zfp706	K.TPLPPELADVQA.-	4836	3795	2928	1966	2267	3856
IPI00132966.3	Ppid	K.ILLISEDLK.N	182982	136470	125041	128328	91788	286170
IPI00132966.3	Ppid	K.TAENFR.A	45444	43498	37872	32159	26272	54385
IPI00132966.3	Ppid	R.VFFDVDIGGER.V	11730	10038	7736	7184	5871	16599
IPI00132995.1	Phox2b	R.VFAETHYPDIYTR.E	17324	12375	10008	6267	8311	9677
IPI00132995.1	Phox2b	R.VQVWFQNR.R	16561	25484	21168	11063	17344	20501
IPI00133240.1	Uqcrfs1	K.EIDQEAAVEVSQLR.D	18913	11147	9777	9735	7672	14815
IPI00133240.1	Uqcrfs1	K.VPDFSDYR.R	54756	29039	22771	27757	19737	41818
IPI00133240.1	Uqcrfs1	R.AEVLDSTK.S	75292	31859	27951	33513	21897	53219
IPI00133289.1	Tomm7	R.GADPGM(15.9949)PEPSVLSLLWG.-	2850	3390	2834	1851	1670	2948
IPI00133411.1	Fam136a	K.DSM(15.9949)DAGTK.E	49915	40951	38808	33166	33717	36272
IPI00133411.1	Fam136a	R.CSANCCEDTQASM(15.9949)QQVHQCIER.C	470	487	298	0	159	167
IPI00133440.1	Phb	K.AAELIANSLATAGDGLIELR.K	22800	10800	9054	9663	5871	16761
IPI00133440.1	Phb	K.DLQNVNITLR.I	31854	14819	12344	12089	8857	25054
IPI00133440.1	Phb	K.EFTEAVEAK.Q	88786	38826	34172	34516	23564	66672
IPI00133440.1	Phb	K.QVAQQEAER.A	68162	32038	26836	30168	19332	54068
IPI00133440.1	Phb	R.FDAGELITQR.E	79590	34555	30088	31263	23358	62923
IPI00133440.1	Phb	R.IYTSIGEDYDER.V	31639	15696	14182	12895	10216	25214
IPI00133440.1	Phb	R.KLEAAEDIAYQLSR.S	1016352	424530	409917	420124	280034	782451
IPI00133440.1	Phb	R.NITYLPAGQSVLLQLPQ.-	6681	6139	5305	3432	3478	7473
IPI00133440.1	Phb	R.VLPSITTEILK.S	167716	68148	72954	72408	49329	125978
IPI00133491.1	Phf5a	K.TDLFYER.K	21819	23217	24900	19472	19865	23129
IPI00133491.1	Phf5a	R.ICDECNYGSYQGR.C	18530	20648	19017	17975	18716	20011
IPI00133522.2	P4hb	K.DVESDSAK.Q	111086	87344	83672	92572	76088	98840
IPI00133522.2	P4hb	K.FFPASADR.T	17821	13917	13518	13829	11743	15335
IPI00133522.2	P4hb	K.M(15.9949)DSTANEVEAVK.V	26610	21855	19780	24574	19666	23167
IPI00133522.2	P4hb	K.QFLLAAEAIDDIPFGITSNSGVFSK.Y	12695	6537	5326	4315	4898	7728
IPI00133522.2	P4hb	K.SVSDYDGK.L	42166	34019	31296	34175	28801	37060
IPI00133522.2	P4hb	K.VDATEESDLAQQYGVR.G	11229	8644	8228	7960	6958	9569
IPI00133522.2	P4hb	K.VLVGANFEEVAFDEK.K	5385	4489	4010	3289	3288	5009
IPI00133522.2	P4hb	R.EADDIVNWLK.K	337562	266824	240892	286015	241593	273528
IPI00133522.2	P4hb	R.TGPAATTLSDTAAAESLVDSSEVTVIGFFK.D	5027	4275	3473	3449	3075	5191
IPI00133522.2	P4hb	R.TVIDYNGER.T	50709	39588	39423	37402	32287	44461
IPI00133550.1	Nhp2	K.AAPEESEAQAEGCSEER.T	10645	12528	10497	9072	9902	11294
IPI00133550.1	Nhp2	K.ELLVNLNPIAQPLASR.R	153777	147835	127342	108988	119635	103673
IPI00133557.1	Tppp3	K.ASGQEM(15.9949)NGK.N	54220	58532	62978	65209	62895	55080
IPI00133557.1	Tppp3	K.AVTGTDVDIVFSK.V	257719	238039	285467	312128	278546	266194
IPI00133557.1	Tppp3	K.NAGTYDAK.V	16378	17528	20076	19871	19664	17170
IPI00133557.1	Tppp3	R.FDESGK.G	99802	104678	103962	118442	107574	104466
IPI00133557.1	Tppp3	R.QDILDDSGYVSAYK.N	351718	378169	380805	441576	402088	386793
IPI00133801.3	Sarnp	K.AVDM(15.9949)ASEK.K	146294	176905	163416	132109	145504	136402
IPI00133801.3	Sarnp	K.GLSSDTKPM(15.9949)VNLDK.L	866854	979835	933148	716940	826802	758638
IPI00133801.3	Sarnp	K.ITSGIPQTER.M	28312	32462	32335	26999	29012	29770
IPI00133801.3	Sarnp	K.QECLAR.G	284047	372580	339224	270186	293802	293297
IPI00133801.3	Sarnp	R.FGISSVPTK.G	1117263	1350898	1300070	1064388	1200168	1093558
IPI00133801.3	Sarnp	R.FGIVTSSAGTGTTEDTEAK.K	479663	560219	533968	396181	445561	437867
IPI00133801.3	Sarnp	R.FGLNVSSISR.K	165968	132027	125968	104018	113165	114553
IPI00133801.3	Sarnp	R.FNVPVSLESK.K	1009969	1259356	1202043	1043378	1043306	1027324
IPI00133801.3	Sarnp	R.LQAYLEDHAEEEANEEDVLGDETEEEEPKPIELPVKEEEPPEK.A	57549	68014	66469	41567	51790	54796
IPI00133880.2	Rnf2	K.ECPTCR.K	16305	20118	17626	11791	13608	19065
IPI00133880.2	Rnf2	K.TSGNATVDHLSK.Y	95822	138687	129587	101580	114448	127934
IPI00133880.2	Rnf2	K.TWELSLYELQR.T	19648	22748	19315	13933	18677	21383
IPI00133880.2	Rnf2	R.FCADCIITALR.S	12838	19208	16811	13155	17359	17729
IPI00133880.2	Rnf2	R.SLRPDPNFDALISK.I	391517	509346	478479	318006	358416	504859
IPI00133880.2	Rnf2	R.TPQEAITDGLEIVVSPR.S	2410	2676	2116	1945	1935	2650
IPI00133948.1	Fkbp2	K.GWDQGLLGM(15.9949)CEGEK.R	1082055	914630	960582	742709	656988	666992
IPI00133948.1	Fkbp2	K.LEDGTEFDSSLPQNQPFVFSLGTGQVIK.G	26299	17017	19180	12156	15156	17939
IPI00133948.1	Fkbp2	K.LVIPSELGYGER.G	32542	26601	29021	21163	20038	22782
IPI00133955.1	Snrpe	K.GDNITLLQSVSN.-	6492	5236	5118	3450	3594	6892
IPI00133955.1	Snrpe	K.VM(15.9949)VQPINLIFR.Y	30263	29145	24658	19040	19429	31790
IPI00133955.1	Snrpe	R.IEGCIIGFDEYM(15.9949)NLVLDDAEEIHSK.T	16245	14492	12659	14162	11710	18837
IPI00133955.1	Snrpe	R.IEGCIIGFDEYMNLVLDDAEEIHSK.T	11343	10342	9002	8022	8415	13152
IPI00133958.2	2310036O22Rik	K.TEDEVLTSK.G	98431	120778	108245	96707	92748	86290
IPI00133958.2	2310036O22Rik	R.EAPGPAGSGR.S	62298	74945	69192	57352	60198	53221
IPI00133985.1	Ruvbl1	K.EVYEGEVTELTPCETENPM(15.9949)GGYGK.T	1906	1699	1710	1200	1212	2062
IPI00133985.1	Ruvbl1	K.QAASGLVGQENAR.E	25053	24199	21125	14185	12607	22913
IPI00133985.1	Ruvbl1	R.ALESSIAPIVIFASNR.G	68516	44800	35547	22498	16906	55460
IPI00133985.1	Ruvbl1	R.GTEDITSPHGIPLDLLDR.V	7922	6666	5399	3463	3324	8265
IPI00134300.1	Ssb	K.DTNLLILFK.E	11266	10697	9371	7623	7022	12176
IPI00134300.1	Ssb	K.EGIILFK.E	511628	531627	494693	498021	534641	569674
IPI00134300.1	Ssb	K.FSGDLDDQTCR.E	29179	24182	23201	17361	19210	25987
IPI00134300.1	Ssb	K.GGHAGGR.F	344	330	484	387	211	322
IPI00134300.1	Ssb	K.ITDDQQESLNK.W	24132	27258	23828	23382	25050	24534
IPI00134300.1	Ssb	K.VLEGHAEK.E	370370	394831	374850	346802	370262	359349
IPI00134300.1	Ssb	K.WVDFAR.G	82135	82018	75815	69725	72016	84758
IPI00134300.1	Ssb	R.FDDDDR.R	30732	32862	31045	26927	28786	30275
IPI00134300.1	Ssb	R.NANNGNLLLR.N	17571	19872	20084	17624	19702	20267
IPI00134353.3	Nol3	K.GEAACQELLR.C	4341	4039	3402	3994	3426	5013
IPI00134353.3	Nol3	R.LVETLQADSGLLLDALVAR.G	17526	14127	12427	11575	11122	18137
IPI00134363.1	Ecd	R.GTEEHREILQKYIER.I	611708	822910	958754	552528	719584	646007
IPI00134599.1	Rps3	K.AELNEFLTR.E	27658	24223	20543	14393	12778	30059
IPI00134599.1	Rps3	K.FVDGLM(15.9949)IHSGDPVNYYVDTAVR.H	5752	4801	4162	3017	2700	6557
IPI00134599.1	Rps3	K.LLGGLAVR.R	24247	18818	16368	11171	10259	29113
IPI00134599.1	Rps3	R.ACYGVLR.F	20872	16876	14255	10357	9670	24002
IPI00134599.1	Rps3	R.ELAEDGYSGVEVR.V	25938	23928	18629	15894	13759	28575
IPI00134599.1	Rps3	R.ELTAVVQK.R	1006387	844188	708322	463043	420580	1095353
IPI00134599.1	Rps3	R.GLCAIAQAESLR.Y	29581	23159	19929	13444	12527	33896
IPI00134621.3	Ran;LOC100045999	K.FNVWDTAGQEK.F	201984	82563	66505	52526	42009	102311
IPI00134621.3	Ran;LOC100045999	K.LVLVGDGGTGK.T	4364154	4145107	3308135	2372703	2026687	4615588
IPI00134621.3	Ran;LOC100045999	K.NLQYYDISAK.S	338654	280769	256798	163374	122140	356470
IPI00134621.3	Ran;LOC100045999	K.NVPNWHR.D	38889	34505	29488	18995	17243	42439
IPI00134621.3	Ran;LOC100045999	R.HLTGEFEK.K	1697619	1565157	1386289	945838	711320	1849054
IPI00134621.3	Ran;LOC100045999	R.KLIGDPNLEFVAM(15.9949)PALAPPEVVMDPALAAQYEHDLEVAQTTALPDEDDDL.-	10777	7803	0	0	4856	7694
IPI00134621.3	Ran;LOC100045999	R.VCENIPIVLCGNK.V	898774	796992	633116	446654	395331	952626
IPI00134743.2	Alpl	K.ANEGTVGVSAATER.T	7478	5501	4162	4324	3203	8893
IPI00134743.2	Alpl	K.DIDVIM(15.9949)GGGR.K	8565	5732	4822	4492	3681	9674
IPI00134743.2	Alpl	K.SVGIVTTTR.V	42897	30592	23560	23329	20392	49796
IPI00134743.2	Alpl	R.TELLALDPSR.V	30005	20430	16191	16682	12737	34117
IPI00134743.2	Alpl	R.VDYLLGLFEPGDM(15.9949)QYELNR.N	2481	1660	1427	1449	1153	2908
IPI00134809.2	Dlst	K.VEGGTPLFTLR.K	6252	2564	1993	3254	1900	8733
IPI00134809.2	Dlst	R.EAVTFLR.K	24552	6971	5630	11634	6623	31297
IPI00135186.1	Calu	K.DIVVQETM(15.9949)EDIDKNADGFIDLEEYIGDM(15.9949)YSHDGNADEPEWVK.T	555	272	466	327	407	545
IPI00135186.1	Calu	K.DWILPSDYDHAEAEAR.H	3788	3217	3290	2810	2832	3249
IPI00135186.1	Calu	K.EEIVDKYDLFVGSQATDFGEALVR.H	39054	28339	28469	27400	24656	32043
IPI00135186.1	Calu	K.IDDDKDGFVTVDELK.G	1205782	913248	984866	1016211	852552	954515
IPI00135186.1	Calu	K.NADGFIDLEEYIGDM(15.9949)YSHDGNADEPEWVK.T	59253	38145	38595	39374	36844	51450
IPI00135186.1	Calu	R.EQFVEFR.D	39741	32009	33113	33145	28630	33340
IPI00135186.1	Calu	R.WIHEDVER.Q	13277	9347	9306	8038	7335	10108
IPI00135443.2	Top2b	K.EDLAAFVEELDKVEAQER.E	155680	179625	137923	79048	73854	182485
IPI00135443.2	Top2b	K.ELILFSNSDNER.S	36453	47507	37017	16631	22694	50155
IPI00135443.2	Top2b	K.EWLTNFM(15.9949)EDR.R	24198	25185	19202	10376	11743	27847
IPI00135443.2	Top2b	K.EYFADM(15.9949)ER.H	10298	10594	8766	5663	5644	10245
IPI00135443.2	Top2b	K.FLYDDNQR.V	20702	26870	24384	16160	17392	23848
IPI00135443.2	Top2b	K.GIPVVEHK.V	335534	472250	363746	182387	232549	414177
IPI00135443.2	Top2b	K.IFDEILVNAADNK.Q	124039	173075	122407	57551	80487	164695
IPI00135443.2	Top2b	K.IM(15.9949)IM(15.9949)TDQDQDGSHIK.G	364086	451795	396285	186926	193000	476638
IPI00135443.2	Top2b	K.IVGLQYK.K	37533	44099	33951	13836	21477	47759
IPI00135443.2	Top2b	K.LCNIFSTK.F	21592	25106	20312	8683	11618	30054
IPI00135443.2	Top2b	K.LNNQAR.F	42463	55163	41893	18620	26852	58958
IPI00135443.2	Top2b	K.SEDDSAK.F	3429	3718	2610	1851	1936	3611
IPI00135443.2	Top2b	R.EVTFVPGLYK.I	740765	971161	731631	302187	474598	1049636
IPI00135443.2	Top2b	R.GYESDPVK.A	13260	15778	11859	5940	5827	13020
IPI00135443.2	Top2b	R.YGVFPLR.G	50446	63769	46958	22753	32229	65724
IPI00135512.1	Cnpy2	K.FACESIVEEYEDELIEFFSR.E	11141	7310	8472	8079	7361	9103
IPI00135512.1	Cnpy2	R.ALVDELEWEIAR.V	8656	5932	5311	5514	4896	5899
IPI00135512.1	Cnpy2	R.EADNVK.D	68565	44510	40684	42194	36272	49158
IPI00135512.1	Cnpy2	R.INPDGSQSVVEVPYAR.S	12349	8299	8524	8434	7880	8092
IPI00135512.1	Cnpy2	R.SEAHLTELLEEVCDR.M	7646	6607	6591	4866	5244	6298
IPI00135512.1	Cnpy2	R.SQDLHCGACR.A	8035	4982	5387	5435	4552	5163
IPI00135686.2	Ppib	K.DFMIQGGDFTR.G	6754	5798	5423	4999	4933	6016
IPI00135686.2	Ppib	K.DTNGSQFFITTVK.T	386994	398967	377800	374500	374158	337192
IPI00135686.2	Ppib	K.DVIIVDSGK.I	51704	42056	40276	42082	41320	41776
IPI00135686.2	Ppib	K.IEVEKPFAIAK.E	3553171	3262681	2989054	2867995	2855813	3013035
IPI00135686.2	Ppib	K.TVDNFVALATGEK.G	131074	85072	68388	32366	25551	100253
IPI00135686.2	Ppib	K.VLEGM(15.9949)DVVR.K	31412	30369	29407	27610	28454	27852
IPI00135686.2	Ppib	K.VYFDLQIGDESVGR.V	10555	9603	9441	8649	9075	9426
IPI00135965.2	Ina	K.M(15.9949)ALDIEIAAYR.K	20380	20914	20002	16824	16568	21202
IPI00135965.2	Ina	R.AQLEEASSAR.A	7317	7327	6548	5590	4914	7587
IPI00135965.2	Ina	R.EYQDLLNVK.M	308764	307542	263454	238864	180428	313526
IPI00135965.2	Ina	R.GANESLER.Q	2772	2684	2291	1531	1512	3024
IPI00135965.2	Ina	R.HSAEVAGYQDSIGQLESDLR.N	4931	5127	4009	3134	2963	5957
IPI00135965.2	Ina	R.QILELEER.H	11493	10880	9494	7940	7054	10742
IPI00136151.4	Sbds	K.KEDLISAFGTDDQTEICK.Q	154841	113388	76340	65825	64200	129941
IPI00136151.4	Sbds	R.EIDELIK.K	41069	33887	25485	20063	14000	42766
IPI00136251.1	Dnaja2	K.EHEVFQR.D	16969	13147	10863	9715	8899	14260
IPI00136251.1	Dnaja2	K.LSELEDLLPSRPEVPNVIGETEEVELQEFDSTR.G	40853	24180	27344	29424	17603	37912
IPI00136251.1	Dnaja2	K.VIEPGCVR.V	22685	17253	14142	11506	11310	20580
IPI00136251.1	Dnaja2	R.ITFTGEADQAPGVEPGDIVLLLQEK.E	18928	16624	7020	5084	5400	15894
IPI00136251.1	Dnaja2	R.ITFTGEADQAPGVEPGDIVLLLQEKEHEVFQR.D	26726	25335	20903	17362	15285	23245
IPI00136498.1	Lin7c	K.EQNSPIYISR.I	11526	9765	9067	8116	8356	12841
IPI00136498.1	Lin7c	R.VLQSEFCNAVR.E	15322	13478	12892	11364	10584	16010
IPI00136701.1	Actn3	K.EGLLLWCQR.K	27354	22680	20047	9186	13135	31786
IPI00136701.1	Actn3	R.ASFNHFDRKRNGMMEPDDFRACLISMGYDLGEVEFAR.I	5688	5240	5514	3132	3381	7371
IPI00136912.1	Srm	K.NPSTNFR.E	17696	15722	11958	8980	6519	20874
IPI00136912.1	Srm	K.YYNSDM(15.9949)HR.A	9750	8467	7177	5353	4104	10464
IPI00137409.3	Tkt	K.ILATPPQEDAPSVDIANIR.M	144880	122095	101265	78529	80329	156527
IPI00137409.3	Tkt	K.LDNLVAIFDINR.L	14824	11340	10050	7694	6570	21613
IPI00137409.3	Tkt	R.ILTVEDHYYEGGIGEAVSAAVVGEPGVTVTR.L	2012	1769	1713	1232	912	2112
IPI00137409.3	Tkt	R.LAVSQVPR.S	30134	25808	18974	13704	12898	28616
IPI00137433.3	Smchd1	K.DLCFTWR.E	16468	15669	12864	7527	7925	18279
IPI00137433.3	Smchd1	K.FSFGLLDSPFR.V	10902	11706	8513	5616	5712	12488
IPI00137433.3	Smchd1	K.FVITTTSR.K	26385	23203	18855	11822	11836	28605
IPI00137433.3	Smchd1	K.ITLEANSQSVSVQGIR.F	13119	15590	12815	8116	8740	13620
IPI00137433.3	Smchd1	K.QAVFFVGQSAR.M	5781	5259	4325	2452	2616	5609
IPI00137433.3	Smchd1	R.DSTEYFIIFEPR.L	9559	10280	7858	3983	4108	10873
IPI00137433.3	Smchd1	R.NLIFQM(15.9949)YDEGER.E	5909	5600	4951	3550	2991	7447
IPI00137433.3	Smchd1	R.QQVLPLDSIYR.K	18339	17208	12956	7508	7207	19816
IPI00137668.1	Hdac2	K.ATAEEM(15.9949)TK.Y	13063	11572	10700	4553	5818	13816
IPI00137668.1	Hdac2	K.VM(15.9949)EM(15.9949)YQPSAVVLQCGADSLSGDR.L	1371	1044	964	752	785	1679
IPI00137668.1	Hdac2	K.YGEYFPGTGDLR.D	148395	136997	113880	79557	84979	180176
IPI00137668.1	Hdac2	K.YYAVNFPM(15.9949)R.D	13759	13870	10432	5554	6193	14375
IPI00137668.1	Hdac2	R.FNVGEDCPVFDGLFEFCQLSTGGSVAGAVK.L	358	232	221	122	150	271
IPI00137668.1	Hdac2	R.LFENLR.M	27890	32683	28084	12747	14213	32171
IPI00137668.1	Hdac2	R.SIRPDNM(15.9949)SEYSK.Q	452283	540202	407632	213885	226559	570717
IPI00137730.7	Pebp1	K.GNDISSGTVLSDYVGSGPPSGTGLHR.Y	6154	5768	4521	4081	3264	6260
IPI00137730.7	Pebp1	K.LYEQLSGK.-	6361	6061	5659	4983	4719	7239
IPI00137730.7	Pebp1	K.LYTLVLTDPDAPSR.K	12519	13183	11820	10693	9615	14123
IPI00137730.7	Pebp1	K.VLTPTQVM(15.9949)NR.P	8360	8750	7408	7548	6556	9732
IPI00137730.7	Pebp1	R.VDYAGVTVDELGK.V	129626	122585	117759	117466	108303	145005
IPI00137730.7	Pebp1	R.YVWLVYEQEQPLSCDEPILSNK.S	8964	8131	8223	4722	5566	10707
IPI00137735.1	Rps25	R.AALQELLSK.G	19003	15497	12940	9235	7412	20847
IPI00137735.1	Rps25	R.AQVIYTR.N	58788	43799	38855	26582	22800	63616
IPI00137787.3	Rpl8	K.GAGSVFR.A	45043	28024	20012	12594	9950	33852
IPI00137787.3	Rpl8	K.VGLIAAR.R	19262	11910	8524	5362	4740	14796
IPI00137787.3	Rpl8	R.AVDFAER.H	41924	25655	19964	11543	9172	32194
IPI00137787.3	Rpl8	R.AVVGVVAGGGR.I	133636	100893	80195	51943	44052	112851
IPI00137787.3	Rpl8	R.VKLPSGSK.K	63249	44094	41232	24975	21087	49266
IPI00137848.1	Sf3a3	K.DIAFLEAQIYEYVEILGEQR.Q	128	241	205	0	133	229
IPI00137848.1	Sf3a3	R.ENPSEEAQNLVEFTDEEGYGR.Y	1653	1694	1389	1067	816	1698
IPI00137848.1	Sf3a3	R.QLTHENVQR.K	4789	5020	4643	3945	4154	4640
IPI00137848.1	Sf3a3	R.WQPDTEEEYEDSSGNVVNK.K	5571	4722	4409	3278	3106	5147
IPI00138691.6	Arpc4	K.LVDFVIHFM(15.9949)EEIDKEISEM(15.9949)K.L	1583	1381	1313	783	840	1939
IPI00138691.6	Arpc4	K.VLIEGSINSVR.V	20246	16765	14857	10873	10872	21396
IPI00138691.6	Arpc4	R.AENFFILR.R	23764	23773	20667	11019	11117	27357
IPI00138691.6	Arpc4	R.IVAEEFLK.N	44059	38712	41207	20821	26914	48610
IPI00139168.2	Parp1	K.ACSTNDLK.E	375037	355922	276909	225776	205290	418244
IPI00139168.2	Parp1	K.ASLCISTK.K	14663	12709	9455	7040	6682	15442
IPI00139168.2	Parp1	K.EEGVNK.S	121189	100363	69680	56578	47638	127939
IPI00139168.2	Parp1	K.ELLIFNQQQVPSGESAILDR.V	45852	37633	28198	23422	22344	40833
IPI00139168.2	Parp1	K.GAVKEEGVNK.S	244314	229301	199866	118805	134331	302533
IPI00139168.2	Parp1	K.KFYPLEIDYGQDEEAVK.K	330462	273069	220101	137899	127123	379025
IPI00139168.2	Parp1	K.LQLLEDDKESR.Y	236736	176894	117680	117034	108588	245172
IPI00139168.2	Parp1	K.PVQELVGM(15.9949)IFDVESM(15.9949)K.K	28171	26907	22118	18101	18823	31163
IPI00139168.2	Parp1	K.TLGDFLAEYAK.S	92934	79979	59451	43137	39434	109786
IPI00139168.2	Parp1	K.VEM(15.9949)LDNLLDIEVAYSLLR.G	4878	4351	3631	2301	2204	5719
IPI00139168.2	Parp1	R.EISYLK.K	182866	167121	121964	82964	80911	207969
IPI00139168.2	Parp1	R.GGSDDSSKDPIDVNYEK.L	51970	47449	36439	25598	21684	59559
IPI00139168.2	Parp1	R.QIQAAYSILSEVQQAVSQGSSESQILDLSNR.F	952	834	642	529	165	860
IPI00139168.2	Parp1	R.TTNFAGILSQGLR.I	56132	47132	32492	27702	22946	73556
IPI00139795.2	Rplp2	K.ILDSVGIEADDDR.L	39282	29246	28440	25536	26093	27678
IPI00139795.2	Rplp2	K.ILDSVGIEADDDRLNK.V	2912759	2123284	1848185	1617505	1773238	1919855
IPI00139795.2	Rplp2	K.KEESEESDDDM(15.9949)GFGLFD.-	19082	5629	6474	6631	12566	12188
IPI00139795.2	Rplp2	K.LASVPAGGAVAVSAAPGSAAPAAGSAPAAAEEK.K	97429	66032	68276	45018	35128	82443
IPI00139795.2	Rplp2	K.NIEDVIAQGVGK.L	643183	484960	402290	392936	415583	449843
IPI00139994.1	Nup62	K.ELEDLLSPLEESVK.E	148726	154660	169406	123192	159151	153268
IPI00139994.1	Nup62	K.ELEDLLSPLEESVKEQSGTIYLQHADEER.E	31488	42801	33930	27554	25242	32560
IPI00139994.1	Nup62	K.EQSGTIYLQHADEER.E	6504	7161	6707	5117	5969	6613
IPI00139994.1	Nup62	K.ILNAHM(15.9949)DSLQWVDQSSALLQR.R	88307	80269	58406	53372	46325	90883
IPI00139994.1	Nup62	K.ILNAHMDSLQWVDQSSALLQR.R	1708	1439	1213	937	952	1474
IPI00139994.1	Nup62	K.ITSLHR.E	10494	11827	9803	8241	7993	10393
IPI00139994.1	Nup62	K.WSLELEDQER.H	14122	17234	15793	12682	14732	13922
IPI00153421.1	Dync1li1	K.EIM(15.9949)AEDDQVFLM(15.9949)K.L	11463	9979	7993	6425	5204	9717
IPI00153421.1	Dync1li1	K.FSLDALSLR.D	22872	19540	18188	12589	10649	19208
IPI00153660.4	Dlat	K.GLETIASDVVSLASK.A	185321	88374	70739	96959	61392	195049
IPI00153660.4	Dlat	K.ILVPEGTR.D	179299	139604	108832	78276	75854	186400
IPI00153660.4	Dlat	K.VPEANSSWM(15.9949)DTVIR.Q	7516	3369	2466	4155	2278	8217
IPI00153728.1	Ddx19b	K.EGHQVALLSGEM(15.9949)M(15.9949)VEQR.A	1161	1301	1080	785	635	1595
IPI00153728.1	Ddx19b	K.LAYAVR.G	19930	20626	17225	14425	11876	22638
IPI00153728.1	Ddx19b	K.VLVTTNVCAR.G	22788	19517	16389	14189	10791	27395
IPI00153728.1	Ddx19b	R.EEETLDTIK.Q	20409	16533	14241	13013	10746	22704
IPI00153728.1	Ddx19b	R.LDTDDLDEIEK.I	54642	59777	44054	36334	29835	68224
IPI00153728.1	Ddx19b	R.SNLVDNTNQVEVLQR.D	3424	3850	2666	2375	1395	3408
IPI00153740.1	Ahsa1	R.DASNWSTEK.L	11442	10756	9845	6633	6141	12390
IPI00153740.1	Ahsa1	R.GIPAPEEER.T	9437	9479	8226	6212	5630	10403
IPI00154054.1	Acat1	K.DGLTDVYNK.I	74945	46074	36127	21425	21831	58083
IPI00154054.1	Acat1	K.EAWDAGK.F	36676	22154	18312	10617	11023	29685
IPI00154054.1	Acat1	K.EVYM(15.9949)GNVIQGGEGQAPTR.Q	7157	6019	4854	2723	3023	6116
IPI00154054.1	Acat1	K.LEDLIVK.D	281320	186003	181348	122032	121700	235006
IPI00154054.1	Acat1	R.QEQDTYALSSYTR.S	15034	9155	8105	3964	4826	12325
IPI00157462.1	Rac3	K.TVFDEAIR.A	19528	19746	15123	8725	8319	22256
IPI00157462.1	Rac3	K.WYPEVR.H	22444	19798	15544	9793	8540	26277
IPI00165694.1	Tomm34	K.SSLSDISSLLQIEPR.N	1795	1263	904	1013	869	1761
IPI00165694.1	Tomm34	R.AAGNQNFR.N	12548	11838	10898	7038	10213	13369
IPI00165799.1	Ubxn4	K.QQIALDR.A	4040	4214	3571	2385	2180	3704
IPI00165799.1	Ubxn4	K.SDTATGGECTGHDSHSQEPHGCSNQR.P	301	310	129	0	0	222
IPI00165854.3	Ube2n	K.AEPDESNAR.Y	37090	37356	35034	27975	31111	34618
IPI00165854.3	Ube2n	K.LELFLPEEYPM(15.9949)AAPK.V	174228	170401	139308	119359	118614	160145
IPI00165854.3	Ube2n	R.ICLDILK.D	85470	92409	87993	77976	73821	85442
IPI00165854.3	Ube2n	R.LYAM(15.9949)NNI.-	2319	2152	1599	1313	1192	2399
IPI00169463.1	Tubb2c	K.EAESCDCLQGFQLTHSLGGGTGSGM(15.9949)GTLLISK.I	917984	825623	692960	486151	461112	1046457
IPI00169463.1	Tubb2c	K.EVDEQM(15.9949)LNVQNK.N	46450	41219	32133	25031	18902	54338
IPI00169463.1	Tubb2c	K.FWEVISDEHGIDPTGTYHGDSDLQLER.I	52635	37636	34651	25530	26332	58616
IPI00169463.1	Tubb2c	K.GHYTEGAELVDSVLDVVR.K	42977	35591	30531	20141	17509	42386
IPI00169463.1	Tubb2c	K.LAVNM(15.9949)VPFPR.L	570807	526299	386511	281717	252347	564033
IPI00169463.1	Tubb2c	K.LTTPTYGDLNHLVSATM(15.9949)SGVTTCLR.F	5576	4639	3705	2673	2482	6326
IPI00169463.1	Tubb2c	K.NM(15.9949)M(15.9949)AACDPR.H	49880	40938	38561	28932	21893	62873
IPI00169463.1	Tubb2c	K.NM(15.9949)MAACDPR.H	2831	2624	2207	1616	1604	3530
IPI00169463.1	Tubb2c	K.NSSYFVEWIPNNVK.T	4538	3124	2621	2069	1821	4516
IPI00169463.1	Tubb2c	K.TAVCDIPPR.G	23834	21246	17547	11156	9064	25662
IPI00169463.1	Tubb2c	K.VSDTVVEPYNATLSVHQLVENTDETYCIDNEALYDICFR.T	995	752	772	429	335	904
IPI00169463.1	Tubb2c	R.ALTVPELTQQM(15.9949)FDAK.N	371103	311573	269653	209115	169037	508225
IPI00169463.1	Tubb2c	R.AVLVDLEPGTM(15.9949)DSVR.S	16036	15285	11433	10236	9547	25042
IPI00169463.1	Tubb2c	R.FPGQLNADLR.K	88047	74946	65013	51096	41660	90195
IPI00169463.1	Tubb2c	R.GSQQYR.A	76475	74224	53594	42684	31709	89475
IPI00169463.1	Tubb2c	R.ISEQFTAM(15.9949)FR.R	26165	22073	19286	14155	11480	31635
IPI00169463.1	Tubb2c	R.ISEQFTAMFR.R	22875	18897	16129	12054	9566	26940
IPI00169469.1	Ccdc72;Gm15431	K.EM(15.9949)DEEDK.A	73805	114939	130576	71149	95568	94662
IPI00169469.1	Ccdc72;Gm15431	K.GPLATGGIK.K	617228	1002264	1147125	666731	822982	778602
IPI00169771.1	BC031781	K.M(15.9949)VSAEITETR.K	7569	8473	6828	5842	6735	9390
IPI00169771.1	BC031781	K.TDQETSAK.K	3374	3627	3419	3239	3371	3973
IPI00169870.6	Glt25d1	K.NSDVLQSPLDSTAR.D	5389	3073	3304	1544	1679	3136
IPI00169870.6	Glt25d1	K.SLVFEDDLR.F	4964	3985	3122	2203	1944	3631
IPI00170008.1	Snrpa1	K.GLLQSGQIPGR.E	17534	18514	15894	15588	14140	17866
IPI00170008.1	Snrpa1	K.IPVIENLGATLDQFDAIDFSDNEIR.K	1161	908	971	781	669	948
IPI00170008.1	Snrpa1	K.LTAELIEQAAQYTNAVR.D	7092	6844	6450	6539	5519	7603
IPI00170008.1	Snrpa1	K.NAIANASTLAEVER.L	16949	16603	17038	17664	14346	18978
IPI00170008.1	Snrpa1	K.SLTYLSILR.N	26825	25604	22985	26824	22589	28094
IPI00170008.1	Snrpa1	K.TLLVNNNR.I	18218	17874	15719	15533	13994	18206
IPI00170345.1	Cdc73	K.EGIVQTEQIR.S	6812	6586	5328	2525	2793	7096
IPI00170345.1	Cdc73	R.AADEVLAEAK.K	21398	19604	16095	8745	8813	23724
IPI00172197.2	Anln	R.LANLAATICSWEDDVSHSSAK.Q	55115	72238	67286	29786	50493	89312
IPI00172197.2	Anln	R.VINDIFSDVLEEGELDVEK.S	1489	1719	1384	702	1058	1944
IPI00173233.2	Ank3	K.DFPQYFAVVSR.I	13946	11816	9043	7022	7328	14806
IPI00173233.2	Ank3	R.LNLQEEEGSTR.S	3493	2811	2480	1621	1789	3299
IPI00177038.1	Actr2	K.QLYLER.V	23735	21312	15769	10598	9098	23273
IPI00177038.1	Actr2	R.QEYQEK.G	49310	40028	30469	19200	17175	45848
IPI00187301.1	Ciapin1	K.ESSFDVILSGVVPGSTSLHSAEVLAEM(15.9949)AR.I	69545	77378	63060	50973	33380	83445
IPI00187301.1	Ciapin1	K.NCTCGLAEELER.E	12483	13396	14071	13310	10935	16112
IPI00187301.1	Ciapin1	R.EALSPEEVQSVQEHLGYHSDSLR.S	4552	4692	3839	3124	2824	4480
IPI00187407.4	Cops8	K.LLDQCENQELEAPGGIATPPVYGQLLALYLLQNDMNNAR.Y	0	130	0	0	0	0
IPI00187407.4	Cops8	R.LTDYVAFLEN.-	1131	1065	1070	648	601	1416
IPI00221398.2	Aldh18a1	K.DNDSLAAR.L	41343	21826	18450	15157	14068	32957
IPI00221398.2	Aldh18a1	K.EAIQLVNTR.E	21178	16461	17056	10311	12199	18607
IPI00221398.2	Aldh18a1	K.IIDLIIPR.G	38614	8380	7320	9414	7328	24042
IPI00221398.2	Aldh18a1	K.LGSAVVTR.G	31284	15102	12458	11726	11123	25098
IPI00221398.2	Aldh18a1	K.LIDIFYPGDQQSVTFGTK.S	50150	25898	22516	19493	19068	37099
IPI00221398.2	Aldh18a1	K.TDLLIVLSDVEGLFDSPPGSDDAK.L	6373	3674	3011	2387	2335	4956
IPI00221398.2	Aldh18a1	R.AEIINHLADLLTDQR.E	22482	8481	6343	6216	5506	15156
IPI00221398.2	Aldh18a1	R.FGLGAEVGISTSR.I	19028	7600	6662	5221	5407	16575
IPI00221398.2	Aldh18a1	R.LASIVEQVSVLQNQGR.E	4234	2051	1909	1623	1250	3838
IPI00221398.2	Aldh18a1	R.M(15.9949)LATLEPEQR.A	17426	4601	3718	3956	3001	11623
IPI00221398.2	Aldh18a1	R.TEYGDLEVCIEVVDSVQEAIDHIHK.Y	6036	1967	1784	1947	1470	4575
IPI00221398.2	Aldh18a1	R.TPLFDQIIDM(15.9949)LR.V	3407	1022	1007	967	882	2178
IPI00221796.1	Pcbp2	K.EVGSIIGK.K	250079	272605	220220	190420	170228	303288
IPI00221796.1	Pcbp2	K.IANPVEGSTDR.Q	25978	24037	20062	14606	14902	31861
IPI00221796.1	Pcbp2	R.AITIAGIPQSIIECVK.Q	21496	15643	15110	13325	12747	20002
IPI00221796.1	Pcbp2	R.ESTGAQVQVAGDM(15.9949)LPNSTER.A	7562	7920	6557	5055	4940	8071
IPI00221796.1	Pcbp2	R.INISEGNCPER.I	39870	42892	33216	27332	27641	44777
IPI00221796.1	Pcbp2	R.LLM(15.9949)HGK.E	586305	528660	447818	298240	342062	639758
IPI00221796.1	Pcbp2	R.LVVPASQCGSLIGK.G	580077	590838	421230	462051	447211	773258
IPI00221796.1	Pcbp2	R.QM(15.9949)SGAQIK.I	1510297	1725701	1273905	1074810	950307	1831792
IPI00221805.2	Mta3	K.AAEAESK.L	38352	37451	25601	12201	15667	41414
IPI00221805.2	Mta3	R.AVGTFAR.A	35037	33373	24662	13734	14064	36973
IPI00221805.2	Mta3	R.ELFLSR.Q	28286	29733	21023	8033	9345	29572
IPI00221805.2	Mta3	R.QIDQFLVVAR.A	21422	19910	13288	6741	7274	22331
IPI00221826.1	Srsf3	R.NPPGFAFVEFEDPR.D	26091	26843	19652	20014	22573	31306
IPI00221826.1	Srsf3	R.TLCGCR.V	71992	76135	67659	52793	63051	88759
IPI00221863.1	Cggbp1	K.ADHPAVR.A	30097	28873	26167	21001	22767	27371
IPI00221863.1	Cggbp1	K.ASVIQDFVK.M	91609	95013	92233	72525	58878	94076
IPI00221863.1	Cggbp1	K.TALYVTPLDR.V	30128	33876	29704	22699	22193	29706
IPI00222307.1	Nup93	K.ASVLLGSR.G	34449	29364	24054	16924	16549	34418
IPI00222307.1	Nup93	K.GTSPSSATR.P	17209	17038	15129	8719	8854	18025
IPI00222307.1	Nup93	K.LNQVCFDDDGTSSPQDR.L	7859	8450	7067	3005	3571	8360
IPI00222307.1	Nup93	K.LVPLNQESVEER.V	13115	14011	11373	6951	6325	13293
IPI00222307.1	Nup93	K.NM(15.9949)ALSIAER.Y	25996	26489	21588	13788	12422	28234
IPI00222307.1	Nup93	K.VASVAENK.G	381957	415196	318393	176923	154952	398376
IPI00222307.1	Nup93	R.AFDIIDR.L	22200	22821	18605	8989	8992	21808
IPI00222307.1	Nup93	R.ILHTLLASGEDALDFTQESEPSYIGDVNPPGR.S	6728	6680	4581	1896	3904	7320
IPI00222307.1	Nup93	R.LESLSAATTFEPLEPVKDTDIQGFLK.N	201330	197068	169826	89902	82961	189474
IPI00222307.1	Nup93	R.LVQM(15.9949)EVLM(15.9949)N.-	2515	2248	1865	1148	1358	2447
IPI00222307.1	Nup93	R.NLQEIQQAGER.L	6190	5885	4901	2568	2958	5842
IPI00222307.1	Nup93	R.TSQETADVK.A	36138	38214	33446	17398	16586	36407
IPI00222496.3	Pdia6	K.DGELPVEDDIDLSDVELDDLEKDEL.-	509	438	463	261	344	451
IPI00222496.3	Pdia6	K.GESPVDYDGGR.T	48240	36629	30705	34835	25540	43847
IPI00222496.3	Pdia6	K.GSFSEQGINEFLR.E	95897	77352	60083	67256	56587	97146
IPI00222496.3	Pdia6	K.NLEPEWAAAATEVK.E	669453	424711	385884	415615	314080	608516
IPI00222496.3	Pdia6	R.ALDLFSDNAPPPELLEIINEDIAK.K	37393	30252	24306	19108	17389	36112
IPI00222496.3	Pdia6	R.ELSFGR.G	16610	12196	9441	12220	8353	14490
IPI00222496.3	Pdia6	R.EPWDGKDGELPVEDDIDLSDVELDDLEKDEL.-	12322	11699	8289	8233	6637	11322
IPI00222496.3	Pdia6	R.LTPEWK.K	774576	587721	508584	522240	411932	778068
IPI00222496.3	Pdia6	R.NSYLEVLLK.L	18414	12388	11062	14452	9298	18874
[truncated: 4,926 more rows]
