# Supplementary material for: Altered nucleocytoplasmic proteome and transcriptome distributions in an in vitro model of amyotrophic lateral sclerosis
Source: PLoS One. 2017 Apr 28;12(4):e0176462. doi: 10.1371/journal.pone.0176462 (PMC5409181; doi:10.1371/journal.pone.0176462)
Supplement: S3 Table — (CSV) [file pone.0176462.s007.csv]

IPI	Gene.Symbol	WT0_Cy	WT1_Cy	WT2_Cy	MT0_Cy	MT1_Cy	MT2_Cy	WT0_Nu	WT1_Nu	WT2_Nu	MT0_Nu	MT1_Nu	MT2_Nu
IPI00108125.4	Eif5a	20.23442752	20.12175624	20.36371086	20.63339475	20.46237417	20.26484057	21.03085974	21.34683882	21.34683882	21.67699303	21.20994089	20.64373505
IPI00108206.1	Mela	16.41757902	16.32236214	16.14791459	16.14791459	16.31089888	16.29883497	18.05945908	18.73922371	18.58459635	18.48172543	18.80303209	18.14773209
IPI00108271.2	Elavl1	12.99938887	12.89286787	12.98814534	13.07194599	12.96818912	12.96818912	14.38989444	14.59251377	14.4075456	14.62548834	15.11734373	14.62691873
IPI00108338.1	Mcm3	15.94170438	16.15218563	16.18456368	15.7599764	16.13415319	16.18833394	15.06262324	15.62124591	15.68505886	15.03614171	15.29274134	15.41925531
IPI00108774.2	Rad23b	15.61243933	15.8081564	15.3311287	15.67364552	15.46562589	15.35397512	16.1286636	16.29105664	16.54119989	16.29105664	16.52760819	16.37730666
IPI00108895.2	Psmc4	15.65157364	15.60384136	15.54189228	15.65325003	15.48977347	15.68321987	13.75111847	13.92187435	13.97206383	14.16128911	14.12614471	13.83628745
IPI00109108.2	Stt3a	15.70852297	15.51536182	15.6298212	15.20639299	15.53722377	15.69436098	14.01893437	13.82002512	13.84667166	13.21954841	13.34050567	14.05566587
IPI00109109.1	Sod2	13.91481614	13.58296221	13.58050359	13.76799808	13.869685	13.75111847	12.39564403	11.91670083	11.75744026	12.01003953	11.93256917	12.29164135
IPI00109813.1	Hnrnpa0	18.12163024	17.74589633	17.79159981	17.48602804	17.39087243	17.44943978	18.63370325	18.61622367	18.40938563	18.12419617	18.15974941	18.36144152
IPI00109932.1	Ddx6	14.57036699	14.63820489	14.63083962	14.67165844	14.71317479	14.79659673	14.77141395	15.06262324	15.28876156	15.20196003	15.12410841	14.57383683
IPI00110588.4	Msn	15.41946238	15.47989445	15.47485002	15.50033381	15.48128895	15.62323238	16.2152414	16.42107853	16.45643446	16.4966805	16.70302282	16.2011105
IPI00110753.1	Tuba1a	13.887006	13.9935898	13.98484615	13.97897841	13.93776169	14.05792002	12.644907	12.54220843	12.644907	12.51946792	12.45572734	12.86160851
IPI00111045.1	Timm50	14.2567993	14.1854977	14.24091217	13.85605508	14.1063365	13.77129779	14.34075973	13.89322814	14.08383552	14.08886188	13.9738211	14.23210541
IPI00111181.1	Vps35	15.19908188	15.17684393	15.1081848	15.37451537	15.25744575	15.29901309	12.98548885	12.91014397	12.92372039	12.98296587	12.9283251	13.29442454
IPI00111412.3	Rpl4	14.56351821	14.73041081	14.7582745	14.63953258	14.65055971	14.79752464	14.5937364	14.10601156	13.91761034	13.50441915	13.29797611	14.26880597
IPI00111416.1	Stx12	16.77979489	16.48019579	16.54512835	16.4836779	16.32733271	16.64753834	16.18833394	15.92646031	15.80618821	15.82914371	15.63501276	16.31303051
IPI00111885.2	Uqcrc1	15.68459134	16.05134434	15.9222796	15.51561171	15.8243406	15.78302698	15.97263326	15.18988549	15.45446478	15.67217018	15.43002424	15.68459134
IPI00112251.1	Tubb3	14.05730279	14.14576148	14.22451994	14.22308691	14.166355	14.19743423	15.26099217	15.44345339	15.32935135	15.37218004	14.85892584	15.56263449
IPI00112448.1	Rps10	14.48785052	14.6107582	14.67068787	14.62862946	14.65214925	14.77341007	15.13712864	15.37108355	15.22796383	15.23185296	15.50397149	15.29378564
IPI00112555.3	Gars	16.89911285	16.82666516	16.89547734	17.35429805	16.7517063	16.88947019	17.02777163	17.28613823	17.15537784	17.36309417	17.24857601	17.22872944
IPI00113141.1	Cs	17.6781582	17.46522493	17.48202328	17.18249672	17.16466066	17.33127126	17.82602551	17.03055153	17.14083883	16.84501037	16.64753834	17.31052035
IPI00113223.2	Fasn	16.50916708	16.68142235	16.66646401	16.29668526	16.55946311	16.88580288	15.11859049	15.2529513	15.32489816	14.95746858	15.05587868	15.27260898
IPI00113232.3	Lyar	14.04434449	14.0136681	14.01080003	13.71755096	13.88604024	13.78021901	14.38599958	14.78500813	14.67653516	14.39439939	15.38252477	14.2742934
IPI00114162.3	Fabp5	18.0224102	18.18917833	18.22692146	18.18570737	18.05184149	17.9188121	18.04295363	18.1602311	18.16526189	18.18928385	18.25890242	18.14316267
IPI00114375.2	Dpysl2	18.62672223	18.64891788	18.71394752	18.67102329	18.72663582	18.87396636	18.14734939	18.34302131	18.4463904	18.079058	18.01722809	17.93466505
IPI00114593.1	Actc1	18.60964361	18.73236715	18.82161195	18.62090963	18.7618662	18.8077564	19.23494266	19.14742388	19.14831605	18.59462462	18.8080135	19.24863017
IPI00114733.2	Serpinh1	13.67258521	13.64002534	13.64927781	13.66054472	13.61247395	13.73001391	13.55292922	13.34955532	13.19379671	13.73538727	13.33572421	13.27592843
IPI00115564.5	Slc25a4	19.37227881	19.74216605	19.89354381	19.15417438	19.7698321	19.28950309	20.02535409	19.20520927	19.25918037	19.43216011	19.15715126	19.84594342
IPI00115588.4	Nxf1	11.91670083	11.90998723	11.93728694	11.73099606	11.73099606	11.79778974	11.01140308	10.54374966	10.48078171	10.77571254	10.57437344	11.04897139
IPI00115607.3	Hadhb	15.28902793	15.15965021	15.21821589	14.78303867	15.17033225	15.15432905	15.01924718	14.7182928	14.62109257	14.30991724	14.50629293	14.94980637
IPI00115627.4	Actr3	18.49221066	18.3290794	18.41143566	18.53946811	18.45660066	18.83920834	17.99681165	17.77507562	17.55231793	17.5189326	17.26616841	17.71606452
IPI00115650.4	Cacybp	19.75794112	19.77482916	19.64161409	20.1506768	20.07540334	19.89930025	19.15261633	19.32916514	19.50266541	20.12030612	20.12912026	19.71898049
IPI00116074.1	Aco2	19.11207214	18.66912938	18.82730179	18.45724695	18.64579289	18.72362093	17.92018713	17.36996815	17.32686234	17.22206863	16.93513548	17.46999958
IPI00116192.1	Prdx3	18.21135177	17.87678142	17.9523701	17.8712864	17.98237087	17.82327774	17.19660057	16.8157685	16.83494875	17.08202679	16.8634483	17.13199423
IPI00116254.1	Prdx4	14.27062499	14.11326599	14.32805602	14.24718578	14.30569084	14.32805602	13.43316138	13.70754824	13.63149588	13.9277245	14.08482296	13.85292815
IPI00116279.3	Cct5	14.17595455	14.32445493	14.2801877	14.36780589	14.29028602	14.42799482	15.19241103	15.18946593	15.09419503	14.86631483	14.90867138	15.02952569
IPI00116281.3	Cct6a	16.03927993	16.28366886	16.52130767	16.33794372	16.43839314	16.39301069	16.23056435	15.90948976	16.06046647	15.59000461	15.40962262	16.02230249
IPI00116302.3	Eif2s2	19.33385713	19.22332534	19.39468631	19.23665495	19.45715756	19.62447827	18.70759105	18.60198677	18.54896843	18.58741904	18.75357226	18.73750931
IPI00116308.1	St13	17.34949472	17.29287441	17.33127126	17.4964853	17.41300828	17.39975516	18.20628427	18.37957417	18.19288258	18.37957417	18.44763958	18.23606339
IPI00116498.1	Ywhaz	19.00352871	19.05371264	19.2571292	19.13899535	19.21682887	19.15552894	18.22396746	18.28895277	18.20290256	18.47303098	18.55170091	18.58317444
IPI00116753.4	Etfa	15.88153292	15.47721709	15.67682004	15.61601738	15.81436329	15.83572014	15.38277418	15.07892627	15.25532101	15.12210119	14.71675218	15.06704675
IPI00116850.3	D10Wsu52e	15.26308607	15.57207918	15.57883825	15.15654762	15.54137055	15.58017273	16.67329314	16.5877538	16.53470453	16.27503807	16.33214363	16.66385739
IPI00116966.8	Asns	16.37512561	16.54698696	16.49254566	16.3261232	16.38339205	16.6587797	16.19975428	16.19616336	16.02523689	15.9284936	15.62335982	16.4716348
IPI00116991.2	Hars	14.82764401	14.70079334	14.822121	15.09008504	14.96159359	14.86772473	14.38789996	14.40213776	14.40944097	14.26837874	14.53871535	14.60859887
IPI00117016.1	Mcm4	17.23566039	17.12448471	17.24129701	16.94082582	17.12330088	17.26662917	17.42161472	17.94839352	17.8884779	17.11807751	17.22308198	17.94115642
IPI00117025.1	Cdk5rap3	13.28751466	13.07539935	13.17126321	13.27199136	13.43096547	13.34955532	12.33216073	12.06106161	12.00398424	11.98347263	12.35369253	12.48317708
IPI00117083.1	Grpel1	18.17362157	17.59444674	17.67016945	17.67621353	17.74061668	17.46987018	15.36952598	15.03928862	14.83068125	15.39335786	15.44787628	14.84833301
IPI00117288.3	Hnrnpab	20.4266675	19.97594127	19.87579265	19.95023985	19.81200578	19.6844675	18.79580829	19.11040407	19.22688402	19.31342507	19.65792963	18.69260453
IPI00117312.1	Got2	17.30893712	17.25659627	17.31856416	17.27373176	17.53571806	17.47170345	16.26863933	16.02561568	16.01308729	15.86894757	15.78648238	16.33198834
IPI00117348.4	Tuba1b	18.0341064	18.01933862	18.17787836	17.83196254	18.04959817	18.17175591	18.17175591	18.25790543	18.1314432	17.94494505	17.86739437	18.48172543
IPI00117352.1	Tubb5	15.86883095	15.93226027	15.89226219	15.9420575	15.89226219	15.94449555	16.39977416	16.44879775	16.34126274	16.292837	16.03388945	16.58324168
IPI00117379.3	Atox1	18.43181653	18.53454473	18.54456835	18.60481567	18.71066468	18.31660386	18.59650686	18.47548506	18.84205573	18.63696574	18.72659607	18.61995416
IPI00117888.1	Fadd	12.71772136	12.46609052	12.40406848	12.49300141	12.39946013	12.60342822	15.30752966	15.55188559	15.47439636	15.78353593	15.63470936	15.4150237
IPI00117910.3	Prdx2	18.89524306	18.81717296	18.992515	18.95546736	18.94627592	18.76819457	17.30413262	17.23334769	17.13752975	17.34959128	17.15142158	17.42268054
IPI00117978.1	Cox4i1	17.96001135	18.49425762	18.57206878	17.74401056	18.3226502	18.05148605	18.03789846	17.74861938	17.82618346	17.75900982	17.67156791	17.97970928
IPI00118143.2	Cttn	14.56900552	14.72830326	14.76609838	14.58321129	14.55188436	14.21199884	15.04462056	15.46712545	15.55646098	15.26028703	15.68271907	15.50183771
IPI00118384.1	Ywhae	17.9236664	17.89533743	17.76277593	18.25832113	17.81969712	18.04146054	18.45111382	18.78142112	18.90862553	19.12422421	19.36800612	18.58696174
IPI00118676.3	Eif4a1	18.96220792	18.95482154	19.06921036	18.98945114	19.19639211	19.24655153	18.2253731	18.59250164	18.49285084	18.34391525	18.643531	18.50574201
IPI00118832.1	Erp29	13.48640594	13.21536801	13.17926016	13.42843143	13.28990899	13.25877114	13.77541745	13.84249974	13.94556813	14.2195438	14.2195438	13.37166686
IPI00118899.1	Actn4	15.47211323	15.61336601	15.59113702	15.67114706	15.58911515	15.65996072	15.61761047	15.70836584	15.74895029	14.96155601	15.41150495	15.93112039
IPI00119057.1	Eif4e	14.57383683	14.56916413	14.5878601	14.56916413	14.65300275	14.66702409	13.92187435	13.79395671	13.81520887	13.9302732	13.90633453	13.89942227
IPI00119111.2	Cnn3	16.10693358	16.48651371	16.44672676	15.97916669	16.21187906	16.41761251	16.72356782	17.05333969	17.08512681	16.86056205	17.00423236	16.73139904
IPI00119113.3	Atp6v1b2	9.312811652	9.451706475	9.610413197	9.272782955	9.451706475	9.366312001	9.420990647	9.48502294	9.038071349	9.338172183	9.234333542	9.038071349
IPI00119138.1	Uqcrc2	15.79484031	15.97776359	16.10025539	15.51804287	15.91421571	15.73522807	16.18974934	15.59507042	15.60303401	15.66132065	15.70810792	15.93730277
IPI00119220.1	Snrpd2	16.36981423	16.3678157	16.25994544	16.21951406	16.21459817	16.28835768	16.21639711	16.29083751	16.29976715	16.40383058	16.23461425	16.44832585
IPI00119224.1	Snrpd3	14.98067789	14.9634976	15.09728824	14.83634331	14.87994592	15.13132144	15.05331128	14.98140845	14.87423464	14.61519508	14.71224364	15.16369872
IPI00119305.3	Pa2g4	19.5987162	19.6774026	19.65398041	19.58066389	19.78893856	19.9018786	18.12437024	18.08192668	18.18253211	18.03508522	18.3631772	18.03447357
IPI00119618.1	Canx	17.79356961	17.26616841	17.26223143	17.62942148	17.33657205	17.4254699	17.27978236	16.57383441	16.74106716	16.55786593	16.61574148	17.23135964
IPI00119667.1	Eef1a2	20.45022415	20.7244818	20.93676752	20.45022415	20.7244818	20.96428416	20.76390953	20.79008375	20.74872286	20.48361275	20.50583818	20.68365347
IPI00119695.1	Srpr	14.70334645	14.67585574	14.69655054	14.49185458	14.73266846	14.98207205	15.01408073	15.04085699	14.89286306	14.46746741	14.66927511	15.0891493
IPI00119876.2	Dync1h1	16.18307038	16.19485051	16.19485051	16.03176701	16.10326758	16.65627324	16.46563896	16.68092332	16.73230735	16.20360632	15.99355934	16.46753797
IPI00120374.1	Ppp2ca	15.48296944	15.50965892	15.45475935	15.24922993	15.30459443	15.37059739	17.30944344	17.25231753	17.00157274	17.01108071	16.86896035	17.37616976
IPI00120691.4	Ddx21	17.15290433	16.9638174	17.01498171	16.72966845	16.94006806	17.20425491	16.65812072	16.69261288	16.55260209	15.85063401	16.28720554	16.73216288
IPI00120716.3	Gnb1	15.45629544	15.23086668	15.35544937	15.20194419	15.26164316	15.2629272	14.34133345	14.39074868	14.31017073	14.18129558	14.25020326	14.43976147
IPI00120719.4	Cox5a	17.26150685	17.67468492	17.73990119	17.02622974	17.51835453	16.60956405	17.03911758	16.67014886	16.85516986	17.08393273	17.00135865	16.79579322
IPI00120790.2	Pak1ip1	16.02976414	16.02621749	16.12282646	15.6575812	15.97531415	16.31303051	15.445369	15.82214211	15.65676421	14.98000024	15.22208976	15.55773333
IPI00120800.2	4930550L24Rik	13.84272179	14.14253039	14.1323921	14.06995179	14.11463295	14.19742139	14.04737559	14.15882043	13.94594251	14.0274419	13.85104296	14.15268948
IPI00120886.3	Ybx1	15.77612994	15.6609903	15.30477345	15.86456458	15.36257483	15.35122146	15.51888977	15.8114002	15.76286012	15.83231685	15.93853753	15.29538642
IPI00121105.2	Hadh	14.84350662	14.69279734	14.70470232	14.46847399	14.93041494	14.86197779	14.23255046	13.99879681	13.75603436	13.71812309	13.80261816	13.99584551
IPI00121288.5	Ndufb10	15.20012085	15.9193872	16.07903415	15.00675141	15.8789872	15.45242808	14.77724656	14.06279378	14.12499152	13.85715746	13.98917057	15.01160918
IPI00121427.1	S100a6	15.22208976	15.17750084	15.22571312	15.28222442	15.45958632	15.57470866	15.73110317	16.03927993	16.11325759	16.30568129	16.56441696	16.17436047
IPI00121440.4	Etfb	15.42146625	15.07742076	15.16371568	15.07133633	15.16171249	15.29242563	14.10155803	13.65755566	13.72395622	13.94119052	13.80026278	13.91278816
IPI00121514.3	Stip1	19.83731087	19.81054904	19.63271226	20.0037728	19.61424513	19.27376417	18.21479507	18.22855895	18.45436255	18.71613993	18.7116601	17.99583062
IPI00121623.1	Dynll1	11.01793367	11.07596898	11.14933774	10.83967909	10.97665837	11.0057119	11.60158648	11.44261144	11.65737348	11.56755884	11.85576085	11.55311064
IPI00121760.5	Hnrpll	15.39517694	15.1307751	15.37235185	15.22214423	15.2721072	15.37739974	15.45672237	15.64559315	15.56861239	15.29457036	15.39944221	15.50202987
IPI00121851.2	Vbp1	16.87836909	17.10166311	17.07789951	17.49795948	17.02728704	17.15835851	15.332432	15.64518064	15.75307228	16.03982251	16.04785461	15.34439684
IPI00122353.1	Prkcsh	18.67139359	18.26256965	18.17680293	18.36819835	18.24488225	18.14004194	18.34931875	18.29186094	18.42418061	18.5757096	18.69698285	17.98813254
IPI00122421.5	Rpl27	17.77437635	17.78958618	17.8449699	17.73978318	17.78521577	17.86804665	17.74878004	17.5030153	17.47260634	17.01031382	17.03267882	17.54959325
IPI00122428.1	Hspb8	12.82079844	12.92125995	12.8038904	13.04906363	13.15086514	12.97343033	14.57425226	15.13532368	15.3184557	15.25038226	15.39701116	14.70180049
IPI00122743.2	Dars	15.52869517	15.52570203	15.539775	15.74852567	15.70646359	15.89898702	13.21615547	13.14529861	13.0016536	13.21766642	13.17985664	13.38340357
IPI00123129.1	Snd1	17.28375188	17.42390983	17.50704842	17.05644907	17.47859979	17.64691395	17.12681826	17.02729738	17.02368577	16.89138044	17.16064087	17.04354624
IPI00123181.4	Myh9	17.20422656	17.08115616	17.15247599	17.05264586	16.92432138	17.18692819	16.64123642	16.52720563	16.76691907	16.73656354	16.5930669	16.38074637
IPI00123306.2	Asz1	10.4216104	10.25032965	10.1923413	9.955265834	10.42847599	10.23382264	12.42283308	12.27342838	12.35369253	12.23108181	12.54220843	12.03217869
IPI00123313.1	Uba1	16.88207017	16.79327628	16.76433592	16.89108941	16.83078939	17.02054402	16.31901014	16.28998791	16.24599255	16.16676363	16.14737624	16.4949803
IPI00123342.4	Hyou1	16.46199521	16.27916261	16.24990667	16.62635343	16.48213761	16.5661039	15.68188997	15.79608794	15.48683539	15.8375356	15.74308564	15.6563834
IPI00123379.1	Hdlbp	10.27436631	10.09671807	10.32497834	10.1923413	10.11531683	10.13541135	15.00304684	15.30477345	15.13503213	15.15443103	14.90638956	15.18924198
IPI00123624.8	2610301G19Rik	13.8944723	13.62459815	13.77421622	13.52213993	13.5421009	13.82298557	12.65029247	12.67378775	12.64148082	12.31507099	12.34643942	12.25418222
IPI00123639.1	Calr	19.15000428	18.74246216	18.76858276	19.05982699	18.90315553	18.58116502	19.54817633	19.41172999	19.63485139	19.97013055	19.92715114	19.35423967
IPI00123870.2	Smc1a	12.19285467	12.36997393	12.47153845	12.26187287	12.34339677	12.65358607	14.33610289	14.63266097	14.54484321	14.0770875	14.56916413	14.43797473
IPI00123878.4	Ddx39	13.29861717	13.28345224	13.33746454	13.25760341	13.28059335	13.35756634	14.37001057	14.43871658	14.47576913	14.43362438	14.52865064	14.20905859
IPI00124287.2	Pabpc1	16.29160942	16.3545704	16.38861751	15.7080864	16.24382189	16.26884473	15.77481275	15.99704584	15.6062375	15.33118984	15.8348221	15.76853389
IPI00124692.1	Taldo1	17.23668261	17.45929385	17.47130226	17.27237233	17.32307946	17.53730919	18.04558467	18.038548	17.92159298	17.83054026	17.64950556	18.26978869
IPI00124787.3	Arl3	13.52043617	13.78379439	13.76970588	13.85405879	13.6958475	13.64019526	15.03694736	15.47746605	15.4271547	15.686461	15.20080697	15.06570983
IPI00124820.2	Coro1c	15.50946944	15.34604658	15.21487768	14.96797995	15.32456735	15.4064135	15.47756887	15.0295006	15.00852098	14.79926598	14.8054041	15.02188911
IPI00124973.1	Gm10259;Kpna2;Gm10184	14.38989444	15.25185217	14.84350662	14.68095925	14.92207701	14.91845823	15.85346214	16.46988179	16.28083928	15.60020759	15.94170438	16.33656268
IPI00125776.1	Timm8a1	13.79078532	13.49871355	13.43966724	13.74789012	13.58231732	13.6007663	15.00372962	14.93171336	15.04997586	15.35412667	15.64049458	14.83418445
IPI00125778.4	Tagln2	16.85476424	16.81320385	16.91269743	17.20974207	16.87054499	16.85579267	17.57037908	17.88363636	18.05911079	18.21206573	18.11380237	17.67971551
IPI00125929.2	Ndufa4	15.55987346	16.16261272	16.31749845	15.53142884	16.08385301	15.49459961	15.84384087	15.18459436	15.331927	15.28590428	15.30669627	15.59002508
IPI00126000.1	Fkbp3	16.87407454	16.85507905	16.72697459	17.16268063	16.78293082	16.61160325	16.54105242	16.68179943	16.75118093	16.89161773	17.01461393	16.18243603
IPI00126396.2	Mcm7	15.10841417	15.01770537	15.08063695	14.89997439	14.95746292	15.05531047	15.24302902	15.76628668	15.80454982	15.23135586	15.35115998	15.62815396
IPI00127021.1	Nedd8	15.34948379	15.32665602	15.34066522	15.55333144	15.43486676	15.18943658	16.62951748	17.00605632	17.14923483	17.38312902	17.42698829	16.81304275
IPI00127172.3	Ddx1	14.84278894	14.90264563	14.94977253	14.75204244	14.85722012	15.04620984	15.49375585	15.44653355	15.45580441	15.18238994	15.22192528	15.67066372
IPI00127358.1	Sh3bgrl3	16.53416803	16.78578723	16.65735309	17.38171503	17.16758928	16.57732559	16.59226087	16.8544822	16.98124513	17.28613823	17.27978236	16.49727983
IPI00127406.1	Plod3	13.6878547	13.37163929	13.52377637	13.58292996	13.40596392	13.42976716	13.36391232	13.17231125	13.1670791	12.89495912	13.1274817	13.10544993
IPI00127841.3	Slc25a5	19.85589828	20.20239946	20.38322925	19.69806645	20.27827058	19.72023324	19.4772897	18.68637178	18.68324888	18.84333313	18.61399671	19.23026831
IPI00127941.1	1110004F10Rik	12.38549062	12.3502679	12.23108181	12.30529131	12.19285467	12.18259973	12.61456101	13.07979948	13.28751466	13.5110658	13.68197241	12.98027153
IPI00128071.7	Uso1	14.16226771	14.31029979	14.14865981	14.17112343	14.26496158	14.35575083	14.00278909	13.59729553	13.66419876	13.76151936	13.85821895	14.41948155
IPI00128441.3	Hnrnpr	17.98909453	17.76850925	17.78775204	17.57643296	17.75629781	17.89842005	17.90026506	18.04276943	17.62029328	17.71030256	17.94084732	17.82616909
IPI00128760.1	Ube2l3;Gm10705	16.02464693	16.06189572	15.92631503	16.48903596	16.09564432	15.67493354	15.79341207	16.21701851	16.31952395	16.55003285	16.51171848	15.88698398
IPI00128904.1	Pcbp1	17.83678478	18.06612096	18.08448125	17.79334806	17.88806322	17.99139136	17.66077095	18.04109612	17.90907779	17.89975614	18.05619282	17.81416611
IPI00128973.1	Gap43	16.77359805	16.54870298	16.60151778	16.45992805	16.55786593	15.95876893	16.70036814	16.8339813	17.0219501	16.8919774	17.19867777	16.53996196
IPI00129178.1	Oat	15.19480701	15.07474941	15.19885435	14.94775157	15.25267049	15.39249476	14.87921097	14.61176699	14.53550087	14.27601385	14.30433476	14.82013084
IPI00129276.3	Eif3a	16.71838432	16.92976895	16.93950083	16.81710559	17.00654898	17.18855545	14.46021237	14.61702663	14.61922613	14.26057707	14.2797093	14.77557522
IPI00129430.1	Sfpq	17.63504362	17.44361421	17.61746397	17.52125428	17.40965146	17.41942417	18.90207722	19.07793999	19.19525667	19.14482923	19.58326106	19.04585588
IPI00129516.1	Uqcrh	16.39387027	16.46489954	16.34608789	16.30083937	16.44738284	15.84924029	17.09924814	16.55769649	16.76939509	17.3615945	17.2570103	16.5716324
IPI00129519.3	Basp1	14.8377594	14.53339519	14.40213776	14.37831345	14.22953136	14.13716433	13.47546302	13.67258521	13.86526343	13.73001391	13.88087636	13.17630167
IPI00129526.1	Hsp90b1	19.47078872	19.19129265	19.14654046	19.39349597	19.35384774	19.3714429	18.80446468	18.55081746	18.49811938	18.86380595	18.7324381	18.67817742
IPI00129527.3	Prph	15.02278357	14.91897564	14.90568752	15.18799936	15.1857422	14.90439927	14.65230068	14.34553345	14.4267013	14.54357471	14.41816742	14.36801982
IPI00129685.3	Tpt1	20.28591197	20.68246345	20.50321477	20.77313311	20.58563536	20.27410103	19.78552605	20.6146559	20.78373485	20.68544435	20.91098751	19.98860583
IPI00129792.1	Kpna4	10.15363821	10.55613939	10.27436631	10.54374966	10.53353937	10.5827333	12.06106161	12.34643942	12.14782083	11.90998723	12.48317708	12.26187287
IPI00129873.1	Lsm6	15.05114369	15.191926	15.12884177	15.10235314	15.0880359	15.02339772	14.74030946	14.77581418	14.82564653	14.94262202	14.75459656	14.66297096
IPI00130095.1	G3bp1	15.13279403	15.13571921	15.17462204	15.03750365	15.1792184	15.30803506	14.18777444	14.02358024	14.2136559	13.72079304	14.23250852	14.24046611
IPI00130118.1	Rab10	14.01193881	13.68557345	13.76799808	13.74290287	13.73538727	13.71236997	13.64002534	13.19068601	13.01651051	13.13117169	12.73862986	13.50160209
IPI00130173.1	Uba2	12.42283308	12.48948888	12.44567913	12.36997393	12.32848644	12.46784152	10.4061458	10.21221808	10.1923413	10.38954268	10.13541135	10.4216104
IPI00130186.4	Atp6v1c1	10.74193076	10.96350816	11.04092523	10.89864867	10.77571254	11.19565925	9.921018839	10.36385087	9.880084364	9.893416641	9.932275445	10.2587983
IPI00130280.1	Atp5a1	19.02027188	19.39636714	19.45852278	18.70059816	19.1397931	18.75001081	20.06659343	19.2240883	19.36928614	19.7073736	19.4510829	19.96813372
IPI00130344.3	Clic1	15.20622231	15.27486933	15.30821993	15.36985831	15.1256297	15.21452043	13.45009164	13.47171512	13.49423778	13.70188015	13.45131155	13.47986489
IPI00130391.1	Prss1	17.27978236	16.93269707	16.79313995	17.16138129	16.93513548	15.97629224	16.84501037	17.16758928	17.37435064	17.56099559	17.30834923	16.72954799
IPI00130589.8	Sod1	17.17087507	17.02587798	17.07912927	16.31303051	16.17558107	15.83964007	17.20809503	17.81924854	17.62942148	17.75846765	17.39759007	17.03266183
IPI00130883.1	Rbm3	14.60250866	14.62828963	14.66729996	14.38311421	14.51012553	14.40182506	17.41809833	17.89367494	17.77937165	17.45355854	18.05409912	17.44448958
IPI00130920.2	Mtap1b	19.45264117	19.77271392	19.61822848	19.57457316	19.71900658	19.67176303	20.7528563	20.92553567	20.92108816	20.96315676	21.01742417	20.52071756
IPI00130959.5	Nasp	18.90488538	18.88271051	18.77419373	18.77419373	18.53659223	18.46856713	17.50506984	17.80415153	17.83499096	17.7738946	17.9039966	17.4705392
IPI00131177.1	Letm1	14.85707432	14.81442632	14.780866	14.31835834	14.81266342	14.43081692	15.82658168	15.28358055	14.77581418	15.42669761	14.63820489	15.6311343
IPI00131224.1	Tceb2	14.68776698	14.83406658	14.81647324	14.88019864	14.8490768	14.88142044	15.36553436	15.65529495	15.63666798	15.86843609	15.82886499	15.69794715
IPI00131407.1	Psma5	12.78009514	12.69237906	12.74132509	12.77032563	12.71713791	12.8802829	13.8944723	13.99505155	13.99879681	13.98672776	13.84059578	14.10237295
IPI00131459.1	Nme1	16.28349499	16.2326876	16.3098584	16.53467059	16.35645241	16.47588992	15.71515406	15.8774253	15.71515406	15.77746769	15.90515607	15.61027631
IPI00132080.1	Pgls	14.31385266	14.29429492	14.39279992	14.52514299	14.25517637	14.26350548	12.82847826	12.64068938	12.65439321	12.77006428	12.43398632	12.90207575
IPI00132093.1	Pin1	16.62798358	16.33919873	16.69020929	16.56441696	16.66385739	16.54512835	19.23439746	19.4968368	19.44888765	19.76036884	19.74774463	19.20576156
IPI00132208.1	Dnaja1	19.13002819	19.3551827	19.35910631	19.25135444	19.37684208	19.3396249	18.87362616	18.9446925	19.02637299	19.12046905	19.2994157	18.84775776
IPI00132352.2	2610029G23Rik	12.57480805	12.76755591	12.78568647	12.43343665	12.35369253	12.25418222	11.82513871	11.84317551	11.95202735	11.22852859	11.56065465	11.56065465
IPI00132388.3	Bzw1	11.55386021	11.75140623	11.71466106	11.69075101	11.71490496	11.94102831	12.96678898	13.19472401	13.11551461	12.94217696	13.06870762	13.28245109
IPI00132575.3	Cotl1	15.47897731	15.43556241	15.50723077	15.74671784	15.63255333	15.70737171	15.11386514	15.17941235	15.19664369	15.31633486	15.23404251	15.36219526
IPI00132653.1	Oxct1	10.92470951	10.52195816	10.71312254	10.80048153	10.57437344	10.71312254	14.08195474	13.88507302	14.10872296	13.82735781	13.89705628	13.9738211
IPI00132799.4	C1qbp	18.92149832	18.65380079	18.58545995	18.67831044	18.65965207	18.29082478	19.52700961	19.19116815	19.37806584	19.72452459	19.8860771	19.14912246
IPI00132901.1	LOC100505147;Lsm7;Gm10146	16.7623119	16.72474028	16.68501492	16.86724015	16.57383441	16.5053064	14.82033887	14.98335631	14.91949304	15.31208605	15.29001995	14.7155915
IPI00132942.1	Nudc	16.4582386	16.48220543	16.34511968	16.75570593	16.44864441	16.30530533	16.40810514	16.88645994	16.80596993	17.15753984	17.17420306	16.61576493
IPI00132950.1	Rps21	19.18283376	19.14571074	18.87697432	19.22410258	19.0491067	18.72593305	17.73947077	17.91889886	18.0949664	18.07527071	18.26843407	17.78109325
IPI00132966.3	Ppid	18.63349924	18.66320171	18.67586049	18.77350043	18.65660612	18.74698628	17.67583408	17.65334288	17.70501561	17.85893339	17.65877394	18.04242586
IPI00133240.1	Uqcrfs1	15.78560926	16.04424313	16.26339152	15.5258542	15.92303765	15.45025795	15.67442892	15.03168932	14.9005022	15.48823981	15.16019595	15.25538203
IPI00133440.1	Phb	17.97930181	18.25133115	18.30758106	17.85073862	18.07851526	17.69164239	19.46801031	18.5793475	18.55445624	19.00821088	18.60912282	19.04961026
IPI00133491.1	Phf5a	13.23657308	13.29933916	13.11307158	13.46310382	13.22124404	13.00673785	14.53007373	14.94254408	15.17588796	15.29325597	15.46234114	14.59679006
IPI00133522.2	P4hb	18.54235161	18.18816348	18.13084054	18.71228427	18.20266663	18.04412899	17.46915841	17.42236934	17.58017881	18.08846601	18.03408676	17.43866034
IPI00133801.3	Sarnp	16.56441696	16.68501492	16.64229338	16.4733172	16.5053064	16.596327	16.90746976	16.86724015	17.0108549	16.9961951	17.16138129	16.53470453
IPI00133948.1	Fkbp2	14.57770081	14.68668025	14.47881534	14.40260456	14.42314314	14.43328041	15.24980559	15.02815904	15.43393333	15.23543088	15.47018127	14.62794518
IPI00133958.2	2310036O22Rik	14.14801443	14.00798707	14.11731469	14.3000257	13.93173431	13.90644537	16.20477326	16.61563307	16.69216275	16.72863053	16.82179246	16.0486209
IPI00133985.1	Ruvbl1	12.9676747	13.03400406	13.0240539	12.96289664	12.9429417	13.09141251	15.19054738	15.13317595	15.10719762	14.86307135	14.71374164	14.95770327
IPI00134353.3	Nol3	11.13182056	11.22182128	11.07596898	11.40285882	11.2040464	11.16505953	13.97897841	13.95020296	14.00258906	14.32434046	14.40579145	13.99879681
IPI00134599.1	Rps3	19.09419021	19.0538823	19.12868152	19.20693523	19.28694255	19.64484028	17.51444528	17.39643354	17.43253241	17.28028391	17.32928498	17.7121968
IPI00134621.3	Ran;LOC100045999	20.26093446	20.40622128	20.3286141	20.28204322	20.36365302	20.48268437	21.44765772	21.40955944	21.32528362	20.98909737	20.97182043	21.51142825
IPI00134743.2	Alpl	14.30103778	13.88976724	13.66347419	14.04208959	14.0287168	13.8366582	13.42541907	13.2220238	13.13329329	13.55616242	13.33362072	13.60071185
IPI00134809.2	Dlst	14.98619422	14.8377594	15.00304684	14.91949304	15.02216943	14.7595769	12.49371913	11.32489864	11.2163752	12.50529662	11.7921347	12.9140646
IPI00135186.1	Calu	19.68352976	19.24771704	19.19191309	19.58242014	19.20811285	18.88517752	20.03531504	19.92172962	20.20872582	20.4924514	20.39772944	19.71321809
IPI00135512.1	Cnpy2	17.10185492	16.51262462	16.45207986	16.84589372	16.46169559	16.13351282	15.81767766	15.47458494	15.65126934	16.0048392	15.99088127	15.27969866
IPI00135686.2	Ppib	15.73802716	15.38938312	15.46368548	15.68588972	15.56312677	15.59647514	15.38938312	15.51657874	15.67229765	15.98547143	16.01485429	15.20776835
IPI00136251.1	Dnaja2	15.06470129	15.36422259	15.52736975	15.19392165	15.17899963	15.1742032	15.26308607	14.7595769	14.37400406	14.39191739	14.59034503	15.07885732
IPI00136912.1	Srm	15.22081792	15.48296515	15.58569809	15.52087928	15.70407677	15.60731814	14.63784954	14.72605548	14.62607472	14.6482392	14.36149271	14.77888064
IPI00137409.3	Tkt	16.102499	16.23685208	16.22341597	16.19212829	16.31200647	16.46462865	16.21464594	16.17774594	16.10989888	16.08534173	16.09125896	16.25474801
IPI00137730.7	Pebp1	18.60390173	18.54421954	18.61846946	18.826654	18.71742976	18.61647093	17.14124994	17.34248632	17.27016637	17.46000067	17.35704193	17.17997645
IPI00137735.1	Rps25	17.28406096	17.35159531	17.44146052	17.18248029	17.38913658	17.55343731	15.07309055	14.96749904	14.97368703	14.84086633	14.71065919	15.16313258
IPI00137787.3	Rpl8	15.89728508	16.07339996	16.01349156	15.89257994	15.91520561	15.96769795	16.25815231	15.77990576	15.66417842	15.27062009	15.08030117	15.82958893
IPI00138691.6	Arpc4	12.99416481	12.84120266	13.04761223	12.85579695	13.01540695	13.22650501	14.46166947	14.72663478	14.76959805	14.22953136	14.40213776	14.63425111
IPI00139168.2	Parp1	14.24773873	14.27738126	14.42852998	14.40803998	14.03499267	14.56860391	16.27794864	16.3239171	16.11842323	16.17930825	15.82850233	16.44203678
IPI00139795.2	Rplp2	19.95689829	20.05226884	19.9903121	20.02556285	20.04264957	19.77678676	19.49782194	19.29684498	19.48023859	19.46579392	19.40429737	19.15864022
IPI00153660.4	Dlat	15.96310257	15.90305189	15.96556685	15.82924569	15.97715652	15.70390494	17.29536176	16.90554883	16.83053625	17.03130121	16.82953579	17.38638919
IPI00153728.1	Ddx19b	14.34014565	14.29411303	14.34278364	14.56462037	14.63999386	14.73755785	14.3932609	14.42994777	14.4211741	14.59627366	14.35864595	14.61613968
IPI00153740.1	Ahsa1	15.26414078	15.51028524	15.53483795	15.60403544	15.60047954	15.71409153	14.11789569	14.34191045	14.4350913	14.40313091	14.42210609	14.22249797
IPI00154054.1	Acat1	18.23430395	17.99681165	18.09774822	17.52970438	17.79356961	18.07851526	17.59444674	17.31284536	17.46522493	16.96262429	17.25357547	17.4218086
IPI00157462.1	Rac3	15.23875527	15.36378905	15.34791079	15.30670377	15.3052802	15.45857013	14.47391247	14.65344399	14.53924067	14.17733605	14.19165304	14.63544361
IPI00169463.1	Tubb2c	12.82908277	12.98587634	12.84435338	12.95233299	13.11075999	13.18092992	12.63256428	12.52961743	12.61864645	12.44093492	12.35344145	12.62606946
IPI00169870.6	Glt25d1	12.39287422	12.2044039	12.37693499	11.90060654	12.19887532	12.18879227	12.27880235	11.68868047	12.09659743	11.33316744	11.58127931	11.43925269
IPI00170008.1	Snrpa1	15.09449633	15.11450547	14.95894401	15.11650377	15.03965484	14.98918091	14.79619048	14.8065793	15.00062842	15.3343036	15.26678413	14.62726978
IPI00187301.1	Ciapin1	13.00253031	13.22867193	13.07979948	13.22867193	13.06166893	12.69638572	13.47109271	13.869685	14.20343278	14.51810896	14.38243925	13.83208461
IPI00221398.2	Aldh18a1	15.38852982	15.26107158	15.32145058	14.886183	15.04496781	14.96964291	14.9921785	13.34941652	13.37763633	13.95336957	13.68793272	14.30486245
IPI00221796.1	Pcbp2	12.89286787	13.05826173	13.05361414	12.85292114	12.97423117	13.17926016	14.59903376	14.75208804	14.72265896	14.62783356	14.80478812	14.8592211
IPI00221826.1	Srsf3	16.80205681	16.47529466	16.49709643	15.84007525	15.96868594	15.94273732	14.60942783	14.91298554	14.69064532	15.04749458	15.33409327	14.8167934
IPI00222307.1	Nup93	13.40080314	13.5421009	13.68421451	12.91784388	13.44975072	13.63559617	15.06122981	15.41085639	15.4544227	14.854239	14.92636698	15.05525244
IPI00222496.3	Pdia6	17.55597408	17.41173117	17.33844525	17.61478507	17.42993579	17.32573046	14.39330945	14.37360866	14.50274722	14.71970827	14.79715979	14.28308881
IPI00222509.1	Rcc2	14.88783856	14.90051554	14.95861785	14.8891958	14.870253	15.20761939	15.53110024	15.69071883	15.48953416	15.34771852	15.21033417	15.44389474
IPI00222546.5	Rpl22;LOC100504863	16.01736217	16.08933082	15.92687384	15.92719326	15.85854903	16.04720979	16.42529362	16.58411117	16.74156848	16.47150956	16.66334531	16.27707589
IPI00222560.7	Eif4h	19.33503737	19.3335344	19.19815175	19.5749026	19.25644116	19.12407137	18.66037084	19.07269046	19.1299374	19.3302241	19.37864567	18.59942504
IPI00222759.3	Vat1l	16.52939273	16.4565141	16.43475225	16.77460834	16.88815701	17.17451607	13.85794086	13.67842	13.60404358	13.84249974	13.95267669	14.26517112
IPI00222763.1	Srsf7	15.191926	14.98764807	14.8108538	14.84833301	14.780866	14.80478812	14.99068582	15.35263336	15.43117109	15.39807414	15.59432258	15.11734373
IPI00222972.5	Tbca	19.4968368	19.63345478	19.4500677	19.67176303	19.4229858	18.97352899	19.15934475	19.54064559	19.68358939	19.8544375	19.8155269	19.15934475
IPI00223060.1	Pck2	14.82452989	14.31998911	14.2399918	14.24537132	14.2215264	14.41625218	13.34049947	12.87019928	12.75826959	12.77564453	12.36470827	13.02185702
IPI00223092.5	Hadha	11.73099606	11.46817228	11.74155683	11.3862772	11.64047879	11.5476415	15.70724276	15.80968814	15.67063141	15.32304994	15.18675674	15.78761284
IPI00223371.3	Rbm39	14.30407827	13.99053824	14.19414581	14.003246	13.81398825	13.91269857	14.38751819	14.62261127	14.45542495	14.28688748	14.18207931	14.40030831
IPI00223714.5	Hist1h1e	18.20882785	17.83183371	17.83074189	17.6513654	17.44959037	17.55447944	18.62333083	18.56979818	18.43940003	18.11482718	18.26052136	18.30648317
IPI00224575.1	Hnrnpk	16.34916818	16.26338293	16.29542443	16.24863789	16.25669409	16.35697105	18.30209586	18.40743621	18.32737944	18.27667925	18.40268921	18.36369412
IPI00224645.1	Srrt	14.10549228	14.14218393	14.14162861	14.11399974	14.15538031	14.29452336	14.56040333	14.81482736	14.68427995	14.65809617	14.78771981	14.6590448
IPI00224729.1	Hnrnph1	15.63359736	15.36096336	15.4588185	15.46399315	15.53766353	15.43702747	16.42486753	16.61008011	16.51155079	16.44691798	16.65310997	16.57441814
IPI00224740.6	Pfn1	15.41397816	15.50696615	15.64169708	15.47631828	15.61242128	15.79158858	16.63947338	16.66344257	16.65110855	16.65899783	16.38244303	16.87920447
IPI00225533.1	Necap1	14.74169088	14.80077165	14.74423349	14.97871955	14.62548834	14.42597143	13.81520887	14.22953136	14.44959266	14.60553835	14.69848817	13.73538727
IPI00225633.3	Sub1	16.18622913	16.17422813	16.0695697	15.9882731	15.97601397	15.9849035	15.96551866	16.24016723	16.32265141	16.53089776	16.2422477	15.79960894
IPI00226882.7	Sec61a1	13.13892124	12.98533544	13.05258366	12.8443372	12.89961214	13.04437	13.37674677	13.19628695	13.06225379	12.6184612	12.84083003	13.06225379
IPI00226891.1	Myef2	13.24138311	13.13117169	13.24979086	13.00580239	13.26424297	13.1613882	14.46376892	14.12104715	14.18529901	13.85526968	14.52614456	14.11451907
IPI00226993.5	Txn1	18.910665	18.910665	18.94240943	18.83075867	18.87222265	18.88659427	18.22657701	18.31495606	18.4797921	18.56031312	18.67665255	18.37973491
IPI00227013.2	Fmr1	15.24263364	15.23069557	15.2862275	15.23402284	15.32396251	15.27108354	14.27789993	14.50880721	14.36690688	14.19683465	14.28524109	14.13284667
IPI00227299.6	Vim	19.67726686	19.87418248	19.69789658	19.93362284	19.52529213	19.54817327	19.96619549	20.17153369	20.12670918	20.19326563	19.98908089	19.93233473
IPI00227392.5	Ywhah	18.57884344	18.6120897	18.71032064	18.68295078	18.70971625	18.75602946	17.82608972	17.93683602	17.93787107	18.17123234	18.21508361	18.18868317
IPI00227808.3	Cdv3	13.02848984	13.09901115	12.95490155	13.40031246	13.02448259	12.9313783	13.5268358	13.9196365	14.30349199	14.16704227	14.51065268	13.42056988
IPI00228616.5	Hist1h1a	17.66225915	17.33127126	17.27978236	16.97236742	16.98124513	16.86041512	15.92152155	15.7902143	15.67895533	15.41925531	15.50351247	15.56713472
IPI00229517.5	Lgals1	19.21913861	19.00655123	18.88465805	19.49767654	18.92472866	18.65824919	18.25473826	18.25473826	18.16003948	18.82974131	18.35186226	18.28972131
IPI00229535.2	Gtf2i	13.51341765	13.58625218	13.78663738	13.18888659	13.46766012	13.60404358	15.45787605	15.28487907	15.22208976	14.69528994	14.82033887	14.95548046
IPI00229543.3	Hist1h2af	20.65197847	19.78454189	19.96246713	20.12658453	19.8721634	20.06524872	20.05011515	19.20777495	19.16467195	19.32713731	18.74382144	18.95194152
IPI00229961.1	Prmt1	15.87506012	15.93770837	15.93586561	15.79616984	15.81890837	15.96956924	15.52609711	15.42980549	15.40361988	14.95930403	15.11126068	15.51460171
IPI00230035.7	Ddx3x	20.61604611	20.76977694	20.8706301	20.57959561	20.84551522	20.91635203	19.35210977	19.68741177	19.08246181	19.048504	19.09003131	19.5711237
IPI00230044.5	Tpm3	15.84874847	15.80493017	15.68532451	16.08495702	15.62294984	15.30629602	17.72996177	17.7391453	18.0513778	18.161531	18.18881206	17.65117967
IPI00230061.3	Plec	17.19517618	17.34957806	17.39145139	17.33352633	17.49316906	17.43972267	17.23996101	17.25389588	17.200612	17.20807353	17.12178192	17.04708037
IPI00230108.6	Pdia3	19.43844921	19.15777051	19.08443708	19.59984084	19.30187899	19.1719907	19.0044009	18.84051456	18.92222493	19.35333874	19.19578408	19.03130206
IPI00230133.5	Hist1h1b	18.72334677	18.48206512	18.52163485	18.29483344	18.30216323	18.23255795	17.88008683	18.0125734	17.84073485	17.66737589	17.85208894	17.71524513
IPI00230139.5	Fkbp4	13.83420752	14.0127275	14.04204068	13.99309704	14.13710641	14.21142738	13.97596682	14.01114466	13.9866476	14.25282952	13.94593138	14.14402666
IPI00230192.5	Gnao1	15.6259173	15.14027171	15.15719418	15.09946497	15.2059624	15.22530695	14.62449291	14.56707529	14.35500669	14.41356512	14.04651438	14.70478994
IPI00230204.8	Got1	15.52896374	15.61400841	15.438903	15.82516077	15.74039442	15.76218264	14.23385082	14.11115347	14.04672357	14.1588348	13.83920047	14.38567989
IPI00230351.1	Sdha	14.72001783	14.9005022	14.83207924	14.46584223	14.82764401	14.60087891	14.40213776	13.36171742	13.62974875	13.84495755	13.76258556	14.24642963
IPI00230388.5	Lsm3	9.649318012	9.654865179	9.576253725	9.632068889	9.391461941	8.916236463	9.974599404	10.2587983	10.4061458	10.48078171	10.62839281	9.800773151
IPI00230427.5	Mif	16.64878545	16.67410926	16.70066752	17.39592424	16.83912416	16.83226079	16.05323306	15.81681779	15.62477638	16.31524705	15.53999678	16.30107893
IPI00230429.4	Kpna3	13.46157648	13.60941497	13.51849857	13.67784047	13.84792806	13.91690248	13.42529564	13.42969845	13.47661688	13.37953618	13.58792466	13.60694198
IPI00230440.6	Ahcy	17.27619371	17.40291964	17.49218036	17.46767133	17.46352344	17.52554768	16.1919677	16.26797043	16.11923608	16.17126436	15.82444624	16.40513776
IPI00230445.1	Prph	15.09074955	15.05668117	15.05046362	15.31729751	15.25874522	15.11084261	18.3602876	17.54997704	17.76726203	17.87858517	17.73798185	17.75072985
IPI00230540.1	Vdac1	17.06826879	16.95373209	16.99612673	16.93520709	17.03371518	16.87786173	16.9874889	16.30819439	16.24393241	16.7977751	16.44293556	17.12819141
IPI00230588.1	Acot7	14.70255654	14.8915354	14.88162879	14.83931717	14.94031819	14.97582713	14.8987922	14.97104889	14.77352535	14.82122993	14.83931717	15.29274134
IPI00230623.8	Rpl32	17.08972502	17.20412684	17.24928797	17.13942099	17.1589073	17.24663454	15.68024773	15.3159833	15.2675326	15.19911786	15.18386687	15.35282701
IPI00230707.6	Ywhag	19.19427143	19.22751769	19.32574863	19.29837877	19.32514424	19.37145745	18.44151771	18.55226401	18.55329906	18.78666033	18.8305116	18.80411116
IPI00263863.8	Hspe1	18.42813932	18.00023631	17.82705162	18.18864771	17.99445411	17.43114887	17.21055175	17.08920135	17.21280144	17.47341532	17.57650376	17.03289728
IPI00266188.6	Cfl2	16.40595343	16.40202751	16.58270639	16.39618333	16.42732065	16.28598387	16.2920156	16.44221137	16.4125567	16.58270639	16.7581805	16.25810714
IPI00266899.6	Fkbp1a	12.05441067	12.03217869	12.088305	12.26482758	12.12435806	12.10218029	11.94682258	12.30977824	12.51495647	12.81510918	12.65896563	12.07541782
IPI00269662.1	Hnrnpa3	13.38469695	13.34690089	13.30945095	13.3268963	13.46316433	13.58045124	14.8160959	14.92195016	14.63668223	15.02147473	15.26870672	15.13781453
IPI00271951.5	Pdia4	19.37932435	19.26923473	19.32961389	19.40587657	19.46926179	19.41695019	20.18866221	20.16373885	20.44202521	20.49705847	20.38232076	20.07645961
IPI00272238.5	Metap2	19.85414059	19.91002424	20.06943654	19.72012142	19.96407139	20.12582048	18.39819546	18.53982725	18.38276054	17.70304011	17.7707515	18.5636189
IPI00274656.6	Pmpcb	15.591794	15.69192696	15.72087174	15.4747893	15.66031282	15.53718438	15.82004576	15.53672849	15.51057933	15.82637958	15.60889428	15.54644881
IPI00274739.1	Csda	13.70870435	13.46766012	13.52543932	13.56899902	13.24482033	13.17435715	11.23998294	11.31660719	11.46331241	11.71407115	11.68581651	10.66459761
IPI00277026.1	Anp32e	13.86030248	13.84902676	13.74290287	13.91644459	13.50160209	13.39866964	15.12113821	15.48073888	15.46080045	15.70346636	15.69198115	15.05622041
IPI00280967.3	Tardbp	13.67930785	13.63073594	13.6637083	13.65541852	13.71372885	13.81739307	14.97601468	15.09147718	15.07756668	14.92392868	14.88808584	14.96353115
IPI00281011.7	Marcksl1	17.93145131	17.80358513	17.66596678	17.76240723	17.54865646	17.60542477	15.17094183	15.21399644	15.34646524	15.03707568	15.26590433	15.01316157
IPI00281619.1	Grm1	9.202936054	9.202633648	8.710654451	8.932381779	9.003974773	8.996777573	9.094163301	8.810882774	8.613114085	9.493656234	9.156603486	8.713053717
IPI00307837.6	Eef1a1	20.41775765	20.7244818	20.59210774	20.45022415	20.40614831	20.68967713	20.8741507	20.9392265	20.92030264	20.66138319	20.59202284	20.83681988
IPI00308882.5	Ndufs1	13.90825426	13.80105284	13.88507302	13.37166686	13.68083901	13.62459815	12.78285915	11.66860738	11.83186715	12.08265637	11.84895944	12.30529131
IPI00308885.6	Hspd1	18.94371913	18.66913466	18.72440832	18.74942858	18.76254429	18.55897923	18.97183891	18.72733723	18.67524202	18.80438742	18.90915508	18.95194249
IPI00308984.6	Eif1ax	15.07603428	14.96887378	14.99878125	15.1381507	15.11618451	15.17600112	14.09774377	14.30523506	14.38790166	14.5723801	14.62185288	14.0346192
IPI00309035.2	Rpn1	15.2972428	15.0807554	15.13703795	15.0863893	15.11941252	15.20772822	15.05714193	15.02339772	15.05622041	14.47085679	14.50638152	15.00831122
IPI00309285.5	Hccs	14.63266097	14.72076328	14.70353066	14.32003852	14.43728895	13.95496686	15.21165883	14.2448246	14.36255859	14.83068125	14.29856635	15.16019595
IPI00310091.8	Ppp2r1a	18.3290794	18.56234886	18.60209136	18.4995582	18.46606375	18.5509307	17.55231793	17.51113992	17.45000391	17.12264838	17.18683207	17.72709617
IPI00310131.6	Ap2a2	15.26520007	15.38792507	15.39875956	15.12008305	15.27101433	15.41222452	14.37712203	14.22904111	14.21267941	14.07821635	14.11118734	14.34816058
IPI00310880.4	Srsf6	17.86665686	17.88554461	17.74327404	17.63498521	17.61766976	17.50213604	16.92401965	17.23592519	17.29750008	17.34949472	17.71200554	17.16758928
IPI00311203.2	Plcb3	11.7531183	12.02273784	11.94105751	11.99743631	12.12988496	12.17434565	13.29702548	13.36476794	13.38089859	13.20526616	13.10738727	13.19748371
IPI00311236.1	Rpl7	16.28053404	16.36171448	16.40976684	16.26205461	16.37560562	16.49111299	17.13137706	16.72365972	16.47914132	15.93410435	15.87647609	16.79802009
IPI00311682.5	Atp1a1	16.59769315	16.33775467	16.40591092	16.40326843	16.43847682	16.53676157	15.18629844	15.10886587	15.10041615	15.09842016	15.08509016	15.62555316
IPI00311873.5	Ppp1cb	17.99967543	18.0569154	18.05993958	17.99836414	18.05802429	18.09663458	18.20823021	18.38484588	18.29882043	18.03446167	17.94893331	18.26757445
IPI00312128.3	Trim28	14.82682189	14.66521438	14.62699921	14.61234811	14.49694172	14.57755101	16.08593088	16.21396161	16.20379354	15.92788768	15.90827609	16.05682306
IPI00312468.5	Etf1	14.5276731	14.63425111	14.64609652	14.86197779	14.76959805	14.89020702	15.73802716	15.79383598	15.96743673	15.85346214	15.94377026	15.7119484
IPI00313817.1	Hdgf	14.6899677	15.00365316	14.58712236	15.35714715	14.90712215	14.85386093	15.56627829	16.09304062	16.39517071	16.72474999	16.44321301	15.17937529
IPI00314153.4	Yars	14.22377582	14.09675962	14.21461597	14.41575692	14.17884892	14.40326571	13.85623555	13.75338775	13.69102926	13.91267288	13.78674425	13.9870524
IPI00314439.4	Psmd3	11.07097167	11.12367835	10.96350816	10.97665837	11.05667784	11.14933774	10.20074805	10.16502903	10.00773898	9.676443243	9.880084364	9.908356655
IPI00314736.3	Anp32a	16.27801945	16.33086511	16.11324901	16.56738138	16.03058033	15.86857348	15.15258568	15.51159632	15.46194056	16.04188986	15.88753879	15.37519377
IPI00314950.2	Rplp0	15.95663858	16.05007868	15.99367018	16.06612319	16.00812493	16.15545399	17.38470666	16.90026104	16.99645573	16.94948368	16.88895435	16.92813958
IPI00314984.4	Srsf10	13.65557925	13.70869885	13.65557925	13.43561641	13.71772648	13.71534892	14.89824295	15.04695356	14.8235368	14.93361859	15.26932389	15.02020716
IPI00315100.1	Rhoa	13.222541	12.96960045	13.15526874	13.16830275	13.06938049	13.12330826	12.78439418	12.75855089	12.87226432	12.71521113	12.8787259	12.70377688
IPI00315488.1	Rars	16.70478624	16.60474196	16.51735741	16.73445141	16.75669481	17.03055153	15.03748071	14.80743446	14.61429599	14.69848817	14.61429599	15.06870676
IPI00315550.3	Glrx3	17.89995614	17.8656002	17.94084273	18.03681332	17.99437465	17.91142822	18.12237022	18.3368227	18.16483202	17.6007109	18.48625564	18.24107321
IPI00315948.3	Tbcb	12.91784388	13.0663444	13.20575744	13.15080001	13.05138046	12.9911749	9.852522901	9.812693444	9.865667581	10.44090432	10.15363821	10.00773898
IPI00316740.4	Ddb1	14.26143106	14.90819616	14.8915354	14.08410331	14.80478812	14.88162879	14.72265896	15.43368482	15.34252074	14.05792002	14.95548046	15.18472766
IPI00317309.5	Anxa5	17.45679832	17.61386232	17.61244144	18.10103525	17.7269215	17.76389588	15.6841227	16.11850534	16.2718908	16.6366667	16.50248293	16.14752754
IPI00317701.2	Cops7a	13.15892817	13.42633509	13.4548343	13.52543932	13.70072454	13.84059578	13.24482033	13.65492532	13.38453391	13.41131396	13.83628745	13.40878076
IPI00317740.5	Gnb2l1	15.89603081	15.71117238	15.75681154	15.76384415	15.89603081	15.84019984	14.83473443	14.64905932	14.71780359	14.87591088	14.64905932	14.87591088
IPI00317794.5	Ncl	20.08018077	19.8237879	19.56764701	19.87583396	19.64394564	19.45545691	20.0565651	20.3586962	20.41041449	20.55249231	20.98324782	20.19680529
IPI00318464.2	Eif1b	12.50759738	12.32045826	12.3943047	12.69708192	12.28264478	12.20910914	14.54159066	14.76832641	14.89362018	15.00332475	14.9660648	14.27233532
IPI00318548.3	U2af1	13.13934366	12.9844558	12.83830736	12.74786574	12.93680206	13.00253031	14.22953136	14.40944097	14.32569438	13.99143141	13.8944723	14.51624068
IPI00318550.5	Ilf2	13.95881869	13.79076033	13.73001391	13.58050359	13.63662988	13.8917668	13.83628745	14.06693663	13.97897841	13.75839063	14.04185707	13.93427137
IPI00318725.4	Rrs1	14.05720966	13.77735967	13.73909902	13.77577183	13.56311062	13.60714901	13.51358233	13.40564114	13.25874319	13.06211536	13.00554109	13.43162149
IPI00318841.4	Eef1g	19.2984562	19.4981234	19.69385341	19.52698569	19.65541687	19.77408995	20.37862013	20.45940046	20.32553004	20.17248843	20.19299941	20.26901631
IPI00319273.2	Rwdd1	13.46220474	13.37192911	13.17814247	13.54087789	13.59794505	13.51620635	13.97836602	14.2845398	14.38780472	14.28444361	14.61013869	14.18857243
IPI00319830.7	Spnb2	14.34124541	14.57175051	14.64749501	14.12956705	14.51105619	14.63083962	14.68024962	14.67354035	14.66556113	14.44153453	14.938596	14.44658857
IPI00319992.1	Hspa5	20.00612336	19.70006223	19.58573687	20.11532905	19.90698575	19.70576685	18.94197883	19.1621823	19.27515748	19.79442865	19.85287829	19.15196919
IPI00320016.7	Nono	15.78691771	15.65885355	15.88544584	15.6678359	15.79034519	16.0222841	16.1323261	15.99423334	15.88987093	15.76318237	15.87875955	16.05009106
IPI00320208.3	Eef1b2	18.42477485	18.75431971	18.57464846	18.92627327	18.6335298	18.30970328	19.75015942	20.14014702	20.053472	20.29306388	20.26531904	19.4721079
IPI00320217.9	Cct2	18.90074894	19.13775056	19.05043865	18.96127329	19.07779263	19.19950986	18.64543983	18.53045018	18.37936055	18.13807723	18.09482416	18.57845627
IPI00320241.1	Dnajb11	15.13461432	15.04748833	15.00711011	15.03531398	15.14317259	15.03586233	14.71773388	14.47025002	14.47613303	15.04389903	14.77442441	14.55147997
IPI00320303.2	Nup133	14.16908445	14.38015378	14.45096682	13.96614948	14.40515897	14.50571206	14.49706051	14.69628864	14.53855258	14.53938189	14.49253639	14.50318264
IPI00321308.4	Aars	16.90034535	16.73262538	16.75666234	16.80370256	16.86784268	16.9088151	16.15501557	16.33850462	16.17692221	16.06842764	15.99785055	16.21313501
IPI00321647.2	Eif3c	16.47343131	16.85481952	16.8630899	16.7500874	16.98260277	17.14967064	13.55324242	13.58819793	13.53349029	13.45806026	13.37074209	13.70907665
IPI00321718.4	Phb2	15.693612	16.21032162	16.17748667	15.63775685	16.07168997	15.56616459	15.693612	14.69092332	14.93767218	15.00611513	14.71848313	15.30806968
IPI00321734.7	Glo1	15.25005832	15.28018295	15.25185217	15.38600092	15.33720931	15.36771803	14.2274621	14.44558072	14.49534624	14.94744813	14.6199457	14.45798439
IPI00321978.3	Ranbp1	19.7946886	19.82824618	19.70325595	19.98790573	19.47515622	19.20638144	19.18063505	19.58180775	19.61346615	19.71583113	19.63384372	19.03611485
IPI00322150.8	Thop1	16.01729089	16.0870926	16.25391785	16.27453302	16.33291854	16.462921	14.93395172	15.24357191	14.76764099	14.86136799	14.68163018	15.23096139
IPI00322312.3	Arhgdia	16.79719485	16.84423947	16.80797929	16.8942188	16.82891559	16.82735725	16.25992282	16.51103346	16.51663339	17.01137096	16.82460339	16.32948428
IPI00322562.5	Rps14	14.91057437	14.9874738	15.04468222	14.91689248	14.99487768	15.08149984	13.4202135	13.45223207	13.22895049	13.10565922	12.90262876	13.39904601
IPI00322828.2	Farsb	16.82278729	16.70862899	16.80430521	17.11449857	17.14721343	17.34304588	16.40202751	16.40202751	16.17693926	16.05291613	16.21620371	16.40202751
IPI00322869.3	Abce1	15.88252548	15.98606409	16.02682281	15.98189766	16.02282753	16.31742871	16.10176898	16.13297159	16.0682426	15.67889878	15.77879486	16.04583055
IPI00323179.3	Gdi1	15.93116284	16.08905777	15.9406144	16.03640622	15.88989585	15.89610814	16.21171445	16.33367909	16.1783563	16.12170383	16.1887526	16.13556314
IPI00323357.3	Hspa8	19.58769663	19.83275059	19.77530163	19.73401579	19.86437428	19.87098504	19.55737846	19.67615344	19.66988831	19.71427882	19.84579343	19.7406705
IPI00323592.2	Mdh2	19.92102477	19.71293257	19.7951329	19.78147823	19.88890274	19.9233286	20.34328141	19.9484878	19.9458222	19.78560008	19.63798898	20.1327063
IPI00323660.1	Actl6a	13.61463262	13.91481614	13.94361005	13.65258498	13.83208461	14.01193881	14.63083962	14.99068582	14.73358489	14.36381659	14.4211741	14.63999386
IPI00323820.4	Mcm2	15.66698098	15.76879734	15.87542095	15.48233947	15.61467215	15.82986205	15.0527943	15.53007405	15.54186439	15.06162528	15.1621664	15.40326688
IPI00323881.2	Kpnb1	15.87360114	15.8603374	15.79491735	15.9281753	15.80425831	15.8360538	14.88325824	14.60748518	14.8672944	14.83821753	14.85648707	14.88258697
IPI00323897.3	Rab11a	15.90717817	15.73512061	15.84432615	15.76659293	15.72316116	15.77729138	14.96692727	15.01366645	14.93956179	14.81353261	14.83734853	15.29329901
IPI00330289.4	Epb4.1l2	14.70491064	14.49702266	14.59137933	14.2473014	14.29469004	14.12505445	15.95449389	15.9991494	16.07981348	15.85475692	15.90529002	16.1311663
IPI00330303.7	Atic	14.63767864	14.75472329	14.88097388	14.60448096	14.82578089	14.87365008	14.18897825	14.00547298	14.099802	14.13049476	13.91818963	14.22300778
IPI00330323.1	Mogs	13.19189312	12.9907861	13.05555163	12.82882368	12.95507507	13.05264932	11.28910184	11.58848653	11.55409737	11.36229676	11.66342054	11.34255546
IPI00330599.1	Mtdh	15.37948474	15.12884177	15.06262324	14.8853661	15.03928862	15.14144684	12.04878052	11.1571642	11.3472533	10.85743512	10.78456829	11.90060654
IPI00330804.4	Hsp90aa1	18.36911312	18.48693968	18.41413015	18.69648584	18.4155143	18.70115346	18.3258939	18.42885896	18.30340318	18.36968009	18.36418117	18.60097195
IPI00330862.5	Ezr	15.41946238	15.47989445	15.47485002	15.50033381	15.48128895	15.62323238	16.2152414	16.42107853	16.45643446	16.4966805	16.70302282	16.2011105
IPI00331163.9	Skp1a	18.85034458	18.99705208	18.95265202	19.12195844	18.97471458	19.0091105	19.11630038	19.77263104	19.83398618	19.74774463	20.16373885	19.40257104
IPI00331173.8	Lbr	12.10997725	12.23972584	12.42283308	12.10218029	12.64148082	12.80342311	11.28009876	11.48347396	11.42547867	10.4061458	10.96350816	11.31660719
IPI00331174.5	Cct7	19.40141657	19.54609647	19.55594266	19.46444331	19.58499316	19.65862655	19.80440208	19.56591446	19.43672408	19.04542198	18.92554198	19.43909591
IPI00331334.4	Bag3	14.09209296	14.26440146	14.14341743	14.57396811	14.32569203	14.15688864	14.17019819	14.65870146	14.79131777	15.29919057	15.27040832	14.28260419
IPI00331361.2	Mybbp1a	16.46968929	16.19117473	16.12480665	16.05087666	16.08298924	16.31348534	17.1871891	17.13765521	17.05708716	16.43705909	16.29633192	16.96850684
IPI00331444.7	Ipo7	16.02493331	16.04542217	16.11234805	16.182797	16.24787571	16.41747851	13.24907166	13.33061209	13.13755295	13.08213055	13.23005182	13.3723541
IPI00331556.5	Hspa4	19.67500531	19.67457744	19.65163249	19.71462452	19.93642167	20.00296815	18.38169437	18.2301279	18.33427464	18.37802016	18.44598497	18.5105534
IPI00331597.6	Hist1h1d	19.7545791	19.42110267	19.41274974	19.1317928	19.15017228	19.10807269	17.00913151	16.93152309	16.80918155	16.58969924	16.71228158	16.68757125
IPI00331704.7	Eno2	13.26177204	12.85579695	12.8883271	13.69669393	13.29193153	13.29193153	12.210724	11.77774977	11.66860738	12.69638572	11.91670083	12.32271111
IPI00336324.11	Mdh1	19.70062621	19.78473784	19.81660162	19.75548007	19.76961756	19.91157345	19.80712986	19.86743565	19.76928559	20.05611058	19.82767072	19.98185109
IPI00336873.1	Hnrnpd	12.75009789	12.53054403	12.6592777	12.37223369	12.2357311	12.26873773	15.10205776	15.52901911	15.76628539	15.51512494	15.79472324	14.88164289
IPI00336958.3	Zc3h15	15.6611596	15.85512194	15.71087207	15.82785693	15.72607999	15.74280175	17.0090413	17.40187767	17.54687156	17.73710425	18.022953	17.05816775
IPI00337844.5	Ranbp2	13.0767257	13.23971868	13.28697179	12.85123835	12.99066455	13.13636816	15.70971418	15.99264389	16.02550992	15.5457305	15.77533695	15.69020461
IPI00337893.2	Pdha1	15.01318732	14.86985921	15.02339772	14.59409611	14.91221484	14.77141395	14.56004631	13.56357515	13.55974166	13.89942227	13.67085655	14.4974155
IPI00337930.4	Ckap5	13.41131396	13.887006	14.00081968	13.53552222	14.04960718	14.03506699	13.36448846	13.77768717	13.56899902	13.10417561	13.42843143	13.42843143
IPI00338536.1	Sdhb	12.98027153	12.98027153	13.01651051	12.62657972	13.00253031	12.57005059	17.25659627	16.28083928	16.49500986	16.62181293	16.41550174	17.0155119
IPI00339468.4	Dhx9	12.24895267	12.30100118	12.25881258	12.15638965	12.32271111	11.87260819	10.54374966	10.53353937	10.5827333	10.9497706	10.87685217	11.08439784
IPI00339916.10	Eprs	16.20887355	16.11973211	16.11254746	16.31640128	16.31385705	16.50776387	14.93573026	14.90844191	14.70433222	15.01360192	14.87675488	15.24024357
IPI00343260.3	Rad23a	12.62101434	12.59358194	12.63035139	12.40898044	12.2044039	12.06881057	12.30100118	12.74132509	12.8883271	12.85579695	13.1823137	12.09659743
IPI00349285.2	Mesdc2	15.03315778	14.938596	14.81568695	14.91221484	14.97104889	15.16019595	13.74455623	14.02380534	14.13976355	14.14688893	14.29515205	13.74883926
IPI00351252.4	Gmps	16.02431821	16.24981968	16.21259995	16.04271846	16.24862158	16.33841679	15.58618893	15.71490556	15.61936085	15.48119902	15.37764288	15.66561499
IPI00352475.3	Pdap1	15.79582858	15.71263933	15.754412	16.07431646	15.71263933	15.55026753	16.06260625	16.60632989	16.8375812	16.83089933	16.9501182	15.79083981
IPI00353563.4	Fscn1	18.01710676	18.07239467	18.24975834	18.1783707	18.09329651	18.21313874	17.90579768	17.594423	17.6303753	17.27262054	17.26394576	17.78906119
IPI00355382.2	Wars	15.95921863	16.02269151	15.99042894	16.1281339	16.14424932	16.29223644	14.22929687	14.0163766	13.8925376	14.08736531	13.82740269	14.04554751
IPI00357145.5	Irf2bp2	11.38079036	11.46624305	11.43579968	11.30572718	11.33769024	11.38034834	14.39883757	14.86950744	15.00969437	14.59225083	14.86863129	14.20444683
IPI00378015.1	Dbnl	14.87299648	14.84131333	14.75208804	14.96486901	14.63425111	14.30414267	13.73835894	14.09095626	14.30773158	14.47867219	14.75208804	13.94361005
IPI00378764.6	Vgf	15.39728541	15.21782701	15.38783925	15.24088429	15.17217084	14.66589526	15.96743673	16.24575777	16.23583881	16.37218256	16.27743823	15.97531415
IPI00381412.1	Immt	13.42259931	13.65506579	13.57094609	13.06283219	13.23737383	12.72486828	14.78578583	14.0701617	14.37745211	14.58339669	14.339487	14.52501193
IPI00387337.1	Bzw2	13.69044921	13.82804572	13.88769207	13.97330309	13.79495966	13.89278335	14.01001639	14.21922237	14.11851704	13.76945294	13.65458913	14.0231956
IPI00387376.4	Sf1	14.16545339	13.98881757	14.02585637	13.97206383	13.84495755	13.75291741	12.55412937	13.17926016	13.19068601	13.3306691	13.60404358	12.70228898
IPI00387557.3	Actn2	15.47211323	15.61336601	15.59316585	15.71912202	15.58911515	15.6204486	15.75558829	15.70836584	15.72821435	14.91738268	15.45689429	15.93112039
IPI00395038.3	Xpo1	16.39323193	16.23187035	16.21623073	16.42356238	16.2540704	16.50252853	15.26788857	15.33528279	15.32949094	14.95149608	15.08944057	15.54823523
IPI00396671.1	Abcf1	12.68377717	12.87018609	12.73190663	12.7357371	12.80342311	12.96296017	14.56462037	14.28479867	14.0957548	14.17448376	14.27006397	14.18406806
IPI00399449.1	Nsfl1c	13.66859724	13.60372439	13.61964059	13.80529072	13.48569354	13.49691271	14.11581523	14.71466743	14.69550696	15.05305804	15.06913118	14.15847744
IPI00399631.1	Sgta	15.37793678	15.023391	14.9846603	15.77337318	15.12217497	14.77834509	14.06759228	14.10967453	14.14601527	14.71453856	14.60044376	13.93229826
IPI00403058.1	Ganab	16.46462879	15.91777918	16.08515715	16.09593205	16.11044645	16.2327307	14.20997297	13.66350107	13.59733361	13.62901026	13.68615152	13.99685749
IPI00404017.1	Stom	15.07037218	14.77973531	14.79374889	14.98064471	15.2655386	15.33120812	14.15313406	13.88387859	13.82814405	13.66562472	14.03514706	14.55752096
IPI00404579.1	Rab5c	14.35145581	14.36117816	14.43954609	14.29445216	14.44531777	14.49895608	13.80046635	13.62790933	13.57440822	13.42900663	13.33828484	13.82958305
IPI00406118.1	Syncrip	15.06872992	14.98341709	15.11175018	14.96606137	15.06211092	15.12113925	13.87854111	14.14614025	13.94791666	14.38145337	14.59949803	14.0387895
IPI00406447.3	Dpysl3	18.69410851	18.76737852	18.70962244	18.61231431	18.90419151	19.11775832	18.05357139	18.06357988	18.00897855	18.01135004	17.8308501	18.07147972
IPI00406493.3	Dazap1	13.92073311	13.50567259	13.59328783	13.64002534	13.53820506	13.70870435	12.37693499	12.5980919	12.56176537	12.80713317	13.06166893	12.54972451
IPI00406790.9	Camk2d	17.4254699	17.389007	17.48612391	17.58095721	17.74691645	17.67621353	18.28177553	17.91377743	17.9559779	17.63498521	17.75454326	17.92018713
IPI00407130.4	Pkm2	17.13348849	17.22675475	16.97989061	17.45293559	17.36978054	17.44209896	19.2226462	19.39001208	19.24344193	19.17022175	19.18392946	19.46297979
IPI00407339.7	Hist1h4m;Hist1h4c;Hist1h4k;Hist1h4h;Hist2h4;Hist1h4b;Hist1h4j;Hist1h4i;Hist1h4d;Hist1h4a;Hist1h4f;Hist4h4;Hist1h4n	16.11325759	17.08367682	14.87975242	15.43117109	15.18074959	15.23188	16.65735309	15.00031286	14.87133481	14.93404258	14.47502102	15.445369
IPI00407692.3	Atp6v1a	15.90110958	15.75538039	15.86301855	15.85850606	15.85414568	16.00502237	14.85787307	14.62624015	14.23111753	14.10796575	14.20505597	14.63624599
IPI00407954.2	Rap1b	14.76112751	14.67568074	14.62368298	14.74423349	14.60553835	14.46376892	15.51267269	15.34252074	15.29134779	15.23524931	14.79328922	15.50351247
IPI00409462.2	Bat1a	15.75294543	15.72964997	15.81315048	15.68796289	15.72530441	15.88662517	17.29446465	17.24073466	17.28443605	17.21178138	17.30608049	17.12383988
IPI00409817.2	Myl6	17.49884465	17.2564421	17.23966487	17.36072266	17.0560917	16.88253535	18.56274867	18.8211589	19.01447271	19.05060047	19.03567303	18.29976933
IPI00410740.1	Cars	14.74342531	14.91440694	14.94340111	14.78220403	14.87429143	15.08557637	14.23853225	14.40612526	14.05280169	14.1685911	13.95307993	14.5308438
IPI00410886.2	Luc7l2	15.51998432	15.65409437	15.68164625	15.51568272	15.53873997	15.53378217	15.57765362	15.79464985	15.73919027	15.7046889	15.8329693	15.61580013
IPI00411075.2	Pcbp3	13.04248981	13.03823642	12.92511201	13.21536801	13.18888659	13.24979086	15.27629434	15.63281694	15.48823981	15.88339136	15.90114301	15.59200912
IPI00411116.4	Ube2d3	19.02909964	19.06135159	19.14293261	19.04083302	18.99780169	19.25655478	18.24492704	18.60343646	18.8836178	18.48062725	18.85656761	18.20727072
IPI00415385.1	Bclaf1	13.10143394	12.8912547	13.04610653	12.79653484	12.79734014	12.78554247	15.11756432	15.25359257	15.23308068	14.94726378	15.9318356	15.30474427
IPI00416906.2	Gnas	13.20168874	13.17926016	13.1978325	12.99416481	13.13934366	13.1978325	13.60777774	13.77421622	13.82015066	13.20945173	13.64506223	13.87499122
IPI00417165.3	Enah	14.60208883	14.5228222	14.42597143	15.08441525	14.72942595	14.62691873	13.27199136	13.62680776	13.67085655	14.02803288	14.24091217	13.42633509
IPI00420706.4	Lrpprc	17.37644649	17.20603627	17.35432487	16.80763544	17.17468556	17.12207528	17.03978177	16.46347153	16.4487763	16.83355891	16.81361919	17.05232517
IPI00420726.3	Rps9	17.54926285	17.58474702	17.67791937	17.64803773	17.78246486	17.68571846	14.37300265	14.48021328	14.59876358	14.49518716	14.43457468	14.62147966
IPI00420814.3	BC094435	16.66567721	16.79826349	16.82697909	16.12410169	16.6826627	17.1092675	14.9453682	14.77199421	14.73362215	14.14824706	14.24287979	14.88160814
IPI00421223.3	Tpm4	14.64606728	14.83414538	14.63988777	14.97083516	14.53223972	14.28891972	15.51402618	15.62262782	16.00051124	16.2519586	16.35713315	15.39294151
IPI00453599.2	Cfdp1	15.14667799	15.33001528	15.14164254	15.19530861	14.95389439	14.77742938	14.80383896	15.3329516	15.38632987	15.30175169	15.53640153	14.83220836
IPI00453777.2	Atp5d	16.18315839	16.47379562	16.3624884	15.84876763	16.1409447	15.34058944	15.14494458	14.72199109	15.08097711	15.60840295	15.52755131	14.83871606
IPI00454008.1	Shmt2	17.09223364	16.74640217	16.82529629	16.90946873	16.82802925	16.9067526	16.911963	16.64163526	16.60301178	16.1823196	16.2003996	16.49583794
IPI00454151.1	Cnbp	14.62737615	14.68190995	14.61928561	14.77466977	14.61928561	14.38416909	13.4214345	13.40173436	13.64138408	13.59144248	13.78749747	13.01292566
IPI00457499.5	Gcn1l1	17.10549175	17.09640293	17.14205306	16.98512418	17.08856407	17.20577895	17.42049461	17.53711906	17.43772221	17.1285924	17.11792672	17.42322116
IPI00457533.2	Ubap2	10.63695126	11.11109764	11.40989143	10.87946454	11.01140308	10.7910316	11.40989143	11.72150345	12.03840399	11.87824136	12.27880235	11.43195402
IPI00457898.3	Pgam1	16.45768932	16.51274369	16.46417628	17.14156875	16.62279872	16.45768932	16.14330325	15.84675937	15.84675937	16.35920118	15.50585654	16.49970873
IPI00459145.1	Trmt112	16.06733552	16.47462932	16.3940927	16.46859447	16.3591979	16.28772593	15.24636374	15.64272108	15.30308991	15.62266035	15.50283565	15.42558476
IPI00459493.5	Tcp1	19.47019298	19.60382188	19.54503053	19.61965843	19.63528596	19.8860771	19.08246181	18.57541497	18.60388964	18.55445554	18.41668852	18.82187081
IPI00459725.2	Idh3a	15.97928105	15.61863778	15.61562094	15.67618451	15.58827897	15.53774043	15.00474752	14.36145399	14.39266526	14.48638623	14.28899436	15.03979309
IPI00461281.2	Nudcd2	15.46789198	15.46640419	15.54392574	15.76528489	15.55292006	15.67063141	13.39553578	13.84682935	13.74883926	14.28668482	13.99879681	13.71293826
IPI00462291.5	Hmgb2	18.93091309	19.12155163	18.87610125	19.00654564	18.67831044	18.600864	20.14164413	20.52071756	20.67567275	20.63368336	20.44202521	19.80071622
IPI00462453.5	Gm5619	19.99144623	20.12270861	20.29460203	20.05251377	20.21913248	20.34318169	19.30101452	19.01659987	18.88926653	18.54333457	18.50854854	18.87345947
IPI00462934.3	Khsrp	14.09633798	13.71802194	13.75118264	13.980698	13.70333807	13.51613011	16.54434707	17.01844972	17.13952192	17.18240016	17.34537472	16.67074557
IPI00463573.3	Eif3l	12.3502679	12.23108181	12.53309879	12.49371913	12.51946792	12.87753792	12.62846555	12.51946792	12.62101434	12.26335022	12.51946792	13.02559832
IPI00464208.3	Atad3a	11.23998294	11.48624712	11.53120366	11.18244393	11.5476415	10.96350816	13.2660115	12.72189229	12.81789109	12.94604502	12.78568647	13.00580239
IPI00465786.4	Tln1	13.12299048	12.87018419	13.249676	13.40968304	13.28570668	13.12655504	13.73175323	14.01632199	13.89651934	13.9221844	14.09537681	13.66589913
IPI00465884.7	Nploc4	14.5888343	14.66325169	14.68923711	14.48584028	14.71332417	14.70305582	13.51218182	13.42956762	13.33521969	13.2881836	12.90493334	13.34670296
IPI00465946.1	Fam98b	13.43979823	13.40535066	13.46766012	13.33334665	13.40080314	13.59977639	12.69423056	12.49371913	12.38237704	12.10218029	11.81260057	12.57005059
IPI00466069.3	Eef2	19.88602201	20.00370729	20.09989981	19.86798337	19.98584193	20.14600287	19.86357584	19.88602201	19.84266329	19.64694401	19.62885523	19.99691878
IPI00466581.4	Sgip1	14.86904623	15.17466483	15.21758177	14.86633201	15.21851169	15.62686139	14.30959582	14.12511587	14.15178103	13.64493178	13.64183997	14.31989175
IPI00467266.1	Dut	15.26423255	15.35415615	15.24893631	15.09342334	15.0127942	14.89540306	13.6531312	13.96346663	14.20050378	13.94831554	14.22866468	13.647276
IPI00467635.3	Fubp1	15.94739343	15.78937061	15.75523357	15.74202483	15.76297879	15.79958665	16.75194852	16.98776458	16.99258732	17.12164757	17.24479288	16.61034658
IPI00468481.2	Atp5b	18.37898713	18.62949043	18.62644288	18.04363148	18.34552904	17.78765646	19.20282677	18.47068872	18.73716063	19.19662504	18.91533866	19.10716824
IPI00468688.4	Tars	15.53908126	15.62797722	15.71966414	15.53351827	15.6952633	15.76982245	15.14949973	14.63999386	14.47219516	14.5276731	14.57853162	14.73107591
IPI00468859.3	Fads1	17.67542735	17.63784707	17.84587909	17.42481743	17.89609665	17.91168826	17.07349799	17.00668884	17.07020262	16.47160158	16.46629513	17.24772284
IPI00468900.5	Atp2a2	14.19169772	13.98007297	14.10057414	13.81646564	14.03205463	14.06412477	13.54824712	13.12199175	13.2660115	13.05361414	12.9844558	13.49618569
IPI00469268.5	Cct8	18.84051621	18.96933657	18.98684982	19.017209	19.01606629	19.31040296	18.87171419	18.52521568	18.44707182	18.30579268	18.1919746	18.36127627
IPI00469317.4	Sars	18.90493051	18.9210673	18.94920254	19.12948547	18.9965564	19.23382554	18.01670319	18.09632778	18.02158191	18.00989186	17.9583532	18.21304879
IPI00470152.2	Rps27a	18.36400991	18.39020386	18.42116771	18.48486934	18.57087288	18.18468582	17.34404893	17.71329997	17.87793929	17.91960852	18.1316598	17.39314912
IPI00471441.1	Ptms	13.17778091	13.31498248	13.18764047	13.50479252	13.17532941	13.12513035	18.4892169	18.89747238	18.97101938	19.22974293	19.22192236	18.41406209
IPI00473314.3	Lig1	13.97206383	14.2020292	14.14576325	13.92073311	14.26394624	14.41684731	14.04470562	14.56916413	14.58506978	14.21162787	14.37302722	14.40213776
IPI00473415.1	Gm14059	17.03055153	16.9584614	16.91100723	17.20572643	16.8544822	16.51577231	16.42271043	16.84134972	16.63189967	16.84949195	17.08367682	16.6970504
IPI00473521.1	Gm10119	17.98218909	17.93434835	17.99746845	17.72734755	17.90966862	18.00573477	18.12079373	18.03884193	17.85772521	17.70231746	17.77047954	18.28474842
IPI00473532.1	Gm10020	15.5799706	15.72379564	15.7874243	15.59000461	15.7209883	15.90871609	15.73780779	15.38280062	15.16959314	14.76902558	14.51624068	15.48893947
IPI00473748.5	Mtap4	11.40989143	11.34121271	11.06597436	11.68581651	11.0057119	10.87946454	11.77774977	11.88249865	11.7921347	12.35369253	12.56603051	11.25698579
IPI00474055.2	Prdx5	14.08525594	13.83969724	13.84293025	14.14407005	13.89864863	13.94337922	12.79542393	12.96387175	12.93522442	13.34284571	13.02212296	12.75559629
IPI00474430.2	Srsf2	14.9932783	14.88395982	14.72977126	14.73272207	14.64926997	14.70263292	17.60156816	17.83352904	17.90921546	17.87243598	18.130336	17.68201216
IPI00474446.4	Eif2s1	15.1782048	15.17324814	15.21195136	15.28866227	15.37645872	15.45897127	14.75211983	14.80455262	14.49226971	14.63667387	14.61716386	14.92588807
IPI00474487.1	Rpl36-ps3	15.51611593	15.73790825	15.54581811	15.66283392	15.62605472	15.6429159	16.73850739	16.39493018	16.30616318	16.2595258	16.16275325	16.41501112
IPI00474856.1	Gm10036	18.45586875	18.56139169	18.62826127	18.43021998	18.5509307	18.80993744	18.15069321	17.87660594	17.71277204	17.79981388	17.60149583	17.82156302
IPI00474974.1	Dnmt1	12.088305	11.70882096	11.75276596	11.19565925	11.3862772	11.71407115	15.50804298	15.62934387	15.50200931	14.34615106	14.84350662	15.46080045
IPI00475378.4	Ptbp1	17.64667569	17.52550098	17.59319883	17.46402453	17.46286804	17.65964373	18.71089008	18.81425521	18.82841856	18.6690465	19.1206168	18.50280393
IPI00480275.1	Pfdn5	14.60434673	14.72493889	14.55062952	14.76479252	14.42994777	14.30983911	15.06448637	15.22208976	15.30925266	15.4961391	15.46368548	15.06556846
IPI00480357.6	Hnrnpm	15.08678608	14.91908263	14.97916732	15.01396166	14.82985102	14.8524153	14.19582615	13.90995984	14.12895861	13.81901003	14.06091831	13.91622367
IPI00480507.1	Prpf19	17.41701675	17.22560278	17.20252342	17.37227762	17.42183328	17.53439117	18.41938475	18.38588126	18.40262993	18.12924937	18.29309554	18.43578372
IPI00515199.1	Ewsr1	14.37831345	13.89705628	13.90825426	13.94738095	13.66868766	13.69349573	13.82735781	13.8917668	13.8944723	13.50826624	14.05879117	13.73835894
IPI00515257.1	Btf3	14.11269745	13.94826527	14.05096804	14.14468289	14.09148375	14.21919931	12.90456087	13.16215711	12.89440588	13.03875938	13.01356619	12.91448919
IPI00515398.1	Myh10	17.21967732	17.29650752	17.36900642	16.99825828	17.16582866	17.38807424	17.65863683	17.71451637	17.78557486	17.3463452	17.29516554	17.52650291
IPI00515654.2	Eef1d	19.38961471	19.25639964	19.38961471	18.96732418	19.21875631	19.19650671	17.90665589	17.92018713	17.90665589	17.85720719	17.34949472	17.54432353
IPI00551236.3	Stmn1	20.58343365	20.57612795	20.54572299	20.64227813	20.20988235	19.81316788	18.93455067	19.20349941	19.35774456	19.4175936	19.27496942	18.69941218
IPI00553612.4	Rpl27a	17.68994436	17.85038742	17.84221512	17.71732057	17.87132443	17.91859778	15.72416611	15.08195925	15.06806847	14.78407056	14.49373965	15.4851132
IPI00554923.1	Cltb	14.24031333	14.0110335	13.95097373	14.31118592	14.00261458	13.73527664	14.36444755	14.50705553	14.81796365	14.9789304	15.1642517	13.96787013
IPI00554928.3	Nefl	16.90245917	17.03121551	17.07401602	17.14413833	17.07331525	16.94285948	17.98156211	18.06741763	18.23301012	18.33804903	18.23427908	18.05539853
IPI00554929.3	Hsp90ab1	19.11402504	19.29561303	19.24695893	19.28634374	19.37042572	19.3635343	18.68228252	18.91387833	18.81912789	18.74197685	18.82356436	19.01183437
IPI00554989.3	Ppia	16.48590399	16.5135547	16.79940416	16.56597515	16.86239928	16.7447234	19.54281224	19.7626565	19.70201276	19.87901961	19.71966001	19.81721021
IPI00555069.3	Pgk1	14.76314862	14.77233587	14.81964166	15.32891513	14.94570803	15.07317675	12.38879334	12.4757881	12.03334518	12.62761182	12.12549608	12.44248731
IPI00555150.2	Snx3	14.24141861	14.41799195	14.360797	14.57462967	14.4117904	14.15993417	13.67677966	14.02257951	14.09969932	14.59008659	14.45597868	13.72621586
IPI00605037.2	Srrm1	12.71389609	12.61456101	12.70524169	12.46784152	12.40223309	12.34643942	14.50360965	14.72001783	14.74030946	14.1503662	15.15026434	14.5142879
IPI00620167.2	Pes1	13.59770725	13.62228058	13.64002534	13.55974166	13.70318928	13.79845152	13.25325043	13.58296221	13.5110658	12.98814534	13.37830063	13.45192376
IPI00622235.5	Vcp	18.33863832	18.27825792	18.2564797	18.39781597	18.29789704	18.16220531	17.73534701	17.35440029	17.2811217	17.57596978	17.49276466	17.60173411
IPI00622371.3	Eif3g	18.78358211	18.89217169	18.78358211	18.89217169	18.93091309	18.86761287	17.25357547	17.10938259	17.49215615	17.45000391	17.63498521	17.08950013
IPI00622375.2	Ubap2l	12.98814534	13.34668141	13.11802598	13.19581461	12.89875081	12.78009514	14.60553835	15.04978355	15.18212587	15.05525244	15.45025795	14.57503619
IPI00622716.4	Ctnnbl1	14.26738847	14.23072209	14.40478015	14.08340236	14.29916558	14.31244467	14.89762099	15.03628886	15.03126212	15.00812019	15.08191173	14.8750698
IPI00622811.2	Ap2m1	16.1306601	16.03111546	16.18713728	15.87101215	15.95244166	16.15387626	16.27002364	16.35159229	16.40802951	16.20283567	16.19240276	16.12717949
IPI00622968.1	Rpsa-ps10	15.22157536	15.21521406	15.16983161	15.30920676	15.17314202	15.33957683	15.09273055	15.18987959	15.2369362	14.89692886	15.06885899	15.16983161
IPI00623284.4	Sf3b1	10.37587897	10.34425873	10.2951066	10.38954268	10.38954268	10.37587897	9.272782955	8.974656211	9.338172183	9.112526316	9.112526316	9.249972577
IPI00623553.1	-	14.23465182	14.39673095	14.27670554	14.12831957	14.19795527	13.87350804	15.7766664	15.38980668	15.48895649	16.03180665	15.75522856	15.71271137
IPI00624192.3	Dpysl5	14.22953136	14.13716433	14.21609444	14.09760024	14.29597202	14.35724283	14.00709573	13.82298557	13.78102303	13.71537053	13.42254611	13.67258521
IPI00625893.3	Gm6981	15.32304994	15.50627083	15.66505562	15.77784078	15.63281694	15.92646031	15.12884177	14.88162879	14.72663478	15.00613871	14.38105769	15.14144684
IPI00625950.2	Aprt	15.42419092	15.53121228	15.55773333	15.74796519	15.71857991	15.54137055	13.67085655	13.50391246	13.46023334	13.61911673	13.48132962	13.87240572
IPI00626752.2	Bub3	14.21776481	14.48026559	14.63760977	14.33364247	14.61024034	14.79490245	15.68101289	15.66612226	15.60441226	15.44684514	15.43650386	15.80503197
IPI00626994.3	Ipo5	13.58481345	13.45432582	13.47746104	13.54716756	13.54736442	13.52024199	13.82310218	13.42504761	13.64127849	14.08708422	13.92889912	13.8949371
IPI00627049.2	Gm10247	18.1680057	18.15442431	18.15442431	17.98912311	18.07397823	18.24564561	17.43501472	16.96507363	16.78964933	16.389359	16.30546328	16.96094367
IPI00648173.1	Cltc	16.18104409	16.07182908	16.1177791	16.19305721	16.17098014	16.41057255	15.26368041	15.12233249	15.31430148	14.85997415	14.98012414	14.95120243
IPI00648315.1	Rpl19	17.07150281	17.27516604	17.29318259	17.23013562	17.28617208	17.21524252	16.34387471	16.15023434	16.07570224	15.84923717	15.98639352	16.12391578
IPI00648318.1	Ak2	16.8023635	16.35555272	16.49413329	16.3315337	16.4441917	16.39828715	16.104489	15.97593988	16.02618954	16.05963843	16.08375419	15.90094727
IPI00649024.1	Mrto4	14.58916136	14.6018658	14.61414891	14.44401137	14.57811944	14.79205788	14.53086255	14.68242603	14.5781293	14.5247771	14.82261487	14.57802386
IPI00649131.6	Hp1bp3	14.23089984	14.10920001	14.15794552	14.07242222	14.09049287	14.19115166	13.85308557	13.53947533	13.41940342	13.15058213	13.16750484	13.49375131
IPI00649135.3	Gstm1	14.79963885	14.94307658	14.83897416	15.3747354	15.4945616	15.45151405	13.45793767	13.62445197	13.79026677	14.13259642	14.11121197	13.84088368
IPI00649406.1	Park7	16.35509319	16.43084671	16.37452999	16.60092116	16.34785253	16.46745129	15.77182091	15.90329967	15.86712006	16.33130297	16.16735015	15.91217815
IPI00650011.1	Psmd12	14.90498548	15.22939941	15.26444223	15.04089246	15.22208976	15.30700768	11.54207809	11.90060654	11.93728694	11.77774977	11.90998723	12.10997725
IPI00652145.1	Gtl3	13.77421622	13.84059578	13.77768717	13.82298557	13.75291741	13.80596356	15.00149046	15.14144684	14.91221484	14.780866	14.81442632	14.92207701
IPI00653643.4	Hnrnpl	15.13090159	14.85061555	14.98340739	14.90498548	15.04708601	15.00453005	15.84786819	15.82736768	15.90322046	15.79617395	15.77784078	15.84414429
IPI00653686.1	Uchl1	18.85632413	18.89530488	18.8678132	19.10148225	18.82019152	18.69450868	18.89710756	19.33613048	19.45657575	19.7631291	19.57632154	19.21415722
IPI00654054.1	Txnl1	14.65537272	14.77430191	14.50304706	14.5242453	14.54282186	14.60906939	13.97926496	13.11757856	13.55654065	13.86163175	13.69528975	13.7667355
IPI00654387.4	Nucb1	13.60634354	13.26079978	13.05088338	13.51436885	13.20634231	12.90779429	12.6936557	12.51368565	12.65057302	13.01463439	13.01896968	12.44308998
IPI00656325.2	Nsf	16.27503807	16.56441696	16.54870298	16.71112758	16.84501037	16.76864822	14.63425111	14.82365396	14.95997449	14.92207701	14.91845823	14.67374744
IPI00660514.1	Dnajb6	11.45618451	11.60920631	11.5476415	11.67767153	11.72150345	11.66860738	14.54230622	14.24091217	14.25975687	14.62368298	14.6102568	14.37072038
IPI00661414.2	Arpc2	17.05994878	16.99798928	16.9178311	16.98494001	17.23840644	17.34312143	17.30999945	17.15939353	17.22294136	17.00540935	16.89971475	17.30944587
IPI00664643.3	Flna	15.57266496	15.37839228	15.63870283	15.39539086	15.50050268	15.56526065	15.3084088	15.2733154	15.49547959	15.37912646	15.44014739	15.53010264
IPI00665270.3	Rhox2c	13.51958067	13.81174294	13.47777074	14.06911573	13.6342873	13.37483621	13.58050359	14.32977571	14.5228222	14.85707432	14.79104944	14.03506699
IPI00667973.3	Cep170	14.47219516	14.43797473	14.37495681	14.6769251	14.49626254	14.40448348	13.52739434	13.94556813	13.92187435	14.24253765	14.36503797	13.66287784
IPI00671957.2	Gls	16.02971599	15.87016026	15.82528276	15.78451972	15.89652413	15.87435655	13.3634496	13.02524627	12.9224928	13.02880364	12.92066307	13.13879799
IPI00672093.2	Ermp1	14.29754593	14.11441255	13.96609946	14.05453732	14.23146922	14.37370473	12.90317104	12.85565557	12.83442045	12.3795932	12.75910996	12.86981733
IPI00673465.2	Cnot1	14.46319586	14.43767646	14.55082374	14.16808007	14.32740226	14.5152584	13.50152858	13.32663155	13.26940751	12.70542977	12.8001532	13.1544282
IPI00673669.2	Srsf5	15.87409273	15.63274099	15.68940981	15.56839686	15.56885562	15.4884624	15.487313	15.69393644	15.73973984	15.64265463	15.97750938	15.51300492
IPI00677102.1	LOC638399	17.03232485	17.08107616	17.04584983	17.26174817	17.07315755	16.90675333	18.16197389	18.13918172	18.35127863	18.25397041	18.34567905	17.9845649
IPI00677454.2	Cbx3;Gm10068	15.87189607	15.85217618	15.73011951	15.83478609	15.5927713	15.42559597	15.68870749	16.16620487	16.17406598	16.06675404	16.71296847	15.59936478
IPI00719977.1	Nolc1	16.39537194	16.36224388	16.20277343	15.83565899	16.30730328	15.88406487	16.97079131	17.17653476	17.00540293	16.510359	17.37459875	17.04706197
IPI00750074.1	Atp5c1	15.97654371	16.17870976	16.16422785	15.61651918	16.11830732	15.68209387	16.1400944	15.01925763	15.21468347	15.50944675	15.27172535	16.09207386
IPI00750256.2	Ak1	15.54137055	15.68018153	15.80739561	15.93245349	15.7357353	15.66505562	14.27804948	14.79328922	14.85060012	15.05114369	15.1991631	14.73358489
IPI00751036.1	Exoc1	11.43474306	11.70782001	11.82844499	11.58478398	11.7152896	11.75777346	12.47367888	12.63834163	12.51798392	12.5096511	12.54489101	12.37018742
IPI00751369.1	Ldha	16.56493764	16.67672518	16.67397829	17.20741299	16.77082384	16.8264814	17.03569553	16.95394807	16.85266237	17.37352488	16.72763681	17.27709592
IPI00751759.1	Ptbp2	12.509401	12.37309499	12.59358194	12.5598984	12.78009514	12.911261	15.40083797	15.59660426	15.67442892	15.6311343	16.01254517	15.55292006
IPI00752792.1	Eif3m	11.15151461	10.74387182	10.95303358	10.95668842	11.02587659	11.02389153	11.32834215	11.30922255	11.31549948	11.2918188	11.34476745	11.02563041
IPI00754386.4	Ero1l	13.40266557	12.99938887	13.14324677	13.92358491	13.36448846	13.39038911	9.366312001	9.20014433	9.249972577	9.435805961	8.652304214	9.352242092
IPI00754704.2	Farsa	15.6446893	15.54392574	15.43368482	15.68129597	15.59200912	15.816516	14.18074793	14.24253765	14.03750624	13.80596356	13.97897841	14.18748577
IPI00754963.2	Mest	12.79518732	12.61760926	12.69423056	12.41996322	12.6997422	12.74786574	11.78327673	11.79778974	11.81260057	11.47631763	11.3472533	11.68868047
IPI00754992.1	Rpn2	15.75144104	15.42812029	15.57844447	15.33310883	15.56246633	15.59793092	15.80476244	15.43137928	15.53450284	14.97714181	15.26020456	15.84897198
IPI00755120.2	Rrbp1	20.32136476	20.07645961	20.16373885	19.92998187	20.32136476	20.18866221	20.20653536	20.14164413	20.22053419	19.52698569	20.22053419	20.76977694
IPI00755843.1	Set	18.14241763	18.26768347	18.07640682	18.46918613	18.04357165	17.82893817	18.65136181	19.04690538	19.15771895	19.36880287	19.3660766	18.86394894
IPI00755892.1	Hnrpdl	14.0957548	14.04470562	14.07117628	14.05196333	13.9935898	13.86442269	14.54608339	14.94262202	14.99177691	15.14853958	15.51675427	14.65673814
IPI00756424.3	Eif5b	13.5168524	13.6498572	13.56246638	13.61266981	13.70005629	13.81142921	12.76521229	12.7036646	12.49778174	12.49180399	12.53104739	12.74510179
IPI00757109.3	Pcmt1	16.40961314	16.49333485	16.50360541	16.7208033	16.598633	16.59681417	14.93274099	15.14450075	15.14890431	15.54908751	15.44968904	15.15071126
IPI00757353.2	Spna2	15.53793664	15.62657937	15.54629097	15.50682106	15.54792413	15.59703281	17.0474753	17.25197284	17.49746758	17.62341308	17.64880833	16.68457845
IPI00757359.1	Caprin1	14.26534673	14.2772571	14.26790762	14.13405233	14.22684402	14.1063886	14.5456988	15.24709152	15.40508709	15.02029483	15.73316196	14.64880626
IPI00758024.1	Prdx6	14.92365993	14.99088041	14.82564653	15.64509805	15.27106982	14.96346396	14.56430721	14.8102254	14.92365993	15.68806968	15.51029643	14.91838142
IPI00759904.1	Cyb5r3	15.30387446	14.95997449	15.03928862	15.17086496	15.26005727	15.04462056	15.42419092	14.44959266	14.43789299	14.80478812	14.42597143	15.57207918
IPI00759940.3	Fh1	14.64208368	14.42363211	14.28707947	14.66053713	14.59679684	14.58506978	14.60707602	14.45359938	14.49437344	14.87428092	14.92580737	14.48178551
IPI00760000.1	Ywhab	18.56625054	18.58255914	18.57560445	18.63899859	18.614696	18.74343657	17.84030436	17.99681165	18.08493195	18.21850962	18.2624532	18.20628427
IPI00761408.2	Lonp1	15.3796695	14.79181103	14.49654597	15.36771803	14.98395655	14.9055538	16.11088192	15.98755534	15.96089265	16.31962996	16.02413602	15.88705845
IPI00761696.2	Calm2;Calm1;Calm3	19.19678638	18.99906843	19.17580161	19.1889961	19.13716257	18.71422279	19.04082242	19.46195016	19.61625147	19.6768808	19.94767834	19.10763416
IPI00762047.1	Acly	16.83406505	16.88046396	17.03244569	16.97935097	17.03589272	17.21357238	15.71677077	15.72533092	15.73110317	15.76945459	15.52448335	15.95862801
IPI00762049.2	Prkar1a	14.87735681	15.14869742	14.98160564	15.12082129	15.10279358	15.01662223	14.47438718	14.57531623	14.54187782	14.72037321	14.8279571	14.49453163
IPI00762269.1	Snx12	13.84902676	13.74883926	13.80105284	14.04960718	13.76258556	13.56357515	15.40995248	15.62797722	15.78314101	16.07578294	15.95876893	15.29134779
IPI00762774.2	Eif3d	14.58281211	14.64507371	14.74991347	14.67621061	14.79767072	15.05244425	13.99403863	14.23436373	13.97419452	14.37216174	14.44831055	14.21713421
IPI00762897.3	Uggt1	13.61430301	13.44049837	13.56788543	13.65304554	13.6036104	13.71511707	14.0552398	13.68466524	13.64128838	13.71814644	13.65769868	14.08602017
IPI00775838.1	Dhx15	14.29179683	14.2274621	14.2020292	14.2567993	14.28879179	14.49925987	12.73862986	12.60432454	12.52220028	12.36057072	12.43343665	12.72596941
IPI00776143.1	Rbbp7	16.22879044	16.79258887	16.76377198	16.30512938	16.8083667	16.80235135	18.13810062	18.32041855	18.31763685	17.92540237	18.33299373	18.41550802
IPI00776162.3	Eif4g2	16.02155048	16.04979065	16.10201806	16.05623402	15.95876893	16.32733271	14.266396	14.30216141	14.19329413	14.12614471	13.87240572	14.16410762
IPI00776252.1	Txnrd1	13.57218199	13.64506223	13.64274282	13.92638664	13.81520887	13.88281202	13.61765775	13.78438511	13.60610622	13.81174294	13.70627823	13.58959713
IPI00785240.2	Srrm2	14.00709573	13.99505155	14.16545339	14.02957887	14.28668482	14.22953136	14.1503662	14.2020292	14.31835834	13.8136174	14.50980705	14.29025764
IPI00798511.1	Hnrnpf	17.98666772	17.84880941	17.7932333	17.93781247	17.77865693	17.75218616	19.74339798	20.11896685	20.10830641	20.14723362	20.35217202	19.8121487
IPI00798527.1	Tnpo1	14.79018588	14.91611058	14.92121129	15.21419946	15.01652653	15.1325646	15.43172766	15.56333992	15.57273608	15.45955738	15.52852517	15.77762268
IPI00816839.1	Sae1	12.87018609	12.87753792	12.78147715	12.96013131	12.62657972	12.95194708	11.57625257	11.61556488	11.46817228	11.46331241	11.23998294	11.66860738
IPI00828543.3	Hcfc1	15.00304684	14.90498548	15.05714193	14.89319119	15.00031286	15.00031286	14.13150671	14.15810605	14.1678747	13.65258498	13.82298557	14.02262118
IPI00828932.1	Clta	14.98397769	14.81355091	14.54179529	14.98642553	14.68990498	14.59853618	14.99167981	15.11319767	15.34949981	15.56596208	15.7351271	14.92422338
IPI00830623.1	Fus	16.90164045	16.57897291	16.46595208	16.50902999	16.33356494	16.3240493	16.0450472	16.50043736	16.45616998	16.26797697	16.70861174	16.27449352
IPI00831258.1	Anp32b	17.73652048	17.79305295	17.80228713	17.8115763	17.56906454	17.57246465	17.87627853	17.90860859	17.87659856	18.09315872	17.97752881	17.81139493
IPI00845557.1	Ctbp1	15.88819356	15.83836757	15.90218173	15.94900074	15.85408958	15.93389409	15.95385033	16.17320174	16.1071898	15.9281238	15.99138039	16.26202119
IPI00845716.1	Ndufv2	16.73035412	16.75196787	16.72244242	16.29377671	16.47032058	15.99449869	17.2529109	16.72495122	16.94682735	17.31148841	17.31093813	16.69327535
IPI00845772.1	Cyc1	12.6783266	13.18888659	13.24778748	12.76396433	13.14788516	12.78981411	13.34316241	12.56176537	12.73190663	12.89286787	12.55412937	13.06410596
IPI00845840.1	Pkm2	12.58507087	12.6794245	12.67130795	13.18078693	12.90887457	13.18764047	11.33719008	11.33719008	10.98797488	11.20748775	10.91880031	11.62369865
IPI00848816.1	LOC100048522	18.42409083	18.35078837	18.37371217	18.47322047	18.24603986	17.97329601	19.96711508	20.33639277	20.35123013	20.35849327	20.65302507	19.96842526
IPI00849478.1	LOC100047252	15.17260385	15.43357769	15.45532586	15.20680193	15.30541846	15.63476186	15.19054484	15.1184729	15.05617081	14.77285401	14.53699745	15.52423773
IPI00849626.1	LOC100046628	19.10092109	18.7160452	18.64825006	18.95632645	18.63474468	18.3413383	19.07114435	19.48792922	19.46904782	19.64589303	19.97169522	19.11042931
IPI00849927.1	Rpl10a	16.19008612	16.4169676	16.40501544	16.13604521	16.41534016	16.57168288	16.08115048	15.79787619	15.78886119	15.51232737	15.45999421	15.8606778
IPI00850337.2	LOC100048117	20.85963974	21.06092072	21.09151762	21.16564641	21.04796755	21.16309052	20.18897453	20.03229389	19.75309363	20.28586805	19.70724117	20.26270017
IPI00850430.1	LOC100046151	15.15161448	15.37464391	15.41548504	14.82168166	15.12088273	14.66711512	15.13871201	14.18084411	14.15015042	14.39990736	13.88829377	14.47777097
IPI00850934.2	Gm9493	15.84673998	15.91429278	15.741681	15.40746409	15.67491684	15.51337217	13.83967796	14.11513314	14.30201818	14.03971947	14.30806087	13.9908672
IPI00856574.1	Dnajc2	13.38600028	13.4793674	13.52390313	13.51592468	13.50555408	13.6310377	12.24374911	12.5338062	12.55760869	12.74434856	12.86454934	12.22569893
IPI00856974.1	Ctbp2	7.103119658	7.103119658	7.103119658	7.103119658	7.721759038	7.103119658	12.70524169	13.04761223	12.911261	12.75684059	12.69638572	12.77032563
IPI00857414.1	Smc4	13.42633509	13.48241419	13.57218199	13.33572421	13.35871517	13.63189389	14.58670484	15.11518946	15.00613871	14.59077881	14.76811781	14.79477566
IPI00867770.1	Akap12	16.03688628	15.68321987	15.52620693	15.73110317	15.61728089	15.35258871	14.72830326	14.65673814	14.45504475	14.52962818	14.48942619	14.80901201
IPI00869371.1	Cnbp	13.88926113	14.0957548	14.00709573	14.04185707	13.95881869	13.53064009	14.53146543	14.84131333	15.26444223	14.8853661	15.31208605	14.18529901
IPI00874456.1	Dld	15.6000459	15.14309136	15.31608696	15.14978357	15.29522639	15.04422663	16.34084747	15.17214513	15.16162773	15.90061332	15.21817444	16.30460039
IPI00874482.1	Actg1	19.2231232	19.50323475	19.46260173	19.2112343	19.27608499	19.40264088	19.89382372	19.77515953	20.01102294	19.36984021	19.35395287	19.87353904
IPI00874728.1	Tpm2	15.7902143	15.79383598	15.68702843	16.17987018	15.62124591	15.33165293	17.75846765	17.76503465	17.98312308	18.15134061	18.19288258	17.62942148
IPI00875833.2	Mthfd1l	17.71190322	17.15539756	17.17220858	17.1833612	17.10701704	17.22811713	17.77630677	17.07745049	17.07126254	17.13434892	16.94293371	17.07345737
IPI00876202.1	Nap1l4	16.20342427	16.31100777	16.4103901	16.6148692	16.53806247	16.29606776	17.32736063	17.42058479	17.40836302	17.66581642	17.63117971	17.09670231
IPI00880411.1	Tfg	14.90226957	14.73358489	14.7630354	14.8915354	14.62199126	14.487763	12.43757535	12.59358194	12.79518732	12.7357371	12.80342311	12.40223309
IPI00880781.1	Ube2k	17.03533522	17.14651912	17.3748427	17.29280967	17.07601755	17.21568877	17.36754403	17.29280967	17.23843115	17.51686932	17.68835597	17.34548144
IPI00880839.1	Hspa9	19.21339628	18.79022565	18.64359917	18.91709779	18.63355912	18.23699245	19.03133401	18.76312729	18.82684873	19.1823341	19.10698913	18.91974124
IPI00881287.1	Fkbp8	14.39446628	14.22013335	14.29816517	14.06362147	14.19351064	14.21013116	12.91539915	12.74015623	12.75604481	12.80100801	12.59005476	12.71896538
IPI00881918.1	Usp5	15.8966576	16.04351643	16.09562422	16.00303104	16.01469911	16.0601845	13.5235076	13.42369795	13.61198688	13.74342148	13.58907678	13.55498842
IPI00885558.1	Pdia3	14.50360965	14.37831345	14.28260384	14.81789985	14.487763	14.38243925	13.55069627	13.44695804	13.43979823	14.00709573	13.99143141	13.66635575
IPI00894694.1	Clic4	13.77541745	13.80418349	13.74883926	13.8917668	13.78438511	13.95020296	14.21449804	14.17180265	14.10601469	14.19887803	13.74084435	14.15957049
IPI00894870.1	Nsun2	14.92363015	15.12926688	15.13270522	15.19539541	15.19283029	15.24877156	15.35625283	15.65720887	15.35692785	15.36776453	15.76221028	15.39251844
IPI00896727.1	Cand1	15.31208605	15.32304994	15.36257483	15.43368482	15.45155621	15.60020759	14.98619422	14.91949304	14.90638956	14.51170263	14.56462037	15.02216943
IPI00911165.1	Gspt1	16.27216986	16.27850346	16.25161132	16.23363533	16.25773331	16.10522253	16.05070077	16.37496717	16.46594104	16.05259931	16.21820844	16.05426519
IPI00918973.1	Strap	14.44343456	14.55916348	14.55161632	14.46166947	14.55161632	14.61588109	14.86197779	14.98000024	14.91845823	14.75698634	14.85531285	14.95963612
IPI00918997.1	Nars	14.8199521	14.78270418	14.87782087	14.97275669	14.9736895	15.11320312	14.49912668	14.41431177	14.29987691	14.14351009	14.22844907	14.49745537
IPI00928004.1	Copa	16.00513986	15.99370487	16.04508516	15.93517328	16.05690711	16.22969358	14.81030176	14.76085254	14.65796214	14.63961007	14.49735368	14.87315017
IPI00928109.1	Apex1	12.85503095	12.97953067	12.95887928	12.81422927	13.0976219	13.29960978	13.27436594	13.53929303	13.36546433	13.35049735	13.52425257	13.44953271
IPI00928498.1	Dnajb12	17.07457142	16.9181433	17.00682049	16.93269707	16.93269707	16.87966961	15.00031286	14.75698634	14.74817973	14.66589526	14.69528994	14.87852982
IPI00929813.1	Nap1l1	18.74664584	18.83938391	18.86754019	18.91103142	18.9357761	18.99209717	18.44890188	18.81921932	18.77950026	18.55288375	18.87809219	18.6543292
IPI00930882.1	Slc3a2	16.80199399	16.4940076	16.28622725	16.47699832	16.08384275	16.20179612	14.71125404	14.44262814	14.28033629	14.197825	14.13387857	14.97596261
IPI00938457.1	Sec31a	15.32910376	15.41756829	15.50466375	15.36952598	15.6446893	15.6888026	14.16410762	14.27451685	14.22155516	13.9935898	13.91644459	14.30216141
IPI00944062.1	Tjp1	18.46606375	18.33726522	18.27680772	18.58255914	18.37142047	18.21185798	15.89459705	15.81967272	15.86868496	16.2111886	16.14743231	15.71571446
IPI00944141.1	Rps5	17.5483658	17.49109411	17.61017819	17.66628491	17.51027063	17.76524625	15.33540988	15.39542752	15.49269993	15.20775526	14.64048255	15.44298773
IPI00955744.1	Rnh1	15.40476071	15.61732668	15.55855126	15.61899932	15.58249733	15.62109083	13.29311875	13.49896312	13.46517428	13.58527953	13.45488419	13.58031095
IPI00970121.1	Hnrnpu	17.36382178	17.19916353	17.18435769	17.39324667	17.47228731	17.58345134	17.69705124	17.53373163	17.27843885	17.34590944	17.18750637	17.79571338
IPI00970572.1	Tra2b	13.58625218	13.57703112	13.44454523	13.44975072	13.48241419	13.47546302	14.76112751	14.70954601	14.89319119	15.29001995	15.47107163	14.87975242
IPI00985742.1	Eif4b	14.84659846	14.86734332	14.79425009	14.92707732	14.76393488	14.61098498	14.69082209	14.94847543	15.15075535	15.14314106	15.42808972	14.56207707
IPI00985856.2	Nup107	11.56065465	12.28250729	12.33861401	11.32489864	12.16342321	12.29164135	11.60920631	12.12435806	12.02241552	11.3862772	11.73099606	11.83186715
IPI00986015.1	LOC100046302	16.48193685	16.27391295	15.98736704	16.78118546	16.20512995	16.13655498	16.31485892	16.29639364	16.14791459	16.49709643	16.38409656	16.36389125
IPI00986609.1	Gm7061	14.70322454	14.63182566	14.62292248	14.65568488	14.63478712	14.78356014	14.81744197	14.84437916	14.8496884	14.75303932	14.75304726	14.99343178
IPI00987134.1	Smc2	13.80596356	13.79646574	13.79395671	13.58625218	13.70736438	13.98672776	15.49853041	15.78560926	15.53121228	15.47315482	15.24307831	15.74340115
IPI00987305.1	-	16.61172625	16.43552867	16.42724287	16.67233708	16.50565077	16.36130949	18.08514449	18.23773907	18.41415368	18.44818249	18.58137544	17.75174085
IPI00987541.1	LOC100503183	19.44640954	19.39404759	19.44640954	19.75947092	19.4072233	19.57214496	20.52736822	20.77533816	20.6674977	21.00716705	20.62435553	21.03424171
IPI00987580.1	Gm9234	17.72709617	17.78926249	17.86989526	17.92816667	17.82046914	17.74061668	18.07122419	18.23606339	18.18942795	18.37142047	18.07122419	18.27137521
IPI00987700.1	Pds5a	12.83246663	12.78568647	12.97212437	12.54972451	12.82309592	13.03823642	13.13117169	12.80713317	12.66882815	12.40223309	12.2206949	12.93192334
IPI00987717.1	Gm4332	19.89338283	19.79274769	19.88843234	19.86376146	19.90272114	20.03353053	17.76727935	17.86279824	17.94375736	17.83601581	17.85923171	17.93036403
IPI00987951.1	Srprb	14.92474768	14.70208959	14.69187579	14.7554146	14.86934735	15.05154674	13.79412009	13.73433768	13.53249658	13.29531669	13.39181706	13.97120816
IPI00988047.1	Mcm6	14.86050039	14.81449349	14.81865779	14.73606415	14.70225484	14.78546463	15.44326962	15.9506561	15.97866237	15.48685416	15.6852761	15.76822438
IPI00988063.1	Tpi1	17.20441276	17.11386051	17.04521466	17.94526622	17.01515741	16.97464537	15.4699365	15.74441396	15.42318346	15.62749625	15.6851748	15.75537586
IPI00988228.1	-	14.84807617	14.98764598	15.07703689	14.8918839	14.98607141	15.19669086	15.25264226	15.18200949	15.0536584	14.96223202	14.56443852	15.38441165
IPI00988443.1	Dctn2	16.51577231	16.58549996	16.30568129	16.53470453	16.29774075	16.42435281	11.30284114	11.27151309	11.5476415	11.68180046	11.87824136	10.99757937
IPI00988949.1	Erh	14.62441007	14.61324712	14.52056067	14.40211352	14.43184031	14.44659652	16.31628488	16.52018057	16.49782136	16.48624212	16.83124397	16.53685553
IPI00988953.1	Mcm5	15.35449143	15.39948334	15.44787628	15.17382732	15.35122146	15.53121228	14.82564653	15.29639264	15.37784363	14.70954601	14.89702788	15.23524931
IPI00989100.1	Rab1	16.65833909	16.48252834	16.50932487	16.62617609	16.51118958	16.64177634	14.45542845	14.07149724	14.55305829	14.43837271	14.1272042	14.63857027
IPI00989181.1	Rps13	19.49444422	19.50844112	19.56288326	19.54018485	19.54892125	19.68149245	17.25539749	16.89599833	16.63292796	16.3614404	16.06268545	17.33785258
IPI00989451.1	Hk2	13.00338424	13.03063151	13.01538173	12.88015174	12.92924416	13.09747401	12.70771343	12.80726272	12.72237573	12.57282384	12.59180346	12.69797743
IPI00989547.1	Gm5451	16.73414785	16.94634509	16.91053134	16.88754095	16.92986491	16.92986491	15.92992172	16.18959905	15.65683072	16.12471706	16.56567871	16.06779183
IPI00989777.1	Prep	13.3315261	13.39416742	13.48748161	13.28406696	13.40885925	13.63510146	12.65781548	13.0018509	12.95830549	12.75618644	12.80345903	12.92398643
IPI00990114.1	Rpl14	16.01760756	16.17246119	16.18971793	16.12908963	16.20904025	16.37477683	15.89106801	15.35418691	15.19307872	14.75644047	14.57601973	15.48031829
IPI00990160.1	Glg1	15.26811249	15.2992461	15.30756357	15.29513314	15.35810091	15.41277359	13.91938904	14.10131554	14.15258324	13.96252215	13.98912291	13.73073844
IPI00990246.1	Nme1	16.07201237	16.08182812	15.96252181	16.48702746	16.18943546	16.15248493	15.3689533	15.57053801	15.63842384	16.10087269	16.01957744	15.4461893
IPI00990327.1	Rps4x	18.6957104	18.72689446	18.77567376	18.65162594	18.78388247	18.93400617	19.62702326	19.57720616	19.50359624	18.97641904	19.03096991	19.81964743
IPI00990529.1	Gstp1	15.07456012	15.25438924	15.23188	15.35853849	15.42669761	15.43559282	13.68988485	13.87943291	13.76463333	14.35553873	13.89249747	14.02585637
IPI00990671.1	Pfdn4	14.48523676	14.610508	14.45885393	14.74050645	14.38705186	14.17857863	13.38297045	13.50746684	13.57423188	13.85365662	13.95347981	13.17000183
IPI00990842.2	U2af2	14.43160604	14.16666404	14.12007154	14.20273099	14.14796731	14.18351593	15.08906047	15.23969396	15.37031614	15.15747045	15.30432395	15.41040443
IPI00990862.1	Dnajb1	10.67617818	10.75557505	11.08439784	10.64628022	10.62839281	10.61076188	10.53353937	10.69405119	10.72650179	10.80048153	10.93428696	10.57437344
IPI00991021.1	Vdac3	11.83704846	11.62049511	11.82513871	11.82513871	11.70030613	11.60920631	10.56346031	10.46933534	10.31316593	10.64628022	10.38954268	10.67617818
IPI00991103.1	Tpr	13.3647184	13.36937077	13.30803972	13.43513381	13.41335453	13.31461583	15.23782678	15.63682264	15.76538635	15.69431175	16.01295212	15.10031356
IPI01008667.1	Eif3b	15.00290093	14.99923598	15.12705055	15.14546323	15.17155278	15.53959722	13.99993506	14.02269855	14.09884287	14.07842415	14.30445005	13.99875084
IPI01023167.1	Tomm70a	14.2553365	14.20474904	14.25899738	13.94530324	14.12129504	13.84957887	15.07919469	14.868837	14.69432808	14.69319828	14.64130131	15.23045868
IPI01023287.1	Ddx5	18.27765263	18.41862826	18.46422308	17.76842397	18.33040279	18.59093418	18.28038329	18.61251552	18.35113247	17.77514219	18.05749214	18.55045983
IPI01023308.1	Rangap1	14.2020292	14.52830585	14.5276731	14.10437582	14.59393543	14.61901246	16.23388814	16.52909429	16.51092259	16.41961595	16.64229338	16.48845266
IPI01023315.1	Rdx	12.89875081	12.90096205	12.75967008	12.83830736	13.1823137	13.36171742	12.18879227	12.42988228	12.66351491	12.72596941	12.93192334	12.36997393
IPI01026712.1	Vdac2	14.53576068	14.57748058	14.56361646	14.81661937	14.63737936	14.63125231	13.37693715	13.56991639	13.54444984	13.8273611	13.79178322	13.40496573
IPI01026793.1	Shmt1	15.96993515	16.29504652	16.41988077	16.23837607	16.28083928	16.65067988	13.89942227	13.92073311	13.65258498	13.60404358	13.27199136	14.0770875
IPI01027236.1	Rps28	16.90746976	17.04816915	16.8375812	17.2711401	17.00358723	16.6970504	17.44184946	17.73534701	17.81531082	17.71606452	18.08809862	17.32710982
